# Supplementary material for: Redetermination of the crystal structure of arsenic tribromide, AsBr3
Source: IUCrdata. 2026 Mar 11;11(Pt 3):x260235. doi: 10.1107/S241431462600235X (PMC13055968; doi:10.1107/S241431462600235X)
Supplement: Supplementary file 1 [file x-11-x260235-sup1.cif]

##############################################################################
#                                                                            #
# This CIF contains the data for a data article accepted for                 #
# publication in IUCrData. It conforms to the requirements of                #
# Notes for Authors for IUCrData, and has been                               #
# peer reviewed under the auspices of IUCrData.                              #
#                                                                            #
# Full details of the Crystallographic Information File format               #
# are given in the paper "The Crystallographic Information File (CIF):       #
# a New Standard Archive File for Crystallography" by S. R. Hall, F. H.      #
# Allen and I. D. Brown [Acta Cryst. (1991), A47, 655-685].                  #
#                                                                            #
# The current version of the core CIF dictionary is obtainable from          #
# ftp://ftp.iucr.org/pub/cif_core.dic.                                       #
#                                                                            #
# Software is freely available for graphical display of the structure(s)     #
# in this CIF. For information consult the CIF software page                 #
# http://www.iucr.org/resources/cif/software.                                #
#                                                                            #
# This file may be used for bona fide research purposes within the           #
# scientific community so long as proper attribution is given to the data    # 
# article from which it was obtained.                                        #
#                                                                            #
##############################################################################
data_I
_audit_creation_method
;
Olex2 1.5
(compiled 2025.07.13 svn.rb7424aed for OlexSys, GUI svn.r7314)
;
_journal_date_recd_electronic     2026-02-23
_journal_date_accepted     2026-03-04
_journal_name_full     'IUCrData'
_journal_year     2026
_journal_volume     11
_journal_issue      3
_journal_page_first     0
_journal_page_last     0
_journal_paper_category     HI
_journal_paper_doi     10.1107/S241431462600235X
_journal_coeditor_code     WM4246
_publ_contact_author_name     'Matic Lozin\<sek'
_publ_contact_author_address
;
Extreme Conditions Chemistry Laboratory (ECCL K2), Jo\<zef Stefan Institute, Jamova cesta 39, 1000 Ljubljana, Slovenia
;
_publ_contact_author_email     'matic.lozinsek@ijs.si'
_publ_contact_author_fax     ?
_publ_contact_author_phone     ?
_publ_section_title
;
Redetermination of the crystal structure of arsenic tribromide, AsBr~3~
;
loop_
    _publ_author_name
    _publ_author_footnote
    _publ_author_address
    'Uran, Erik'
;
These authors contributed equally.
;
;
Extreme Conditions Chemistry Laboratory (ECCL K2), Jo\<zef Stefan Institute,
Jamova cesta 39, 1000 Ljubljana, Slovenia
Jo\<zef Stefan International Postgraduate School, Jamova cesta 39,
1000 Ljubljana, Slovenia
;
    'Radan, Kristian'
;
These authors contributed equally.
;
;
Extreme Conditions Chemistry Laboratory (ECCL K2), Jo\<zef Stefan Institute,
Jamova cesta 39, 1000 Ljubljana, Slovenia
;
    'Lozin\<sek, Matic' .
;
Extreme Conditions Chemistry Laboratory (ECCL K2), Jo\<zef Stefan Institute,
Jamova cesta 39, 1000 Ljubljana, Slovenia
Jo\<zef Stefan International Postgraduate School, Jamova cesta 39,
1000 Ljubljana, Slovenia
;
_publ_section_synopsis
;
The crystal structure of AsBr~3~ was redetermined by low-temperature
single-crystal X-ray diffraction, leading to higher precision in the obtained
bond lengths and angles.
;
_chemical_name_systematic
;
Arsenic tribromide
;
_chemical_name_common     ?
_chemical_formula_moiety     'As Br3'
_chemical_formula_sum     'As Br3'
_chemical_formula_iupac     'As Br3'
_chemical_formula_weight     314.65
_chemical_melting_point     ?
_chemical_absolute_configuration     ?
_space_group_crystal_system     orthorhombic
_space_group_name_H-M_alt     'P 21 21 21'
_space_group_name_Hall     'P 2ac 2ab'
loop_
    _space_group_symop_operation_xyz
    'x, y, z'
    '-x+1/2, -y, z+1/2'
    'x+1/2, -y+1/2, -z'
    '-x, y+1/2, -z+1/2'
_cell_length_a     4.20575(8)
_cell_length_b     10.08102(18)
_cell_length_c     12.0632(2)
_cell_angle_alpha     90
_cell_angle_beta     90
_cell_angle_gamma     90
_cell_volume     511.458(16)
_cell_formula_units_Z     4
_cell_measurement_reflns_used     20011
_cell_measurement_theta_min     3.0880
_cell_measurement_theta_max     29.9870
_cell_measurement_temperature     99.98(10)
loop_
    _twin_individual_id
    _twin_individual_mass_fraction_refined
    1 0.86(6)
    2 0.14(6)
_exptl_crystal_description     needle
_exptl_crystal_colour     'clear colourless'
_exptl_crystal_size_max     0.15
_exptl_crystal_size_mid     0.06
_exptl_crystal_size_min     0.03
_exptl_crystal_density_diffrn     4.086
_exptl_crystal_density_meas     ?
_exptl_crystal_density_method     ?
_exptl_crystal_F_000     552
loop_
    _exptl_crystal_face_index_h
    _exptl_crystal_face_index_k
    _exptl_crystal_face_index_l
    _exptl_crystal_face_perp_dist
    -2 -1 -1 0.0781
    0 17 6 0.0132
    7 -4 0 0.0620
    0 -17 -6 0.0106
    -6 -6 -11 0.0687
    1 9 19 0.0033
    -1 -9 -19 0.0281
    -6 -2 14 0.0578
    0 15 12 0.0073
    0 18 0 0.0165
    0 3 21 0.0029
_exptl_absorpt_coefficient_mu     15.939
_exptl_absorpt_correction_type     gaussian
_exptl_absorpt_process_details
;
(CrysAlisPro; Rigaku OD, 2025)
;
_exptl_absorpt_correction_T_min     0.288
_exptl_absorpt_correction_T_max     0.963
_diffrn_ambient_temperature     99.98(10)
_diffrn_source     'micro-focus sealed X-ray tube'
_diffrn_radiation_type     'Ag K\a'
_diffrn_radiation_wavelength     0.56087
_diffrn_radiation_monochromator     mirror
_diffrn_measurement_device_type
                       'Rigaku OD, XtaLAB Synergy-S, Dualflex, Eiger2 R CdTe 1M'
_diffrn_measurement_device     'four-circle diffractometer'
_diffrn_measurement_method     '\w scans'
_diffrn_detector     'Hybrid Pixel Array Detector'
_diffrn_detector_area_resol_mean     13.3333
_diffrn_reflns_number     30863
_diffrn_reflns_av_R_equivalents     0.0408
_diffrn_reflns_av_unetI/netI     0.0193
_diffrn_reflns_theta_min     2.078
_diffrn_reflns_theta_max     29.956
_diffrn_reflns_theta_full     19.665
_diffrn_measured_fraction_theta_max     0.958
_diffrn_measured_fraction_theta_full     1.000
_diffrn_reflns_limit_h_min     -7
_diffrn_reflns_limit_h_max     6
_diffrn_reflns_limit_k_min     -17
_diffrn_reflns_limit_k_max     16
_diffrn_reflns_limit_l_min     -21
_diffrn_reflns_limit_l_max     20
_diffrn_radiation_probe     x-ray
_refine_special_details
;
 Refined as a 2-component inversion twin.
;
_reflns_number_total     2805
_reflns_number_gt     2556
_reflns_threshold_expression     'I > 2\s(I)'
_refine_ls_structure_factor_coef     Fsqd
_refine_ls_matrix_type     full
_refine_ls_R_factor_all     0.0202
_refine_ls_R_factor_gt     0.0161
_refine_ls_wR_factor_gt     0.0272
_refine_ls_wR_factor_ref     0.0277
_refine_ls_goodness_of_fit_ref     1.028
_refine_ls_restrained_S_all     1.028
_refine_ls_number_reflns     2805
_refine_ls_number_parameters     39
_refine_ls_number_restraints     0
_refine_ls_hydrogen_treatment     undef
_refine_ls_weighting_scheme     calc
_refine_ls_weighting_details
                      'w=1/[\s^2^(Fo^2^)+(0.0097P)^2^] where P=(Fo^2^+2Fc^2^)/3'
_atom_sites_solution_hydrogens     .
_atom_sites_solution_primary     iterative
_atom_sites_solution_secondary     ?
_refine_ls_shift/su_max     0.001
_refine_ls_shift/su_mean     0.000
_refine_diff_density_max     0.429
_refine_diff_density_min     -0.449
_refine_ls_extinction_method
;
SHELXL (Sheldrick, 2015)
;
_refine_ls_extinction_coef     0.0013(3)
_refine_ls_extinction_expression
                                  'Fc^*^=kFc[1+0.001xFc^2^\l^3^/sin(2\q)]^-1/4^'
_refine_ls_abs_structure_details
;
 Refined as an inversion twin
;
_refine_ls_abs_structure_Flack     0.14(6)
loop_
    _atom_type_symbol
    _atom_type_description
    _atom_type_scat_dispersion_real
    _atom_type_scat_dispersion_imag
    _atom_type_scat_source
    'As' 'As' 0.2758 1.3314
                         'International Tables Vol C Tables 4.2.6.8 and 6.1.1.4'
    'Br' 'Br' 0.1811 1.6452
                         'International Tables Vol C Tables 4.2.6.8 and 6.1.1.4'
_computing_data_collection
;
CrysAlisPro (Rigaku OD, 2025)
;
_computing_cell_refinement
;
CrysAlisPro (Rigaku OD, 2025)
;
_computing_data_reduction
;
CrysAlisPro (Rigaku OD, 2025)
;
_computing_structure_solution
;
<i>olex2.solve</i> (Bourhis <i>et al.</i>,  2015)
;
_computing_structure_refinement
;
SHELXL (Sheldrick, 2015)
;
_computing_molecular_graphics
;
Olex2 (Dolomanov <i>et al.</i>,  2009), DIAMOND (Brandenburg,
2022)
;
_computing_publication_material
;
publCIF (Westrip, 2010)
;
loop_
    _atom_site_type_symbol
    _atom_site_label
    _atom_site_fract_x
    _atom_site_fract_y
    _atom_site_fract_z
    _atom_site_U_iso_or_equiv
    _atom_site_adp_type
    _atom_site_calc_flag
    _atom_site_occupancy
    _atom_site_disorder_assembly
    _atom_site_disorder_group
    As As1 0.50086(5) 0.30382(2) 0.28814(2) 0.01745(4) Uani d 1 . .
    Br Br1 0.75779(7) 0.48585(2) 0.36825(2) 0.02074(4) Uani d 1 . .
    Br Br3 0.77836(5) 0.30011(2) 0.11926(2) 0.01918(4) Uani d 1 . .
    Br Br2 0.77521(5) 0.13600(2) 0.38228(2) 0.02066(4) Uani d 1 . .
loop_
    _atom_site_aniso_label
    _atom_site_aniso_U_11
    _atom_site_aniso_U_22
    _atom_site_aniso_U_33
    _atom_site_aniso_U_12
    _atom_site_aniso_U_13
    _atom_site_aniso_U_23
    As1 0.01404(8) 0.02041(8) 0.01790(8) -0.00019(7) 0.00008(7) 0.00075(7)
    Br1 0.02542(9) 0.01809(8) 0.01872(8) 0.00129(7) -0.00113(9) -0.00212(6)
    Br3 0.02330(8) 0.01976(7) 0.01449(7) -0.00074(8) -0.00033(7) 0.00048(6)
    Br2 0.02379(9) 0.01909(8) 0.01909(8) -0.00004(7) 0.00067(9) 0.00384(6)
_geom_special_details
;
 All esds (except the esd in the dihedral angle between two l.s. planes)
 are estimated using the full covariance matrix.  The cell esds are taken
 into account individually in the estimation of esds in distances, angles
 and torsion angles; correlations between esds in cell parameters are only
 used when they are defined by crystal symmetry.  An approximate (isotropic)
 treatment of cell esds is used for estimating esds involving l.s. planes.
;
loop_
    _geom_bond_atom_site_label_1
    _geom_bond_atom_site_label_2
    _geom_bond_site_symmetry_2
    _geom_bond_distance
    _geom_bond_publ_flag
    As1 Br1 . 2.3386(3) ?
    As1 Br3 . 2.3481(3) ?
    As1 Br2 . 2.3416(3) ?
loop_
    _geom_angle_atom_site_label_1
    _geom_angle_atom_site_label_2
    _geom_angle_atom_site_label_3
    _geom_angle_site_symmetry_1
    _geom_angle_site_symmetry_3
    _geom_angle
    _geom_angle_publ_flag
    Br1 As1 Br3 . . 98.124(10) ?
    Br1 As1 Br2 . . 97.980(11) ?
    Br2 As1 Br3 . . 99.460(10) ?
_shelx_space_group_comment
;
The symmetry employed for this shelxl refinement is uniquely defined
by the following loop, which should always be used as a source of
symmetry information in preference to the above space-group names.
They are only intended as comments.
;
_shelx_estimated_absorpt_T_min     0.198
_shelx_estimated_absorpt_T_max     0.646
_shelx_hkl_file
;
   0   0   2 4230.40 119.074   8
   0   0  -2 4085.19 119.634  12
   0   0  -3 5.63655 4.84863   1
   0   0   3-0.75425 3.73173   8
   0   0  -3 3.05878 3.94680   8
   0   0   3 0.29389 2.13063   9
   0   0   3-0.86288 4.51333  12
   0   0  -3-0.84808 4.60771  12
   0   0  -4 30560.8 843.310   1
   0   0   4 31629.1 840.340   8
   0   0  -4 29689.5 839.681   8
   0   0   4 30666.4 831.372   9
   0   0  -4 30371.6 841.617  12
   0   0   4 30981.8 841.991  12
   0   0  -5 1.39902 5.93546  12
   0   0   5 1.43924 5.85675  12
   0   0   5-3.75587 4.86812   8
   0   0  -5 7.62149 5.80427   8
   0   0  -5 3.11817 5.91622   1
   0   0   5 0.47964 3.15256   9
   0   0  -5 4.04242 5.01646   9
   0   0   5-2.53158 5.88276   2
   0   0   6 518.060 28.5443   2
   0   0  -6 467.507 29.0992  12
   0   0   6 554.003 36.8720  13
   0   0  -6 515.427 31.1385   1
   0   0   6 486.267 30.3456   1
   0   0   6 471.492 19.9152   9
   0   0  -6 559.447 23.7207   9
   0   0  -6 497.057 28.1745   8
   0   0   7 14.0990 8.19062   2
   0   0  -7-4.34595 7.37517   1
   0   0  -7-3.52105 7.31822   8
   0   0  -7 4.79027 7.13334   9
   0   0   7 2.61388 3.99847   9
   0   0   7-2.74857 11.4253  13
   0   0  -7-1.95002 8.27304  12
   0   0   8 16892.1 493.596   2
   0   0  -8 16611.8 495.948  12
   0   0  -8 16532.2 498.665   1
   0   0  -8 18014.2 479.976   9
   0   0  -8 16550.0 493.475   8
   0   0   9 14.0410 10.6570   1
   0   0  -9 2.76646 8.78405   1
   0   0   9-2.23574 7.58935   2
   0   0  -9 6.18322 5.75863   9
   0   0  -9-4.98183 9.91437  12
   0   0  10 2233.52 87.5478   2
   0   0 -10 2142.32 89.6426  12
   0   0  10 2210.37 93.9047   1
   0   0 -10 1996.11 90.6143   1
   0   0 -10 2141.24 69.6296   9
   0   0  10 2239.78 87.6598   8
   0   0  11 2.67594 9.36201   2
   0   0 -11 6.69474 11.3613   1
   0   0  11-5.36462 9.65634   8
   0   0 -11 8.07031 6.46056   9
   0   0  11 3.32917 13.5475  13
   0   0  11 3.09117 11.4331  12
   0   0 -11-3.02330 12.0325  12
   0   0  12 14848.6 431.445   2
   0   0  12 15463.3 440.185  13
   0   0 -12 14825.0 436.549  12
   0   0  12 14781.8 437.141  12
   0   0 -12 14093.3 402.730   9
   0   0  12 14505.7 430.857   8
   0   0 -12 14838.3 440.833   1
   0   0  13-6.15942 11.9752   2
   0   0 -13 3.88709 15.1145   1
   0   0  13 3.11920 13.4955   8
   0   0 -13 7.07270 14.3906  12
   0   0  13-10.4541 13.2233  13
   0   0  13-7.12914 14.1866  12
   0   0  14 88.0433 18.4793   2
   0   0 -14 70.3762 20.8923   1
   0   0  14 89.7585 18.8344   8
   0   0 -14 90.7612 21.1515  12
   0   0  14 68.0911 19.3787  12
   0   0  14 71.0068 20.0983  13
   0   0 -15 4.37372 14.3733   1
   0   0  15 17.1293 15.9217   2
   0   0  15-3.98185 15.1098  12
   0   0 -15 24.0686 18.0109  12
   0   0  15-18.1235 14.7501  13
   0   0  15 14.0478 15.1948   8
   0   0  16 1315.85 70.9524  13
   0   0 -16 1355.30 75.7645  12
   0   0  16 1253.21 73.5707  12
   0   0  16 1285.85 70.6293   8
   0   0 -16 1276.65 67.4689  10
   0   0 -16 1299.01 77.1843   1
   0   0  16 1209.79 68.4002   2
   0   0 -17-6.53544 14.6717  10
   0   0 -17 4.77662 15.1650   1
   0   0  17-3.69027 15.0169   2
   0   0  17 8.61037 13.6683  12
   0   0 -17 4.42450 17.6089  12
   0   0  17 3.73775 16.4797  13
   0   0  17 3.84987 14.2390   8
   0   0  18 265.136 32.8804   2
   0   0  18 321.984 37.2718  12
   0   0  18 283.763 34.0782  13
   0   0 -18 274.975 33.1909  10
   0   0  18 282.345 34.4344   8
   0   0 -19 10.0327 16.7877  10
   0   0  19-3.85766 15.3530   2
   0   0  19-12.2236 16.2161   8
   0   0  20 560.426 46.8085   2
   0  -1   1 140.680 7.63046   2
   0   1  -2 211.499 11.3901   8
   0  -1   2 218.304 11.4933   8
   0  -1   2 206.852 10.7496  12
   0   1   2 201.162 12.5209  12
   0  -1  -2 212.683 12.3615   1
   0   1   2 219.406 9.57219   4
   0  -1  -2 182.899 8.96123   4
   0  -1   2 213.502 11.7081   9
   0   1  -2 186.915 12.1457   9
   0  -1   2 222.401 11.6271   2
   0   1  -2 225.450 11.7176   2
   0   1  -3 1633.51 51.8503  12
   0   1   3 1559.16 54.4029  12
   0  -1   3 1560.41 51.3738  12
   0  -1   3 1516.81 51.5628   8
   0   1  -3 1483.25 51.5191   8
   0  -1  -3 1546.82 53.9039   1
   0   1  -3 1514.64 52.0969   9
   0  -1   3 1598.53 50.3504   9
   0  -1   3 1585.60 51.7478   2
   0   1  -3 1529.35 51.3221   2
   0   1  -4 1873.89 61.9593  12
   0   1   4 1841.12 64.7960  12
   0   1  -4 1942.11 62.2188   8
   0   1   4 1755.96 62.0355   8
   0  -1   4 1782.98 61.2491   8
   0   1  -4 1746.52 63.9662   1
   0   1   4 1853.99 64.7558   1
   0  -1  -4 1743.46 64.0071   1
   0  -1   4 1800.70 57.6592   9
   0  -1   4 1718.12 60.4891   2
   0  -1   5 3769.27 119.810   2
   0  -1  -5 3919.12 124.178  12
   0   1  -5 3832.10 121.127  12
   0   1   5 4059.87 125.227  12
   0  -1   5 3939.30 131.608  13
   0  -1  -5 3936.04 125.106   1
   0   1   5 3852.72 124.680   1
   0   1  -5 3857.91 125.163   1
   0  -1   5 3788.03 114.489   9
   0   1  -5 3915.34 121.249   8
   0   1   5 3854.59 121.811   8
   0  -1   6 316.927 21.9182   2
   0   1   6 372.276 25.8410  12
   0   1  -6 386.255 24.6035  12
   0  -1  -6 385.562 26.0193  12
   0  -1   6 315.128 28.5080  13
   0   1   6 364.178 28.7413  13
   0   1  -6 345.497 25.1113   1
   0  -1  -6 371.259 25.8399   1
   0   1   6 313.975 23.9966   1
   0  -1  -6 346.906 14.3195   9
   0  -1   6 353.442 18.2614   9
   0   1  -6 348.694 21.8676   9
   0   1   6 301.063 21.8512   8
   0   1  -6 309.934 21.6283   8
   0  -1   7 2941.58 103.572   2
   0  -1  -7 2902.00 107.456  12
   0   1  -7 2933.06 105.742  12
   0   1   7 3025.50 109.151  12
   0  -1   7 3447.41 120.057  13
   0   1   7 3309.36 115.240  13
   0   1  -7 2964.39 108.814   1
   0  -1  -7 3118.17 110.530   1
   0  -1  -7 3199.83 90.2244   9
   0  -1   7 2983.47 94.8322   9
   0   1  -7 3363.78 102.056   9
   0   1  -7 2949.18 104.116   8
   0  -1   8 286.195 23.4605   2
   0  -1  -8 331.877 26.8101  12
   0   1  -8 348.019 26.5444  12
   0  -1   8 328.580 31.4845  13
   0   1   8 314.184 28.3780  13
   0   1  -8 284.950 25.3466   1
   0  -1  -8 294.536 26.1860   1
   0   1  -8 365.177 22.6838   9
   0  -1  -8 300.437 14.0883   9
   0  -1   8 318.389 18.3133   9
   0   1  -8 309.706 24.0473   8
   0  -1   9 751.035 41.5849   2
   0  -1  -9 747.302 44.4916  12
   0  -1   9 771.869 43.9010  12
   0   1  -9 770.954 43.6486  12
   0  -1   9 877.124 52.8058  13
   0   1   9 842.461 48.5201  13
   0   1  -9 800.706 46.9097   1
   0   1   9 759.059 45.9540   1
   0  -1  -9 780.208 46.1301   1
   0  -1   9 707.738 31.9842   9
   0  -1  -9 741.586 26.4544   9
   0   1  -9 864.590 36.8088   9
   0   1  -9 904.978 44.8235   8
   0  -1   9 761.369 41.9559   8
   0  -1  10 86.0386 19.5104  13
   0   1 -10 85.7017 16.5523  12
   0   1  10 126.935 21.0860  13
   0  -1  10 59.1456 14.4358  12
   0  -1 -10 82.6710 18.4106  12
   0   1 -10 85.0368 11.5496   9
   0  -1  10 83.1064 15.9668   8
   0   1 -10 75.2766 14.3171   8
   0   1 -10 80.3030 16.7382   1
   0  -1  10 124.171 17.7016   2
   0  -1 -10 61.3030 15.7784   1
   0   1  10 117.752 20.1598   1
   0  -1  10 75.8049 10.2012   9
   0  -1 -10 95.3683 7.17900   9
   0   1  10 84.3976 16.4062   2
   0  -1  11 176.963 25.3088  13
   0   1 -11 108.904 19.4942  12
   0   1  11 205.218 25.0232  13
   0  -1 -11 142.828 21.8257  12
   0  -1  11 155.936 21.0252  12
   0   1  11 172.104 21.6699   8
   0   1 -11 137.591 19.6525   8
   0  -1  11 149.453 20.3251   8
   0  -1 -11 173.455 24.0627   1
   0   1  11 166.192 23.7671   1
   0  -1  11 184.839 22.2813   2
   0   1 -11 192.423 25.1719   1
   0   1 -11 161.868 14.3689   9
   0   1  11 141.615 19.4702   2
   0  -1  12 1128.07 58.9608   2
   0   1  12 1236.68 62.8118   2
   0   1  12 1191.53 62.8208  13
   0  -1  12 1354.97 69.5449  13
   0   1  12 1197.88 65.9603  12
   0  -1 -12 1103.94 63.1085  12
   0  -1  12 1234.88 64.6039  12
   0   1 -12 1134.06 62.4891  12
   0   1 -12 1167.23 45.3679   9
   0  -1 -12 1104.16 65.1916   1
   0   1 -12 1278.41 68.6018   1
   0   1  12 1224.05 67.7054   1
   0   1  12 1220.90 61.9748   8
   0  -1  12 1172.59 61.0276   8
   0   1 -12 1105.49 59.2186   8
   0   1 -13 50.1649 9.64800   9
   0  -1  13 64.8790 16.0026   8
   0   1  13 31.7591 12.7115   8
   0   1 -13 55.0377 20.3351   1
   0   1  13 35.0556 15.3560   2
   0   1  13 62.8928 18.9156   1
   0  -1 -13 57.9476 18.5918   1
   0  -1  13 71.8863 19.7326   2
   0   1  13 16.2258 13.5569  13
   0  -1 -13 79.3328 18.6606  12
   0  -1  13 58.6103 19.7042  13
   0   1 -13 82.9852 19.7274  12
   0   1  13 33.4724 16.4531  12
   0  -1  13 64.7544 17.1614  12
   0  -1  14-6.56883 12.4631   8
   0   1 -14 2.18885 6.88687   9
   0   1  14 3.37777 12.4928   8
   0  -1  14-14.8591 16.3782  13
   0   1  14-3.33656 13.2790  13
   0   1  14 3.94737 13.8098  12
   0  -1 -14 26.9768 17.3031  12
   0   1 -14 18.5019 16.3148  12
   0  -1  14-7.23696 14.0698  12
   0  -1 -14 4.10682 13.4960   1
   0   1 -14 12.5608 13.7593   1
   0  -1  14-3.17025 14.4859   2
   0   1  14-6.73661 13.4053   2
   0   1  14-4.19821 13.3285   1
   0  -1 -15 32.3596 14.3664  10
   0   1  15 10.7298 14.2619   8
   0  -1  15 24.2611 15.8615   8
   0   1  15 28.2784 16.1760   2
   0  -1 -15 64.9508 20.1432   1
   0  -1  15 43.3131 16.5081   2
   0   1 -15 35.4024 18.0296   1
   0  -1  15 30.3368 16.7427  13
   0   1 -15 43.2283 18.2852  12
   0   1  15 24.8635 16.5159  12
   0   1  15 34.4038 15.7452  13
   0  -1  15 41.8273 17.9858  12
   0  -1 -15 36.8008 17.7133  12
   0   1 -16 939.283 63.3054   1
   0  -1 -16 909.541 61.9765   1
   0  -1  16 846.306 56.3087  13
   0   1  16 890.739 55.0924  13
   0  -1 -16 801.456 57.9178  12
   0  -1  16 704.557 54.0020  12
   0   1  16 864.598 59.5647  12
   0   1 -16 905.103 56.1467  10
   0  -1 -16 893.600 52.5609  10
   0  -1  16 818.876 53.2446   2
   0   1  16 802.726 54.2361   2
   0  -1  16 848.845 55.2284   8
   0   1  16 826.845 55.1609   8
   0  -1 -17 294.196 36.3860   1
   0   1  17 316.376 34.5690   2
   0   1 -17 257.136 36.2329   1
   0   1  17 325.316 33.6726  13
   0  -1  17 305.728 35.4325  12
   0  -1 -17 347.551 39.0874  12
   0  -1  17 334.823 35.7232  13
   0   1  17 329.902 37.5030  12
   0  -1 -17 291.487 23.1497   4
   0   1 -17 356.938 35.1326  10
   0  -1 -17 326.162 32.3059  10
   0  -1  17 343.643 35.0089   8
   0   1  17 364.855 37.1926   8
   0  -1  17 380.551 36.0640   2
   0  -1  18 11.7256 15.5604   8
   0   1  18 28.4462 18.2500   8
   0  -1 -18 12.2854 9.30837   4
   0  -1  18 21.2319 16.9046  12
   0  -1  18 11.7813 17.9487  13
   0   1  18 47.5580 19.3891  13
   0  -1 -18 23.4491 21.0603  12
   0   1  18 18.2055 15.9278  12
   0  -1 -18-12.5007 15.4671  10
   0   1 -18 20.9829 17.0507  10
   0  -1  18 22.0730 15.6126   2
   0   1  18 7.82951 17.2646   2
   0  -1 -19 145.567 16.6928   4
   0  -1  19 152.267 28.1274   8
   0  -1 -19 174.085 25.8029  10
   0   1 -19 200.166 28.7155  10
   0   1  19 123.436 24.2358   2
   0  -1  19 134.475 25.8769   2
   0   1  20 204.610 31.6833   2
   0   2   0 3558.77 103.504   5
   0   2   0 3404.27 97.6715  10
   0   2   0 3404.20 103.422   9
   0  -2   0 3695.33 106.084   9
   0  -2   0 3379.93 101.659   3
   0   2   1 1294.80 44.9908  14
   0  -2   1 1252.10 42.9275  13
   0   2   1 1360.78 43.3375  12
   0  -2  -1 1219.49 42.9103  12
   0   2  -1 1202.85 44.5409   5
   0   2  -1 1250.08 44.6850   6
   0   2   1 1269.94 39.2178  11
   0  -2  -1 1359.28 44.2227   9
   0   2   1 1462.20 42.9255   9
   0  -2   1 1265.46 47.0566   9
   0  -2   1 1281.84 44.0628   3
   0  -2  -1 1324.78 43.8998   3
   0  -2  -2 1500.29 49.4885   3
   0  -2   2 1485.24 49.3218   2
   0   2  -2 1352.28 48.7272   2
   0   2   2 1398.58 49.2602   3
   0  -2  -2 1422.45 50.8977  14
   0  -2   2 1373.92 51.3040  13
   0   2   2 1384.60 50.5458  14
   0   2   2 1433.87 50.0374  12
   0  -2  -2 1576.86 51.3231  12
   0   2   2 1500.91 50.8903   1
   0   2  -2 1492.44 51.4973   5
   0   2  -2 1440.89 52.6114   9
   0   2   2 1523.80 44.2758   9
   0  -2   2 1447.31 51.3730   9
   0  -2  -2 1426.07 50.0385   7
   0   2  -2 1452.81 48.9318   8
   0  -2  -3 2345.78 75.1371   3
   0  -2   3 2339.82 74.9632   2
   0   2   3 2276.16 77.1890  14
   0  -2   3 2246.88 79.8924  13
   0   2   3 2592.07 79.1060  12
   0   2   3 2402.05 77.8687   1
   0  -2  -3 2356.41 77.2980   1
   0   2   3 2387.45 70.9847   4
   0  -2   3 2308.46 75.9334   9
   0   2  -3 2245.60 78.2995   9
   0   2  -3 2241.59 74.6582   8
   0  -2   3 2306.54 74.8870   8
   0  -2  -3 2396.29 76.9909   7
   0  -2   4 1000.30 39.4979   2
   0  -2   4 1025.91 46.1432  13
   0   2   4 992.632 42.4836  12
   0   2   4 1039.05 42.7134   1
   0  -2  -4 945.115 41.4530   1
   0  -2   4 946.154 38.4828   9
   0   2  -4 974.604 39.5264   8
   0  -2   5 271.804 18.8931   2
   0  -2   5 301.491 25.3436  13
   0   2   5 287.109 21.8265  12
   0   2   5 293.956 21.6436   1
   0  -2  -5 245.476 20.0663   1
   0  -2  -5 255.095 14.4709   4
   0  -2   5 244.253 17.4373   9
   0   2  -5 269.767 19.0751   8
   0  -2   6 1200.13 49.0984   2
   0  -2   6 1271.40 59.2724  13
   0   2   6 1237.12 53.4780  13
   0   2   6 1161.38 53.0437  12
   0   2   6 1142.34 52.7546   1
   0   2  -6 1170.52 53.2718   1
   0  -2  -6 1263.26 54.1109   1
   0  -2  -6 1133.12 41.8084   4
   0   2  -6 1260.17 51.6731   9
   0  -2   6 1173.33 45.3278   9
   0   2   6 1134.42 50.1813   8
   0   2  -6 1162.37 49.2241   8
   0   2  -7 333.078 23.4799   2
   0  -2   7 364.435 24.6535   2
   0  -2   7 393.486 31.7365  13
   0   2   7 301.920 25.1286  13
   0  -2   7 385.036 25.1295  12
   0   2   7 316.903 26.0047  12
   0   2  -7 352.365 24.5736  12
   0   2  -7 321.759 26.1149   1
   0  -2  -7 299.844 25.4432   1
   0  -2  -7 347.360 18.6803   4
   0   2  -7 380.488 25.6380   9
   0  -2   7 300.206 19.6677   9
   0   2  -7 273.137 22.1381   8
   0   2  -8 158.704 17.8794   8
   0   2  -8 174.468 18.0306   9
   0   2   8 167.492 19.3888  13
   0  -2   8 199.307 24.6138  13
   0  -2   8 187.515 19.0975  12
   0   2   8 172.745 20.4101  12
   0   2  -8 169.745 18.9633  12
   0  -2  -8 160.152 20.7407  12
   0   2  -8 153.054 19.0612   1
   0  -2  -8 172.879 20.4825   1
   0   2   8 171.301 20.0136   1
   0  -2  -8 144.997 12.7532   4
   0  -2   8 151.173 13.8086   9
   0  -2   8 156.732 17.4663   2
   0  -2  -9 173.407 21.4558  12
   0   2  -9 134.326 18.2491  12
   0  -2   9 127.829 17.0360  12
   0  -2   9 219.687 26.6524  13
   0   2   9 159.096 20.1654  13
   0   2   9 139.663 20.4927  12
   0  -2   9 152.678 18.3298   2
   0  -2  -9 166.561 21.1356   1
   0   2   9 119.372 18.4950   1
   0   2  -9 169.779 21.8043   1
   0  -2  -9 160.060 13.7458   4
   0  -2   9 146.862 14.1655   9
   0  -2   9 122.028 16.6924   8
   0   2  -9 154.692 18.1466   8
   0   2  -9 161.678 17.4127   9
   0  -2  10 2849.54 108.677   2
   0  -2  10 3401.22 125.521  13
   0   2  10 3043.94 113.688  13
   0  -2 -10 3079.83 116.594  12
   0  -2  10 3219.24 113.609  12
   0   2 -10 2904.74 111.338  12
   0   2  10 3058.49 118.497   1
   0   2 -10 3034.78 118.470   1
   0  -2 -10 2914.47 116.433   1
   0  -2 -10 2858.18 97.3104   4
   0   2 -10 3373.41 104.120   9
   0  -2  10 2931.99 98.7650   9
   0   2 -10 2895.61 109.742   8
   0  -2  10 3103.23 111.497   8
   0  -2  11 69.8359 15.4732  12
   0  -2  11 61.0863 19.6112  13
   0  -2 -11 70.6077 17.5361  12
   0   2  11 69.5650 16.6317  13
   0   2 -11 85.4129 17.0124  12
   0   2  11 85.1356 19.4725   1
   0  -2  11 74.4367 15.8151   2
   0  -2 -11 57.2331 17.0021   1
   0   2 -11 48.2666 15.3138   1
   0  -2 -11 76.4769 11.7088   4
   0  -2  11 54.0548 10.3158   9
   0   2 -11 81.5904 13.3866   9
   0   2  11 65.0847 14.5261   8
   0   2 -11 79.4876 15.3610   8
   0  -2  11 71.7539 15.2406   8
   0  -2  12 582.249 39.8296   2
   0  -2  12 655.227 47.8990  13
   0   2  12 534.384 39.2168  13
   0  -2  12 560.084 40.7539  12
   0  -2 -12 615.988 44.9985  12
   0   2  12 544.904 43.5667   1
   0   2 -12 588.572 45.4644   1
   0  -2 -12 537.063 43.5699   1
   0  -2 -12 593.904 30.7025   4
   0  -2  12 566.259 30.8172   9
   0   2 -12 641.140 32.0804   9
   0   2  12 630.046 42.6941   8
   0   2 -12 519.885 38.6541   8
   0  -2  12 622.995 41.5490   8
   0   2 -13 512.248 43.4404   1
   0  -2 -13 472.899 42.0884   1
   0  -2  13 516.434 40.1547  12
   0  -2 -13 499.921 42.3260  12
   0   2  13 529.447 39.0286  13
   0  -2  13 660.896 47.7473  13
   0  -2 -13 520.586 28.8698   4
   0  -2  13 495.015 37.9765   2
   0   2  13 495.475 39.8791   2
   0   2  13 479.706 39.2615   8
   0   2 -13 503.244 38.2696   8
   0  -2  13 522.121 38.8535   8
   0   2  14 82.4338 18.5986  13
   0  -2  14 55.2138 16.4785  12
   0  -2 -14 141.620 24.4185  12
   0   2  14 90.1523 19.8149  12
   0  -2  14 58.4064 18.2544  13
   0  -2 -14 92.7938 13.2938   4
   0   2 -14 77.6015 18.1500   8
   0   2  14 86.6745 18.7593   8
   0  -2  14 120.717 21.3990   8
   0  -2  14 127.668 21.1081   2
   0   2 -14 110.574 23.5089   1
   0   2  14 104.770 21.5028   2
   0  -2 -14 65.8679 19.2822   1
   0  -2 -15 368.806 38.9552   1
   0   2 -15 300.986 36.4869   1
   0   2  15 282.186 31.5514   2
   0  -2  15 371.286 37.1674  13
   0   2  15 335.430 31.9636  13
   0  -2  15 261.499 30.8293  12
   0   2  15 300.168 34.9141  12
   0  -2 -15 296.220 35.1100  12
   0  -2 -15 290.894 21.6207   4
   0  -2 -15 301.448 28.8420  10
   0   2  15 307.318 32.4063   8
   0  -2  15 309.541 31.9543   8
   0  -2  15 290.460 31.4235   2
   0  -2 -16 96.7513 24.2887  12
   0   2  16 106.944 20.9605  13
   0  -2  16 111.140 22.7058  13
   0   2  16 75.6446 21.1428  12
   0  -2  16 68.3559 18.6480  12
   0  -2 -16 66.4227 12.0653   4
   0   2 -16 100.980 21.9699  10
   0  -2 -16 95.1832 20.4210  10
   0   2  16 88.3573 21.7399   8
   0  -2  16 100.840 22.1517   8
   0  -2 -16 59.0463 19.0153   1
   0   2  16 87.6444 21.0761   2
   0   2 -16 94.4333 22.7759   1
   0  -2  16 81.3095 20.6533   2
   0  -2  17-18.7541 14.9277   8
   0   2  17 12.0137 14.4161   8
   0  -2 -17 4.59772 16.5514  12
   0   2  17 18.3035 15.5307  12
   0  -2  17-36.1825 18.3700  13
   0  -2  17-3.94427 16.3957  12
   0   2  17 3.44760 13.7210  13
   0  -2 -17 6.16822 8.97038   4
   0   2 -17-7.27020 16.8940  10
   0  -2 -17 2.87246 14.2119  10
   0   2 -17 4.91703 15.6107   1
   0  -2  17 6.99484 13.9193   2
   0   2  17 3.93297 16.3487   2
   0  -2 -17-4.72690 16.5370   1
   0   2  18 655.138 47.3145  13
   0  -2 -18 630.897 54.1338  12
   0  -2  18 657.864 50.6174  12
   0  -2 -18 549.561 30.9390   4
   0   2 -18 632.660 49.3484  10
   0  -2 -18 670.329 44.7628  10
   0   2  18 645.821 51.0128   8
   0  -2  18 713.061 51.0612   8
   0   2  18 637.114 49.5981   2
   0  -2  18 606.056 46.3989   2
   0   2  19 14.3295 16.9246  13
   0  -2  19 8.25159 14.8529  12
   0  -2 -19 4.05779 7.78493   4
   0  -2 -19 23.7712 17.6492  10
   0   2  19 4.10070 16.6874   2
   0  -2  19-3.64437 15.1494   2
   0  -2  19-7.96346 14.7271   8
   0  -2 -20 21.0501 16.7415  10
   0  -2 -21-6.16473 13.8404   3
   0   3   0-1.05144 6.49498   9
   0   3   0 3.38545 4.97544   5
   0  -3   0 3.85926 6.63953   9
   0   3   0-1.40886 2.87345  10
   0  -3   0 1.94391 4.66526   3
   0   3   1 4697.14 138.204  14
   0   3   1 4489.09 133.257  12
   0  -3  -1 4389.67 133.197  12
   0   3  -1 4479.11 137.517   5
   0   3  -1 4456.96 137.335   6
   0   3   1 4493.33 125.750  10
   0   3   1 4438.43 127.178  11
   0  -3  -1 4556.26 136.425   9
   0  -3   1 4718.20 141.443   9
   0   3   1 4924.66 134.502   9
   0  -3  -1 4376.73 134.833   3
   0  -3   1 4656.91 136.175   3
   0  -3  -2 26273.7 711.336   3
   0   3  -2 26283.2 712.280   2
   0   3  -2 25506.4 711.401   3
   0   3   2 25222.7 711.893   3
   0   3   2 25775.5 714.171  14
   0  -3  -2 24668.2 713.925  14
   0  -3  -2 25731.6 712.291  12
   0   3   2 25448.5 710.923  12
   0   3  -2 25940.5 714.205   6
   0   3  -2 25213.6 714.213   5
   0  -3   2 26954.3 717.041   9
   0   3   2 26955.9 706.132   9
   0  -3  -2 25385.2 712.766   7
   0  -3  -3 1630.01 58.1996   3
   0   3   3 1623.18 58.5803   3
   0  -3   3 1610.16 57.9405   2
   0   3   3 1583.04 60.2373  14
   0  -3   3 1528.63 60.6898  13
   0  -3  -3 1676.84 60.8461  12
   0   3   3 1580.29 59.5808  12
   0   3   3 1595.86 59.9984   1
   0   3  -3 1737.99 62.5460   5
   0  -3   3 1618.05 60.9767   6
   0   3  -3 1616.12 62.6736   9
   0  -3   3 1716.55 61.5479   9
   0  -3  -3 1652.30 60.1484   7
   0   3  -3 1627.36 57.9482   8
   0  -3   4 2448.93 82.3790   2
   0  -3   4 2510.57 89.1723  13
   0   3   4 2521.73 86.5459  14
   0   3   4 2528.70 86.5768  12
   0  -3  -4 2546.36 86.7944  12
   0   3   4 2526.24 86.1575   1
   0  -3  -4 2432.31 85.2258   1
   0  -3   4 2430.26 86.3139   5
   0   3   4 2419.58 77.1584   4
   0  -3  -4 2329.55 74.1966   9
   0   3  -4 2531.59 88.6381   9
   0  -3   4 2475.84 84.1640   9
   0   3  -4 2466.21 82.6358   8
   0  -3  -4 2406.44 84.4668   7
   0  -3   5 9205.74 255.169   2
   0  -3   5 9324.72 265.603  13
   0   3   5 8409.63 251.786  13
   0   3   5 8422.20 259.192  12
   0  -3   5 8850.83 250.452  12
   0  -3  -5 8597.09 259.911  12
   0  -3  -5 8657.29 258.812   1
   0   3   5 8883.12 259.508   1
   0  -3   5 8640.10 259.603   5
   0   3   5 8765.00 247.041   4
   0  -3  -5 8321.87 241.608   9
   0  -3   5 8941.37 254.201   9
   0  -3  -5 8951.67 258.261   7
   0   3  -5 8874.90 254.955   8
   0  -3   6 34232.8 919.959   2
   0   3  -6 33531.4 919.861   2
   0  -3   6 33693.2 916.077  12
   0   3   6 33533.4 927.102  12
   0  -3   6 36549.9 934.644  13
   0   3   6 32772.3 918.351  13
   0  -3  -6 34060.2 925.548   1
   0   3   6 34206.7 926.623   1
   0  -3   6 33910.9 917.013   9
   0  -3  -6 31934.0 901.955   9
   0   3  -6 33728.9 920.271   8
   0  -3   7 4319.04 143.520   2
   0   3  -7 4422.23 144.415   2
   0  -3   7 4902.49 158.191  13
   0   3   7 4647.02 145.464  13
   0   3   7 4345.21 151.056  12
   0  -3   7 4440.61 142.219  12
   0  -3  -7 4486.66 150.300   1
   0  -3   7 4346.52 139.922   9
   0   3  -7 4985.55 149.455   9
   0   3  -7 4328.18 144.366   8
   0  -3   8 608.375 36.1465   2
   0   3  -8 677.423 37.0941   2
   0   3   8 681.244 38.1687  13
   0  -3   8 820.027 48.1883  13
   0   3   8 612.171 40.2473  12
   0  -3   8 596.610 35.0440  12
   0   3  -8 643.037 41.3446   1
   0  -3  -8 603.777 39.6527   1
   0   3   8 589.313 39.3193   1
   0  -3  -8 680.474 29.8367   4
   0   3  -8 798.951 40.8435   9
   0  -3   8 649.014 33.4349   9
   0   3  -8 651.103 37.1723   8
   0   3  -9 978.261 49.6754   2
   0  -3   9 920.840 48.6694   2
   0  -3   9 1111.62 60.3258  13
   0   3   9 1074.74 51.4189  13
   0  -3  -9 1084.54 56.8391  12
   0  -3   9 1032.12 50.2568  12
   0   3   9 1024.69 56.6232  12
   0  -3  -9 961.869 54.6934   1
   0   3   9 994.511 55.3739   1
   0   3  -9 970.959 55.6665   1
   0  -3  -9 1082.83 41.5637   4
   0   3  -9 1222.07 52.5498   9
   0  -3   9 1064.31 46.0333   9
   0  -3   9 975.578 49.9866   8
   0   3  -9 983.502 50.4038   8
   0  -3  10 5436.89 175.272   2
   0  -3  10 5774.18 190.249  13
   0   3  10 5225.45 174.117  13
   0  -3  10 5323.72 174.235  12
   0  -3 -10 5491.80 184.032  12
   0   3  10 5468.28 185.560  12
   0   3  10 5235.16 183.424   1
   0   3 -10 5228.17 183.953   1
   0  -3 -10 5270.49 183.451   1
   0  -3 -10 5337.06 160.334   4
   0  -3  10 5300.35 165.717   9
   0  -3  10 5274.18 175.386   8
   0   3 -10 5387.73 175.844   8
   0   3  11 216.300 23.2254  13
   0  -3  11 179.379 26.7761  13
   0   3  11 240.342 28.3677  12
   0  -3  11 182.123 21.9698  12
   0  -3 -11 234.530 27.8349  12
   0   3 -11 206.049 26.8667   1
   0  -3 -11 218.893 27.3335   1
   0  -3  11 183.399 21.9729   2
   0  -3 -11 231.601 17.2865   4
   0  -3  11 216.920 19.4461   9
   0  -3  11 199.475 22.6395   8
   0   3 -11 179.605 21.9398   8
   0  -3  12 359.098 29.9965   2
   0  -3  12 286.892 32.7067  13
   0   3  12 297.447 27.5663  13
   0  -3  12 278.539 27.3321  12
   0  -3 -12 341.409 34.7086  12
   0   3 -12 279.408 31.9300   1
   0  -3 -12 334.052 33.4376   1
   0  -3 -12 311.686 20.7225   4
   0  -3  12 300.494 23.0922   9
   0   3  12 295.881 29.8958   8
   0   3 -12 340.535 30.3598   8
   0  -3  12 330.690 30.3054   8
   0  -3  13 1061.89 59.6786   2
   0   3 -13 1126.37 68.9401   1
   0  -3 -13 1165.98 68.6276   1
   0  -3  13 1305.59 71.3307  13
   0   3  13 1267.86 63.1868  13
   0  -3  13 1233.16 64.0400  12
   0  -3 -13 1323.83 71.2738  12
   0  -3 -13 1215.68 48.9714   4
   0   3 -13 1357.61 54.1979   9
   0  -3  13 1171.82 52.3311   9
   0   3  13 1275.01 66.7093   8
   0   3 -13 1162.79 62.6456   8
   0  -3  13 1233.23 63.7939   8
   0  -3  14 2719.86 107.588   2
   0   3 -14 2460.80 114.958   1
   0  -3 -14 2754.54 117.893   1
   0   3  14 2776.42 106.408  13
   0  -3  14 2676.57 114.880  13
   0  -3 -14 2661.41 115.332  12
   0  -3  14 2721.93 108.653  12
   0  -3 -14 2469.88 87.0136   4
   0  -3 -14 2603.06 98.9014  10
   0   3 -14 2653.84 91.9002   9
   0  -3  14 2504.36 92.3600   9
   0   3  14 2606.93 109.818   8
   0   3 -14 2609.38 107.775   8
   0  -3  14 2601.48 107.244   8
   0   3 -15 45.1840 13.0617   9
   0  -3  15 27.6868 16.6489   8
   0   3 -15 51.2401 15.9148   8
   0   3  15 52.7443 18.9447   8
   0  -3 -15 68.4951 22.1231  12
   0   3  15 46.3295 16.1936  13
   0  -3  15 32.1686 19.0293  13
   0  -3  15 34.5760 15.2851  12
   0  -3 -15 36.7498 9.50899   4
   0   3 -15 81.4461 21.7917  10
   0  -3 -15 34.7039 14.6147  10
   0   3  15 37.8981 18.2247   2
   0  -3  15 35.5384 14.8044   2
   0   3 -15 45.7021 19.8046   1
   0  -3 -15 30.4481 16.5431   1
   0   3  16 283.107 33.1062   2
   0   3 -16 311.161 38.1817   1
   0  -3 -16 326.934 37.7199   1
   0   3  16 332.167 32.1568  13
   0  -3  16 311.394 34.7574  13
   0   3  16 304.657 36.7716  12
   0  -3  16 292.484 32.5210  12
   0  -3 -16 324.183 39.3205  12
   0  -3 -16 302.938 21.4437   4
   0  -3 -16 300.778 28.1987  10
   0   3 -16 251.576 32.6606  10
   0  -3  16 371.970 35.1594   2
   0  -3  16 412.521 36.7976   8
   0   3 -16 346.144 34.8992   8
   0   3  16 307.031 34.7821   8
   0  -3  17 893.517 58.8567  13
   0   3  17 661.395 47.2914  13
   0   3  17 784.696 59.3945  12
   0  -3 -17 713.480 56.6520  12
   0  -3  17 675.139 51.3952  12
   0  -3 -17 911.333 62.9684   1
   0   3 -17 751.812 59.6381   1
   0   3 -17 792.374 55.6146  10
   0  -3 -17 789.693 47.4180  10
   0  -3  17 765.621 52.0693   2
   0   3  17 823.716 56.8420   2
   0  -3  17 785.861 53.4420   8
   0   3  17 805.717 55.9562   8
   0   3  18 1467.83 75.2877  13
   0  -3 -18 1524.66 71.3205  10
   0   3 -18 1564.48 81.0553  10
   0   3  18 1618.14 84.6044   8
   0  -3  18 1620.27 81.9070   8
   0   3  18 1587.16 84.2080   2
   0  -3 -18 1512.63 73.7320   3
   0  -3  18 1474.44 76.5412   2
   0  -3  18 1544.09 80.2641  12
   0   3  19 109.649 24.6871   2
   0  -3  19 96.2494 21.3526   2
   0  -3  19 107.100 22.7464   8
   0   3  19 103.610 21.7107  13
   0  -3  19 102.329 23.3010  12
   0  -3 -19 85.7712 19.5553  10
   0  -3 -19 119.053 21.7724   3
   0  -3 -20-2.79784 14.2441  10
   0  -3 -20-3.13037 13.5439   3
   0   4   0 1061.32 46.2705   5
   0   4   0 1130.57 37.6694  10
   0  -4   0 1082.93 47.4594   9
   0   4   0 1063.73 44.4781   9
   0  -4   0 1179.12 45.5163   3
   0   4   1 5546.93 172.705  14
   0  -4   1 5716.65 157.223  11
   0   4  -1 5590.37 172.969   5
   0   4  -1 5478.88 172.166   6
   0   4   1 5683.24 158.208  10
   0   4  -1 5479.18 164.189  10
   0   4   1 5804.74 158.812  11
   0  -4   1 5846.56 176.723   9
   0   4  -1 5439.92 171.597   9
   0   4   1 5733.36 167.633   9
   0  -4  -1 5615.03 169.933   3
   0  -4   1 5548.08 170.276   3
   0   4   1 5708.30 170.233   3
   0   4   2 529.433 28.7269  14
   0  -4  -2 429.676 26.9638  14
   0   4   2 453.535 24.5815  12
   0  -4   2 448.642 27.6474   6
   0   4  -2 454.125 27.6217   6
   0   4  -2 387.812 25.8185   5
   0   4   2 447.766 19.3902  11
   0  -4   2 451.693 29.2776   9
   0   4   2 494.429 23.0005   9
   0   4   2 446.875 26.1461   3
   0  -4  -2 451.281 25.9786   3
   0   4  -2 464.272 26.2448   3
   0   4  -3 663.114 33.2416   3
   0  -4  -3 610.497 32.3161   3
   0   4   3 681.293 33.7079   3
   0   4   3 637.293 34.1863  14
   0  -4  -3 609.094 34.3262  14
   0   4   3 652.576 32.8100  12
   0   4   3 647.399 33.7618   1
   0  -4   3 663.737 35.3218   6
   0   4  -3 647.248 35.3139   5
   0  -4  -3 609.156 29.4997   9
   0   4  -3 579.121 35.1118   9
   0   4   3 724.010 27.7343   9
   0  -4   3 672.588 36.1460   9
   0   4  -3 608.310 31.6045   8
   0  -4  -3 657.858 34.2443   7
   0   4   4 81.4876 13.2506   3
   0   4   4 80.9301 13.3173  14
   0   4   4 105.060 9.16635  13
   0   4   4 97.4902 13.6163  12
   0  -4  -4 102.947 14.0959  12
   0  -4   4 108.128 13.9802   2
   0   4   4 98.3939 13.3635   1
   0   4  -4 97.1409 14.1217   5
   0  -4  -4 84.4183 13.1718   7
   0  -4   4 105.828 14.6420   6
   0  -4   4 119.034 15.6636   9
   0  -4  -4 73.3832 10.1375   9
   0   4  -4 91.6144 12.6849   8
   0   4  -4 91.2939 16.1653   9
   0   4   5 158.323 12.7867  13
   0   4   5 97.1486 14.4535  12
   0  -4  -5 96.0740 14.2436  12
   0  -4   5 133.844 12.5931  12
   0   4  -5 117.525 14.5365   2
   0  -4  -5 126.479 15.7878   1
   0   4   5 120.097 15.6202   1
   0  -4   5 117.501 14.3020   2
   0   4   5 114.475 11.5773   4
   0  -4  -5 119.769 15.5679   7
   0  -4  -5 162.304 11.9489   9
   0  -4   5 128.233 15.7013   9
   0   4  -5 106.974 13.7227   8
   0   4  -6 440.885 28.1920   2
   0  -4   6 444.574 27.8324   2
   0  -4   6 385.633 30.7386  13
   0   4   6 450.484 24.4349  13
   0  -4   6 419.048 24.1445  12
   0   4   6 430.281 30.6711  12
   0  -4  -6 419.756 29.8058   1
   0   4   6 393.321 22.0781   4
   0  -4  -6 402.679 18.9918   9
   0  -4   6 415.191 27.2106   9
   0  -4  -6 356.572 27.5017   7
   0   4  -6 415.646 27.4262   8
   0  -4   7 223.964 20.6369   2
   0  -4  -7 187.536 19.3579   3
   0   4  -7 181.024 19.1378   2
   0  -4   7 232.854 24.6294  13
   0   4   7 216.035 17.8882  13
   0  -4   7 229.032 18.4090  12
   0   4   7 202.228 22.1596  12
   0   4   7 189.273 20.8518   1
   0  -4  -7 226.839 22.4499   1
   0  -4   7 229.177 23.4871   5
   0  -4  -7 195.773 11.0535   9
   0  -4   7 230.435 19.9408   9
   0   4  -7 205.556 19.9523   8
   0  -4  -8 62.9773 13.0369   3
   0   4   8 111.309 17.2514  14
   0   4   8 125.948 15.1715  13
   0   4   8 97.3752 18.0843  12
   0  -4   8 149.049 21.2037  13
   0  -4   8 109.456 14.1616  12
   0  -4  -8 104.489 17.5135  12
   0  -4  -8 86.9270 15.5535   1
   0   4   8 103.175 17.1366   1
   0  -4   8 117.219 16.8182   2
   0   4  -8 101.840 15.6451   2
   0  -4   8 112.510 18.5531   5
   0  -4   8 121.474 15.3286   9
   0   4  -8 119.946 16.6768   8
   0   4  -9 347.397 27.5287   2
   0  -4  -9 319.252 26.4995   3
   0  -4   9 333.734 27.2778   2
   0  -4   9 256.041 28.9134  13
   0   4   9 308.889 24.3841  13
   0  -4   9 278.682 23.6133  12
   0  -4  -9 334.483 30.8279  12
   0   4   9 300.667 30.2733  12
   0  -4  -9 306.673 29.2242   1
   0   4  -9 313.501 30.2276   1
   0  -4   9 281.649 28.8356   5
   0  -4   9 298.598 23.9376   9
   0   4  -9 309.853 26.7768   8
   0  -4   9 336.433 27.3489   8
   0   4 -10 390.062 30.4152   2
   0  -4  10 393.665 30.9501   2
   0  -4 -10 348.793 29.0269   3
   0  -4 -10 416.458 36.1527  12
   0  -4  10 417.003 29.8702  12
   0   4  10 444.262 37.2324  12
   0  -4  10 464.839 38.4535  13
   0   4  10 377.868 28.3376  13
   0  -4 -10 440.651 36.4512   1
   0   4 -10 377.417 34.8240   1
   0   4 -10 478.867 32.4276   9
   0  -4  10 413.715 27.9663   9
   0  -4  10 402.598 31.1696   8
   0   4 -10 374.373 30.1872   8
   0  -4 -11 1905.13 81.1083   3
   0   4 -11 1956.08 83.0080   2
   0  -4  11 1950.36 82.9309   2
   0   4  11 2057.04 93.1761  12
   0  -4  11 2021.20 82.1674  12
   0  -4 -11 1857.60 89.1751  12
   0   4  11 1863.00 78.9818  13
   0  -4  11 2034.06 92.6469  13
   0  -4 -11 2029.66 91.5365   1
   0   4 -11 2154.72 94.8960   1
   0   4 -11 2248.22 82.0321   9
   0  -4  11 1924.05 76.3422   9
   0  -4  11 1977.44 84.4472   8
   0   4 -11 1965.62 84.0592   8
   0  -4  12 215.741 25.0470   8
   0   4 -12 240.777 25.9911   8
   0   4  12 182.140 27.2687  12
   0   4  12 159.514 20.0295  13
   0  -4  12 249.200 30.2720  13
   0  -4  12 208.969 23.3307  12
   0  -4 -12 232.642 29.1727  12
   0  -4 -12 201.791 27.6384   1
   0   4 -12 181.178 26.8781   1
   0  -4  12 199.359 23.8581   2
   0   4 -12 214.175 22.4840   9
   0  -4  12 198.727 20.1167   9
   0  -4 -12 201.438 23.5793   3
   0  -4  13 724.979 45.3748   2
   0  -4 -13 562.186 39.7926   3
   0   4  13 620.392 40.1980  13
   0  -4  13 594.256 48.1914  13
   0  -4 -13 716.840 50.6942  12
   0   4  13 577.726 46.9968  12
   0  -4  13 621.644 42.4473  12
   0  -4 -13 678.090 49.2526   1
   0   4 -13 523.345 45.6013   1
   0  -4 -13 597.200 36.0883  10
   0  -4  13 656.174 37.0414   9
   0   4 -13 661.876 37.2060   9
   0  -4  13 584.944 42.6609   8
   0   4  13 494.970 41.9486   8
   0   4 -13 639.917 43.8566   8
   0  -4  14 719.136 47.4889   2
   0  -4 -14 671.230 44.0812   3
   0  -4  14 667.478 51.0883  13
   0   4  14 700.522 44.1065  13
   0  -4 -14 690.229 52.2666  12
   0  -4  14 708.466 46.1779  12
   0   4 -14 728.448 48.1987   8
   0   4  14 700.894 49.7859   8
   0  -4  14 747.917 48.8707   8
   0  -4 -14 776.838 41.6922  10
   0   4 -14 660.900 38.1488   9
   0  -4  14 685.078 39.4850   9
   0   4 -14 689.449 53.5061   1
   0  -4 -14 723.820 53.6693   1
   0  -4  15 12.8625 14.4398   2
   0   4 -15 13.9491 14.2270   1
   0  -4 -15 13.1658 15.8004   1
   0   4  15 14.5234 11.8225  13
   0  -4  15 4.03468 16.7731  13
   0  -4  15 3.27486 11.4596  12
   0  -4 -15 8.83673 16.7678  12
   0   4 -15 3.89246 11.2029   9
   0  -4  15 6.98333 13.8984   8
   0   4 -15 31.1193 14.6714   8
   0   4  15 3.86961 14.3140   8
   0   4 -15 22.6101 18.0892  10
   0  -4  15 2.14063 10.2776   9
   0  -4 -15 17.8411 12.5543  10
   0  -4 -15 2.97422 13.5924   3
   0   4 -16 4.85523 15.4146   1
   0  -4  16-6.65225 14.6649   2
   0  -4 -16 27.4560 18.2119   1
   0  -4  16-3.42722 13.3264  12
   0  -4 -16 13.8462 17.9464  12
   0  -4  16 8.24009 15.2384  13
   0   4  16-3.03947 13.1506  13
   0   4 -16 3.59369 12.5727   8
   0   4  16-4.04313 14.5551   8
   0   4 -16 1.91439 11.1364   9
   0  -4  16 3.64364 14.1679   8
   0   4 -16 7.63535 17.4444  10
   0  -4 -16-4.65107 12.1640  10
   0  -4 -16 15.2704 13.9554   3
   0   4  16 8.13794 17.6047   2
   0  -4 -17 104.089 26.1277   1
   0   4  17 79.5348 23.4144   2
   0  -4  17 71.6206 19.7730   2
   0   4  17 92.9728 24.6804   1
   0   4  17 83.9342 22.0818   8
   0  -4  17 102.000 23.2392   8
   0   4 -17 111.309 22.3902   8
   0  -4 -17 101.048 18.5288  10
   0   4 -17 146.889 27.7408  10
   0  -4 -17 99.7113 20.7886   3
   0  -4 -17 81.7773 24.6073  12
   0   4  17 90.1943 24.6180  12
   0   4  17 43.9553 17.0188  13
   0  -4  17 92.3778 20.8068  12
   0   4  18 243.863 32.8429   2
   0  -4  18 190.744 27.5764   2
   0  -4  18 171.097 28.4295   8
   0  -4 -18 178.519 23.7568  10
   0  -4 -18 167.001 24.9972   3
   0  -4  18 190.232 27.6828  12
   0   4  18 168.733 24.6601  13
   0   4  19 173.494 30.1255   2
   0  -4  19 150.700 27.1717   8
   0  -4  19 138.042 24.7973  12
   0   4  19 99.3844 22.4390  13
   0  -4 -19 144.208 21.1377  10
   0  -4 -19 136.047 23.0764   3
   0  -4 -20 12.7390 14.1791  10
   0  -4 -20 9.43487 13.8692   3
   0   5   0-2.99360 10.0007   9
   0  -5   0 5.43183 5.53138  12
   0  -5   0 6.96577 3.62042  13
   0  -5   0 3.27211 2.52544  11
   0   5   0 9.31771 8.66113   5
   0   5   0-2.19834 5.31305  10
   0  -5   0-9.32860 10.5012   9
   0  -5   0-1.62944 8.52324   3
   0  -5   1 604.136 25.8410  13
   0  -5  -1 578.770 20.0003  13
   0  -5   1 584.359 20.2926  11
   0   5  -1 579.992 26.9055  10
   0   5   1 584.671 22.6842  10
   0   5   1 605.180 21.9738  11
   0   5  -1 612.192 34.7624   6
   0   5  -1 622.797 34.7088   5
   0   5  -1 603.148 33.7000   9
   0   5   1 595.053 30.2145   9
   0  -5   1 630.787 36.6204   9
   0  -5   1 591.817 32.6596   3
   0   5   1 608.112 32.6572   3
   0  -5  -1 560.371 31.9201   3
   0   5   2 2058.24 78.4803  14
   0  -5   2 2027.44 69.8780  13
   0   5  -2 2076.65 79.0974   5
   0   5  -2 1956.64 77.9047   6
   0   5   2 2052.59 64.2744  11
   0   5   2 2031.33 60.3889  10
   0   5   2 2060.17 70.3264   9
   0  -5   2 2175.33 81.8179   9
   0   5  -2 2055.32 75.7790   3
   0  -5  -2 2076.01 75.4188   3
   0  -5   2 2199.18 77.6978   3
   0   5   2 1978.15 75.2985   3
   0   5   3 258.648 21.9770  14
   0  -5  -3 213.280 20.5666  14
   0  -5   3 268.660 19.8099  13
   0   5   3 243.677 19.7306  12
   0   5  -3 231.087 21.9077   6
   0   5  -3 235.187 21.7909   5
   0   5   3 266.037 15.5675  11
   0  -5   3 233.855 23.5521   9
   0   5   3 235.028 16.3137   9
   0  -5  -3 234.669 18.7215   9
   0  -5  -3 256.328 20.6332   3
   0   5  -3 284.841 21.7408   3
   0   5   3 198.921 19.3056   3
   0   5   4 3063.13 106.198   3
   0   5   4 2969.24 107.613   1
   0  -5  -4 3165.24 110.657  14
   0   5   4 3126.72 109.646  14
   0   5   4 3151.52 87.6774  13
   0   5   4 2912.08 105.026  12
   0   5  -4 3242.21 111.127   5
   0   5   4 3043.13 97.3639  11
   0  -5   4 3406.87 111.582   9
   0  -5  -4 2653.53 97.2628   9
   0   5  -4 3191.12 105.664   8
   0  -5  -4 2961.96 107.087   7
   0   5  -5 433.218 29.7469   2
   0   5   5 430.138 30.0886  12
   0   5   5 503.286 20.8580  13
   0   5   5 517.822 27.1818   4
   0  -5  -5 448.900 24.5104   9
   0  -5   5 525.656 33.6222   9
   0   5  -5 474.119 29.7950   8
   0  -5  -5 415.953 30.6444   7
   0  -5   6 915.050 45.2049   2
   0   5  -6 899.707 45.4364   2
   0   5   6 855.797 35.1899  13
   0   5   6 938.056 48.4782  12
   0  -5   6 902.821 39.1814  12
   0  -5   6 967.595 50.6012   6
   0   5   6 937.207 39.7738   4
   0  -5   6 938.326 46.4920   9
   0  -5  -6 861.983 36.1115   9
   0  -5  -6 910.801 47.9381   7
   0   5  -6 898.133 44.9867   8
   0   5  -7 34.9968 15.5956   9
   0   5  -7 28.5276 10.3806   8
   0   5   7 28.3268 7.10747  13
   0  -5   7 21.0653 8.29101  12
   0  -5  -7 16.5659 11.2478  12
   0   5   7 13.4751 9.71629  12
   0  -5   7 27.7855 11.6245   2
   0  -5  -7 29.1506 11.9102   1
   0   5  -7 17.8880 11.2368   2
   0  -5  -7 20.3078 10.1166   7
   0  -5   7 16.8368 11.1805   5
   0  -5   7 30.5640 12.0332   6
   0   5   7-1.38431 5.89688   4
   0  -5   7 54.5666 13.2172   9
   0  -5  -7 22.7932 6.70223   9
   0  -5  -7 12.9390 9.34527   3
   0   5  -8 233.685 23.0975   2
   0  -5  -8 224.280 22.8744   3
   0  -5   8 303.659 25.7605   2
   0   5   8 242.694 18.8243  13
   0   5   8 282.530 27.0555  14
   0   5   8 240.173 26.2187  12
   0  -5   8 262.387 20.9011  12
   0  -5  -8 291.140 28.6345  12
   0  -5  -8 227.244 25.2561   1
   0  -5   8 229.233 25.6369   5
   0  -5  -8 255.583 13.6657   9
   0   5  -8 309.928 27.5069   9
   0  -5   8 260.409 22.9989   9
   0  -5   8 255.916 23.8330   8
   0   5  -8 290.155 25.0279   8
   0  -5   9 780.859 44.4040   2
   0  -5  -9 739.004 43.5822   3
   0   5  -9 783.981 44.7081   2
   0   5   9 805.711 48.3979  14
   0   5   9 792.536 38.6064  13
   0  -5   9 795.261 40.7053  12
   0   5   9 783.581 49.3537  12
   0  -5  -9 818.512 51.0609  12
   0  -5  -9 787.013 48.8637   1
   0  -5   9 901.953 52.3531   5
   0  -5  -9 747.567 24.5807   9
   0   5  -9 820.080 46.1221   9
   0  -5   9 772.138 41.8074   9
   0   5  -9 798.929 45.1274   8
   0  -5   9 796.010 45.1606   8
   0  -5 -10 847.986 48.6553   3
   0   5 -10 917.907 50.6225   2
   0  -5  10 874.929 49.5868   2
   0   5  10 971.821 55.5618  14
   0   5  10 877.592 44.0450  13
   0  -5  10 1037.42 59.3976  13
   0  -5 -10 960.364 57.3833  12
   0   5  10 946.156 57.0646  12
   0  -5  10 942.488 47.2198  12
   0   5 -10 990.655 58.8490   1
   0  -5 -10 934.584 56.3105   1
   0  -5  10 948.580 57.0136   5
   0   5 -10 1020.22 51.5998   9
   0  -5  10 907.259 46.7184   9
   0   5 -10 985.776 52.5670   8
   0  -5  10 913.856 51.1963   8
   0  -5 -11 16.0596 12.0284   3
   0   5  11 13.3765 12.6999  14
   0  -5  11 30.6155 12.9603  12
   0  -5  11 7.11869 14.4930  13
   0   5  11 27.1220 11.0669  13
   0  -5 -11 3.69905 13.6906  12
   0   5  11 22.3357 13.4108  12
   0   5 -11 26.8073 15.2498   1
   0   5 -11 13.9080 11.0821   2
   0  -5 -11-3.59182 13.2943   1
   0  -5  11 10.9807 12.9790   2
   0  -5  11 37.1253 16.3763   5
   0  -5  11 24.5565 11.6879   9
   0   5 -11 20.1392 10.9292   8
   0  -5  11 31.5309 14.1912   8
   0   5 -11 36.7739 14.7180   9
   0  -5 -12 785.632 47.6662   3
   0   5 -12 783.403 47.9515   2
   0  -5  12 829.225 49.0024   2
   0   5  12 788.253 43.5104  13
   0   5  12 728.339 50.2773  14
   0  -5  12 868.291 55.7628  13
   0   5  12 676.063 51.5207  12
   0  -5  12 805.240 46.3060  12
   0  -5 -12 805.845 54.8173  12
   0  -5 -12 722.459 52.8711   1
   0   5 -12 901.311 58.5638   1
   0   5 -12 919.946 47.5788   9
   0  -5  12 772.642 43.2954   9
   0  -5  12 825.226 50.0279   8
   0  -5 -12 765.232 51.2503   7
   0   5 -12 782.178 48.9775   8
   0  -5 -13 400.156 33.6738   3
   0  -5  13 302.513 31.1203   2
   0   5 -13 357.258 38.7213   1
   0  -5 -13 388.199 37.9585   1
   0   5  13 372.623 29.7823  13
   0  -5  13 389.761 37.5075  13
   0   5  13 283.729 32.2056  14
   0  -5  13 369.786 31.0652  12
   0   5  13 387.510 38.5520  12
   0  -5 -13 408.039 38.9550  12
   0  -5 -13 377.562 26.0105  10
   0  -5  13 326.642 27.5882   9
   0   5 -13 380.505 29.5903   9
   0   5  13 426.279 38.1316   8
   0  -5  13 399.393 35.0227   8
   0  -5 -13 366.867 36.1242   7
   0   5 -13 404.461 35.0801   8
   0  -5 -14 41.9157 15.5176   3
   0   5  14 57.6906 17.3264  14
   0   5  14 56.7551 15.0736  13
   0  -5  14 29.3864 13.7307  12
   0  -5  14 55.5848 20.5410  13
   0  -5 -14 65.0677 20.2098  12
   0   5  14 26.1874 17.4281  12
   0  -5  14 91.2488 19.1191   2
   0  -5 -14 76.6167 20.4797   1
   0   5 -14 49.7657 18.0612   1
   0  -5 -14 54.2334 18.9353   7
   0  -5 -14 53.5766 13.5593  10
   0  -5  14 35.5581 14.0075   9
   0   5  14 54.2133 18.3491   8
   0   5 -14 73.6272 18.8897   8
   0   5 -14 56.8892 15.8681   9
   0  -5  14 61.0057 17.5500   8
   0  -5 -15 15.3701 13.0818   3
   0  -5  15 35.7845 16.1278   2
   0   5  15 50.2760 19.0265   1
   0   5 -15 61.5676 20.5160   1
   0  -5 -15 44.4814 17.7325   1
   0   5  15 19.9828 14.8170  14
   0  -5  15 62.0686 16.2649  12
   0   5  15 59.7197 16.6409  13
   0  -5 -15 31.7961 18.9093  12
   0   5  15 50.0029 21.8429  12
   0  -5  15 32.3500 16.8403  13
   0  -5 -15 24.1596 17.7827   7
   0  -5 -15 25.4622 12.2554  10
   0  -5  15 43.2233 14.7284   9
   0  -5  15 49.6569 17.0556   8
   0   5 -15 41.9955 14.8826   8
   0   5 -15 39.8606 13.9727   9
   0   5  15 36.2332 18.7383   8
   0  -5  16 769.150 50.7323   2
   0  -5 -16 673.691 47.2202   3
   0   5  16 708.326 56.9137   1
   0   5 -16 779.830 59.5715   1
   0  -5 -16 821.834 59.3523   1
   0  -5  16 777.200 55.5560  13
   0   5  16 710.592 52.8019  14
   0   5  16 706.816 45.4999  13
   0  -5  16 683.634 47.5245  12
   0  -5 -16 695.174 57.2185  12
   0  -5 -16 756.107 41.7072  10
   0  -5  16 712.851 42.5475   9
   0   5 -16 752.762 42.2417   9
   0   5 -16 631.779 48.3488   8
   0  -5  16 800.194 52.7310   8
   0  -5 -16 769.140 54.8193   7
   0   5  16 827.971 56.6438   8
   0   5  17 108.138 25.0954   2
   0  -5 -17 120.918 21.8335   3
   0   5  17 110.341 23.8268  14
   0  -5  17 114.169 22.1156  12
   0  -5  17 115.957 23.3686   2
   0  -5 -17 136.777 25.0669   7
   0  -5 -17 103.148 17.5888  10
   0   5  17 129.093 27.5080   8
   0   5 -17 127.040 23.7271   8
   0  -5  17 133.514 24.4304   8
   0   5  18 114.402 26.0517   2
   0  -5 -18 99.2071 21.4336   3
   0   5  18 110.205 20.3576  13
   0  -5  18 110.876 21.2234  12
   0   5  18 125.472 26.6542  14
   0  -5  18 164.311 26.9417   8
   0   5 -18 91.6516 21.4731   8
   0  -5 -18 126.175 20.1179  10
   0  -5  18 114.082 22.5537   2
   0  -5  19 67.1082 20.5905  12
   0  -5 -19 42.8556 15.2510  10
   0  -5 -19 47.9120 17.4067   3
   0  -5 -20 13.6833 14.7386  10
   0  -5 -20 3.15292 13.9028   3
   0  -6   0 11611.4 323.107  13
   0  -6   0 11630.9 331.917  12
   0   6   0 11482.7 343.217   5
   0   6   0 11715.6 325.688  10
   0   6   0 11511.5 336.801   9
   0  -6   0 11905.8 340.908   3
   0  -6   1 17181.3 481.316  13
   0  -6  -1 17208.6 473.987  13
   0   6   1 17624.7 475.510  11
   0  -6  -1 17083.2 489.045  12
   0   6  -1 17435.3 498.922   5
   0   6  -1 17735.5 499.867   6
   0   6  -1 17705.7 483.791  10
   0  -6   1 17393.8 472.914  11
   0   6   1 17321.4 477.753  10
   0  -6   1 17813.5 499.678   9
   0   6  -1 16652.4 492.799   9
   0   6   1 17142.4 489.078   9
   0  -6   1 17583.0 496.139   3
   0  -6  -1 17730.5 494.911   3
   0   6   2 427.176 30.0571  14
   0  -6   2 395.787 22.6555  13
   0  -6  -2 358.945 24.9727  12
   0  -6   2 397.103 16.9532  11
   0   6  -2 368.476 29.0660   5
   0   6  -2 462.448 31.5730   6
   0   6   2 395.519 16.6596  10
   0   6   2 382.721 18.4491  11
   0   6  -2 453.396 25.2395  10
   0  -6  -2 373.008 26.4259   9
   0   6   2 434.317 24.9857   9
   0  -6   2 377.347 30.1204   9
   0  -6   2 408.803 28.6945   3
   0  -6  -2 445.203 29.4730   3
   0   6   3 3359.32 121.751  14
   0  -6   3 3665.45 113.796  13
   0  -6  -3 3384.04 117.323  12
   0   6  -3 3403.63 122.310   6
   0   6  -3 3342.73 122.241   5
   0   6   3 3521.40 105.596  11
   0   6  -3 3371.67 113.420  10
   0   6   3 3534.54 110.013   9
   0  -6   3 3755.47 125.880   9
   0  -6  -3 3141.90 112.901   9
   0   6   3 3333.43 118.529   3
   0  -6  -3 3583.15 118.651   3
   0   6   4 4056.57 140.135   3
   0   6  -4 3983.76 139.706   2
   0   6   4 4190.26 144.429  14
   0  -6  -4 4453.42 146.992  14
   0  -6   4 4160.61 136.821  13
   0   6   4 4050.87 138.442  12
   0   6  -4 4307.83 146.381   5
   0  -6   4 4355.51 146.487   6
   0   6   4 4285.03 128.789  11
   0  -6  -4 3945.48 132.830   9
   0   6  -4 4167.84 139.366   8
   0   6   5 2784.20 104.483   3
   0   6  -5 2897.36 105.583   2
   0  -6   5 2957.09 104.364  13
   0   6   5 2842.22 82.3983  13
   0   6   5 2889.69 105.487  12
   0  -6   5 2865.42 109.528   6
   0   6  -5 2949.67 110.467   5
   0  -6   5 3047.78 111.288   5
   0   6   5 2889.77 95.4009  11
   0  -6   5 3069.15 108.850   9
   0  -6  -5 2829.62 95.7431   9
   0   6  -5 3040.23 109.135   9
   0   6  -5 2973.74 104.831   8
   0  -6  -5 2802.45 106.816   7
   0   6  -6 2.37387 9.44868   2
   0  -6  -6-2.60977 9.65339   7
   0   6  -6 2.25849 8.98953   8
   0   6   6 5.22728 3.80358  13
   0   6   6 2.55546 8.67443  12
   0  -6   6 7.26177 10.2704  13
   0  -6   6 5.32067 5.86637  12
   0  -6   6 2.85294 9.37652   6
   0  -6   6 20.2191 11.4964   5
   0   6   6 1.62755 7.30885   4
   0   6   6 13.2294 7.29235  11
   0  -6  -6 13.0603 8.14458   9
   0  -6   6-2.43349 10.7301   9
   0  -6  -6 4.47531 9.30258   3
   0   6  -7 5744.34 183.049   2
   0  -6  -7 5246.59 179.821   3
   0   6  -7 5705.89 183.706   3
   0  -6   7 5800.52 185.836  13
   0   6   7 5811.58 163.603  13
   0   6   7 5654.92 186.743  12
   0  -6   7 5644.71 170.713  12
   0  -6   7 5301.27 187.544   5
   0  -6   7 5702.60 189.194   6
   0   6   7 5763.46 172.192   4
   0  -6  -7 5328.68 156.689  10
   0  -6  -7 5551.24 155.903  10
   0  -6  -7 5812.11 166.262   9
   0  -6   7 5974.39 183.891   9
   0   6  -7 5652.35 181.295   8
   0  -6  -7 5894.60 188.297   7
   0  -6  -8 2566.21 98.9591   3
   0   6  -8 2852.49 103.016   3
   0  -6   8 2642.42 99.6511   2
   0   6  -8 2600.63 100.159   2
   0   6   8 2685.33 105.670  14
   0   6   8 2575.78 84.8978  13
   0  -6   8 2638.43 90.9146  12
   0   6   8 2468.02 103.581  12
   0  -6   8 2653.62 107.099   6
   0  -6   8 2586.18 106.619   5
   0   6   8 2637.94 90.2829   4
   0  -6  -8 2438.62 77.4469  10
   0  -6  -8 2713.02 82.2383   9
   0   6  -8 2776.05 103.079   9
   0  -6   8 2623.33 98.5618   9
   0   6  -8 2647.59 100.144   8
   0  -6   9 776.049 45.4513   2
   0   6  -9 817.409 47.3962   2
   0  -6  -9 855.102 47.4365   3
   0   6   9 781.303 36.4144  13
   0   6   9 801.423 50.2112  14
   0  -6   9 710.533 38.8309  12
   0  -6  -9 915.449 54.8372  12
   0   6   9 865.711 52.3166  12
   0  -6   9 736.004 50.3711   6
   0  -6   9 808.886 52.3580   5
   0  -6  -9 768.851 30.7417  10
   0  -6   9 795.495 44.6697   9
   0  -6  -9 846.442 29.8849   9
   0   6  -9 855.820 48.2081   9
   0   6  -9 832.755 47.4910   8
   0  -6 -10 70.7795 17.4117   3
   0  -6 -10 69.7166 17.3729   1
   0   6 -10 61.8153 15.9522   2
   0  -6  10 84.4715 16.6436   2
   0   6  10 84.2762 18.4343  14
   0  -6  10 70.9919 13.2731  12
   0   6  10 68.3094 11.3211  13
   0   6  10 64.3257 17.0120  12
   0  -6 -10 65.6521 18.1664  12
   0  -6  10 76.1662 19.0860   6
   0  -6  10 73.2366 20.0047   5
   0  -6  10 89.8217 16.6110   9
   0  -6 -10 81.2857 5.23526   9
   0   6 -10 94.6576 18.0071   8
   0   6 -10 85.4556 18.3878   9
   0  -6  11 6336.12 207.565   2
   0   6 -11 6413.57 208.699   2
   0  -6 -11 6391.76 207.789   3
   0  -6 -11 6345.00 217.434   1
   0   6 -11 6400.06 220.702   1
   0   6  11 6240.80 194.718  13
   0   6  11 6403.88 215.648  14
   0  -6 -11 6143.99 217.354  12
   0   6  11 6252.00 217.471  12
   0  -6  11 6292.54 199.726  12
   0  -6  11 6421.21 219.471   5
   0  -6  11 6512.05 219.668   6
   0  -6 -11 6128.04 185.957  10
   0  -6  11 6171.66 202.058   9
   0   6 -11 7007.33 208.266   9
   0  -6  11 6602.51 210.931   8
   0   6 -11 6346.50 209.742   8
   0  -6  12 2229.17 92.5184   2
   0   6 -12 2295.81 93.8921   2
   0  -6 -12 2137.25 91.1399   3
   0   6  12 2025.64 95.8050  14
   0   6  12 2105.37 81.8144  13
   0  -6 -12 2313.54 103.397  12
   0   6  12 2124.44 100.728  12
   0  -6  12 2071.57 85.3810  12
   0   6 -12 2008.62 100.149   1
   0  -6 -12 2122.39 99.7914   1
   0   6 -12 2159.85 98.4186  10
   0  -6 -12 2214.17 74.7466  10
   0   6 -12 2389.28 90.9001   9
   0  -6  12 2071.07 86.0417   9
   0  -6 -12 2280.08 99.7671   7
   0  -6  12 2149.93 93.1422   8
   0   6 -12 2192.86 94.2934   8
   0  -6 -13 1986.48 85.5677   3
   0   6 -13 1831.60 84.2875   2
   0  -6  13 1815.70 84.2079   2
   0   6 -13 1867.96 94.9151   1
   0  -6 -13 1804.44 91.5752   1
   0   6  13 1877.46 76.0255  13
   0   6  13 1726.22 88.3815  14
   0  -6 -13 2040.96 96.7529  12
   0  -6  13 1857.41 79.7152  12
   0   6  13 1855.65 93.2885  12
   0   6 -13 1944.50 90.9891  10
   0   6 -13 2060.45 82.1910   9
   0  -6  13 1857.59 79.2298   9
   0  -6 -13 1865.42 90.6294   7
   0  -6  13 1884.23 86.5054   8
   0   6 -13 1940.71 86.8099   8
   0  -6 -14 83.8684 18.9522   3
   0   6  14 107.262 22.8606   1
   0  -6  14 61.1691 17.2026   2
   0  -6 -14 91.2078 22.2221   1
   0   6 -14 64.9383 20.5703   1
   0   6  14 71.6104 20.0931  14
   0  -6 -14 107.267 25.8161  12
   0   6  14 86.9908 15.9884  13
   0  -6  14 69.3226 16.1106  12
   0   6  14 110.980 24.7988  12
   0  -6  14 83.1673 22.1465  13
   0  -6 -14 92.3439 23.2113   7
   0   6 -14 112.875 24.8280  10
   0  -6 -14 86.9509 13.8068  10
   0  -6  14 70.0641 17.4782   9
   0   6 -14 133.053 23.0830   8
   0  -6  14 45.0447 17.7788   8
   0   6  14 72.7832 20.4182   8
   0   6 -14 83.4109 18.2066   9
   0  -6  15 532.650 42.1307   2
   0  -6 -15 589.523 43.2992   3
   0   6  15 633.660 52.5613   1
   0   6 -15 535.640 49.5806   1
   0  -6 -15 615.470 51.7703   1
   0   6  15 640.796 39.7390  13
   0  -6  15 637.595 49.3451  13
   0   6  15 579.143 47.7312  14
   0  -6  15 554.018 40.2094  12
   0   6  15 640.630 52.6312  12
   0  -6 -15 578.473 50.1824  12
   0  -6 -15 590.229 33.1559  10
   0   6 -15 611.557 49.3435  10
   0   6 -15 582.951 39.5539   9
   0  -6  15 659.335 41.2033   9
   0   6  15 682.702 51.4686   8
   0  -6 -15 577.373 47.9499   7
   0   6 -15 610.077 46.3250   8
   0  -6  15 609.579 46.8142   8
   0  -6 -16 211.819 27.2439   3
   0  -6  16 192.632 26.0754   2
   0   6 -16 280.746 37.4907   1
   0  -6 -16 238.780 33.9243   1
   0   6  16 216.894 33.4288   1
   0   6  16 189.985 28.9619  14
   0  -6  16 248.865 32.3417  13
   0   6  16 161.708 29.6175  12
   0  -6 -16 188.937 33.0885  12
   0   6  16 170.940 22.6567  13
   0  -6  16 241.874 27.1838  12
   0  -6 -16 217.886 31.8732   7
   0  -6 -16 205.377 20.2355  10
   0  -6  16 214.125 24.5742   9
   0   6 -16 187.253 28.2326   8
   0   6 -16 183.481 23.1966   9
   0   6  16 180.814 29.2854   8
   0  -6  16 224.255 30.0887   8
   0  -6 -17 12.9565 13.7439   3
   0   6  17 5.49043 12.1056  13
   0  -6  17 6.36098 12.9443  12
   0   6  17 8.63276 15.1024  14
   0   6 -17 18.8318 16.6073   8
   0  -6  17 7.69283 15.3098   8
   0  -6 -17 1.84445 11.0687  10
   0  -6  17 15.7517 14.2651   9
   0  -6  17 6.86133 15.9454   2
   0   6 -18-7.66422 15.2514   8
   0  -6  18 11.7967 15.2900   8
   0  -6  18-3.26695 14.4040  12
   0  -6 -18 9.53383 11.5544  10
   0  -6 -18 3.24012 16.0309   3
   0  -6 -19 551.529 33.9945  10
   0  -6 -19 497.826 40.9730   3
   0  -6  19 549.047 42.1751  12
   0  -7   0-4.61680 9.98772   3
   0  -7   0 1.52642 3.83207  13
   0  -7   0 7.52491 5.10861  12
   0   7   0 5.15633 8.18561   5
   0   7   0 2.96333 5.74656  10
   0   7   0 1.88456 8.61156   9
   0  -7   1 14.0813 11.2746   3
   0  -7  -1 11.3340 9.81873   3
   0  -7  -1 18.8370 3.62703  13
   0  -7   1 15.9643 6.09711  12
   0  -7  -1 22.1986 8.08086  12
   0  -7   1 14.3178 5.64350  13
   0   7   1 10.4314 9.90708   5
   0   7  -1 15.6981 10.6571   6
   0   7  -1 15.6806 9.67736   5
   0   7   1 15.1936 3.90404  11
   0  -7   1 24.3837 12.7626   9
   0   7   1 26.9342 6.43963  10
   0   7  -1 15.7429 7.13455  10
   0   7  -1 36.7803 12.0213   9
   0   7   1 13.8554 9.53543   9
   0  -7   2 279.760 19.1266  13
   0  -7  -2 279.361 22.7025  12
   0  -7   2 308.950 13.5231  11
   0   7  -2 302.734 21.2475  10
   0   7   2 285.943 14.6481  10
   0   7   2 302.904 15.6056  11
   0   7  -2 312.799 25.8560   3
   0  -7   2 358.071 28.5311   3
   0  -7  -2 314.007 26.2718   3
   0   7   2 271.492 25.1314   3
   0  -7   2 297.237 27.7479   9
   0   7   2 307.010 22.3018   9
   0  -7  -2 328.697 25.6071   9
   0   7  -2 265.168 26.0412   6
   0   7  -2 342.508 28.8738   5
   0   7  -3 205.004 23.5463   5
   0  -7   3 212.193 23.9527   5
   0   7  -3 224.005 24.0382   6
   0   7   3 233.918 24.2731  14
   0  -7   3 222.444 18.5498  13
   0  -7  -3 227.056 23.9608  14
   0   7  -3 242.181 20.6670  10
   0   7   3 257.224 15.7717  11
   0  -7   3 257.682 26.6689   9
   0   7   3 236.207 19.0735   9
   0  -7  -3 219.870 20.8815   9
   0   7  -3 243.170 23.6632   2
   0   7   3 283.530 25.5262   3
   0  -7  -3 224.384 22.3421   3
   0   7  -3 250.293 24.1230   3
   0   7   4 228.068 23.3656   3
   0   7  -4 212.112 22.8734   2
   0  -7  -4 259.284 25.8032  14
   0  -7   4 177.125 18.2342  13
   0   7   4 221.211 23.9970  14
   0   7  -4 196.757 23.4374   6
   0   7  -4 158.628 21.0123   5
   0  -7   4 173.350 22.2945   5
   0   7   4 175.689 14.3955  11
   0   7  -4 193.932 19.9406  10
   0   7   4 194.930 16.8851   9
   0  -7  -4 200.563 19.0000   9
   0  -7   4 225.860 25.1142   9
   0   7   4 232.352 24.2423   7
   0   7  -4 198.551 23.7676   9
   0   7   5 1727.06 76.3938   3
   0   7  -5 1775.31 76.5971   2
   0  -7   5 1849.85 73.9907  13
   0  -7  -5 1786.34 81.3412  14
   0   7   5 1723.21 74.7390  12
   0  -7  -5 1923.93 79.3454  12
   0  -7   5 1809.36 81.4193   6
   0  -7   5 1817.38 81.6838   5
   0   7  -5 1708.58 80.2976   5
   0   7  -5 1791.00 74.3889  10
   0   7   5 1805.42 65.7632  11
   0  -7   5 2026.96 82.2386   9
   0   7  -5 1833.58 78.3299   9
   0  -7  -5 1870.24 69.6408   9
   0   7   5 1820.85 79.0002   7
   0   7  -5 1832.91 75.9612   8
   0   7  -6 2843.79 106.575   2
   0  -7  -6 3016.24 106.916   3
   0   7   6 2744.71 79.1750  13
   0  -7   6 2901.98 105.081  13
   0   7   6 2882.65 107.268  12
   0  -7  -6 2848.92 108.973  12
   0  -7   6 2663.46 110.212   5
   0   7   6 2939.47 99.6128   4
   0  -7   6 2937.28 112.610   6
   0   7  -6 2476.00 102.394  10
   0   7   6 2735.21 95.2351  11
   0  -7   6 2910.50 108.644   9
   0  -7  -6 2660.75 93.9489   9
   0   7  -6 2863.41 105.253   8
   0  -7  -6 2913.67 109.981   7
   0   7  -7 623.376 41.1345   3
   0  -7  -7 657.230 40.3402   3
   0   7  -7 620.350 40.0613   2
   0  -7   7 616.433 39.9370  13
   0   7   7 559.045 22.8817  13
   0   7   7 635.662 42.1409  12
   0  -7   7 639.347 31.8718  12
   0   7   7 589.975 34.2447   4
   0  -7   7 617.474 44.0111   5
   0  -7   7 587.981 43.6184   6
   0   7   7 564.688 33.4038  11
   0  -7   7 668.640 41.6888   9
   0  -7  -7 608.219 30.6865   9
   0  -7  -7 591.533 41.4307   7
   0   7  -7 570.671 38.4444   8
   0   7  -8 1321.73 64.4686   2
   0  -7  -8 1465.94 65.9657   3
   0   7  -8 1315.94 64.9518   3
   0   7   8 1198.10 45.6391  13
   0  -7   8 1386.69 66.4456  13
   0   7   8 1202.36 66.4504  14
   0  -7   8 1338.81 54.0775  12
   0   7   8 1319.00 67.8233  12
   0   7   8 1328.65 56.0339   4
   0  -7   8 1228.46 68.4703   5
   0  -7   8 1346.69 70.4242   6
   0   7   8 1310.23 58.7114  11
   0  -7  -8 1409.18 50.3107   9
   0   7  -8 1467.05 67.2523   9
   0  -7   8 1430.65 65.4433   9
   0   7  -8 1331.55 63.8440   8
   0   7  -9-2.94193 12.4812   3
   0  -7  -9 13.8144 13.4671   3
   0   7  -9-11.6889 11.8913   2
   0   7   9-3.44453 10.5379  14
   0  -7   9 12.5890 13.3523  13
   0  -7   9 6.95513 8.21449  12
   0   7   9-6.87238 12.0214  12
   0   7   9 1.11575 5.98760  13
   0  -7   9-3.64547 13.4829   6
   0  -7   9-11.0766 12.9170   5
   0   7   9-2.37625 8.78869  11
   0   7  -9-9.44396 15.3442  10
   0  -7  -9 4.03617 3.96442  10
   0  -7   9 8.00555 11.7654   9
   0  -7  -9-0.96834 3.98308  10
   0  -7  -9 1.85720 5.57148   9
   0   7  -9-2.86799 12.8769   8
   0   7  -9 5.62703 13.0757   9
   0  -7 -10 51.7173 17.4545   3
   0   7 -10 33.6460 14.7340   3
   0   7 -10 42.1560 14.5064   2
   0   7  10 57.4192 16.4450  14
   0  -7  10 63.2912 13.0781  12
   0  -7  10 40.2593 15.6414  13
   0   7  10 66.2012 17.9699  12
   0   7  10 26.7730 8.59034  13
   0  -7  10 34.8996 18.6540   5
   0  -7  10 65.1978 19.8332   6
   0   7  10 41.7887 13.5373  11
   0   7 -10 46.6301 18.3576  10
   0  -7  10 61.2744 16.1910   9
   0  -7 -10 40.2222 6.35066   9
   0  -7 -10 54.2768 6.95734  10
   0   7 -10 63.5835 16.4971   8
   0   7 -10 47.8764 16.4294   9
   0  -7 -11 136.736 21.7136   3
   0   7 -11 126.806 21.8294   3
   0   7 -11 148.737 22.7617   2
   0  -7  11 137.994 22.4914   2
   0   7  11 147.360 15.6710  13
   0   7  11 141.637 24.1574  14
   0  -7  11 95.2593 22.1004  13
   0  -7  11 152.793 18.0472  12
   0   7  11 140.466 24.6036  12
   0  -7  11 146.514 25.4064   5
   0  -7  11 124.797 23.7033   6
   0  -7 -11 135.449 11.0188  10
   0   7 -11 148.947 25.8839  10
   0  -7  11 118.459 19.1913   9
   0   7 -11 137.588 22.1421   9
   0   7 -11 132.714 22.8876   8
   0  -7 -12 122.711 21.7677   3
   0   7 -12 124.392 23.5385   3
   0   7  12 67.0589 18.6487   1
   0   7 -12 122.259 24.4242   1
   0   7 -12 92.3680 18.5010   2
   0  -7  12 83.9394 19.1872   2
   0   7  12 69.5176 18.9918  14
   0  -7 -12 97.6160 22.0488  12
   0   7  12 90.8042 13.4070  13
   0   7  12 94.7474 21.4094  12
   0  -7  12 95.5800 15.6505  12
   0  -7  12 113.871 24.6613   6
   0  -7 -12 53.9437 18.6642   7
   0   7 -12 129.051 24.2729  10
   0  -7 -12 106.792 11.1707  10
   0  -7  12 103.090 18.7278   9
   0   7 -12 72.5577 18.6637   9
   0   7 -12 68.9963 18.6619   8
   0   7 -13 161.623 26.3238   3
   0  -7 -13 210.831 26.9130   3
   0   7 -13 239.099 28.5006   2
   0   7 -13 246.667 33.9352   1
   0   7  13 246.172 32.4892   1
   0  -7  13 263.388 28.6334   2
   0   7  13 268.025 22.6066  13
   0   7  13 283.295 31.8468  14
   0   7  13 241.992 32.5835  12
   0  -7 -13 301.186 36.2090  12
   0  -7  13 218.059 22.9849  12
   0  -7 -13 248.820 31.6602   7
   0  -7  13 250.750 33.5663   6
   0   7 -13 221.711 30.0835  10
   0  -7 -13 230.366 16.5485  10
   0   7  13 237.933 27.6863  11
   0  -7  13 206.914 24.2469   9
   0   7 -13 220.888 26.8427   9
   0   7 -13 234.732 28.2516   8
   0  -7 -14 102.666 21.3416   3
   0   7 -14 97.1553 19.9672   2
   0   7  14 169.370 28.2009   1
   0   7 -14 114.356 24.8115   1
   0  -7  14 131.931 22.4555   2
   0   7  14 152.303 24.4206  14
   0  -7 -14 96.8226 24.0227  12
   0  -7  14 122.875 19.4905  12
   0   7  14 138.208 17.4479  13
   0   7  14 76.5866 21.5360  12
   0  -7  14 141.870 28.4604   6
   0  -7 -14 141.100 24.6170   7
   0   7  14 127.626 23.0943  11
   0  -7  14 109.265 20.2991   9
   0   7 -14 120.916 23.5720  10
   0   7 -14 128.818 21.1871   9
   0   7  14 117.982 24.9877   8
   0   7 -14 140.279 23.4724   8
   0  -7 -15 91.1254 20.2162   3
   0   7  15 56.9403 21.4108   1
   0  -7 -15 73.4321 22.8067   1
   0   7 -15 83.8919 23.4106   1
   0  -7  15 97.8042 22.0837   2
   0   7  15 59.1231 18.0428  14
   0   7  15 98.0787 26.0735  12
   0  -7 -15 71.8633 23.7989  12
   0   7  15 94.2687 16.5208  13
   0  -7  15 83.0701 17.0761  12
   0  -7  15 47.4086 21.7671   6
   0  -7 -15 106.905 25.2282   7
   0   7  15 32.5894 16.9630  11
   0   7 -15 100.268 24.7965  10
   0  -7  15 79.3969 19.2157   9
   0   7 -15 86.5026 20.6257   8
   0   7  15 108.480 25.0622   8
   0   7 -15 96.9688 19.9075   9
   0   7 -16 10.7138 16.8816   3
   0  -7 -16 3.28281 14.4854   3
   0  -7  16 23.9733 16.9542   2
   0   7  16 29.3845 20.3659   1
   0   7  16 17.2747 15.1199  14
   0   7  16 21.3767 13.0739  13
   0  -7  16 31.7084 13.8482  12
   0  -7 -16 21.8974 18.5891   7
   0   7  16 18.8573 16.0111  11
   0  -7 -16 20.1825 10.7493  10
   0   7  16 13.3367 19.6089   8
   0   7 -16 18.5322 16.3518   8
   0   7 -16 63.2820 18.7275   9
   0  -7 -17 325.309 32.9422   3
   0   7 -17 403.446 37.6810   3
   0   7  17 285.296 35.0115  14
   0  -7  17 357.424 32.0359  12
   0   7 -17 291.938 33.6188   8
   0  -7 -17 326.688 22.9699  10
   0  -7  17 269.781 29.1000   9
   0  -7  17 324.744 33.2526   2
   0  -7 -18 234.519 20.8832  10
   0  -7 -18 235.481 29.4057   3
   0   7 -18 198.366 28.6296   3
   0  -7  18 177.435 24.7476  12
   0  -7 -19 6.44934 14.4810   3
   0   7 -19 35.7462 19.4232   3
   0  -7  19 3.10566 12.0790  12
   0   8   0 12.8197 11.5122   3
   0  -8   0 7.92892 13.2676   3
   0  -8   0 6.64994 4.57209  13
   0  -8   0-9.08946 9.61965  14
   0  -8   0 5.11081 6.93319  12
   0   8   0 5.86026 10.2515   5
   0   8   0 3.35076 6.90021  10
   0   8   0 2.07712 9.49162   9
   0  -8   1 748.469 45.3691   3
   0   8  -1 688.647 42.6488   3
   0  -8  -1 775.627 44.7493   3
   0   8   1 760.020 43.9659   3
   0  -8   1 748.953 46.4089  14
   0  -8  -1 690.024 25.8576  13
   0  -8  -1 741.973 46.4808  14
   0  -8   1 735.573 31.9813  13
   0  -8  -1 836.197 40.5542  12
   0  -8   1 665.735 34.9666  12
   0   8  -1 752.547 34.5256  10
   0   8   1 764.098 31.0238  10
   0   8   1 710.923 43.7058   7
   0  -8  -1 826.684 44.7765   9
   0   8  -1 778.613 42.5285   9
   0   8   1 677.789 38.4776   9
   0   8  -1 799.042 47.7683   6
   0   8  -1 788.510 47.4075   5
   0   8   1 788.572 47.8063   5
   0   8   2 885.251 48.6518   3
   0  -8   2 919.403 50.2677   3
   0  -8  -2 758.357 45.9535   3
   0   8  -2 905.231 48.6861   3
   0  -8   2 837.954 37.6423  13
   0  -8   2 895.890 51.2618  14
   0  -8  -2 979.099 53.7577  14
   0   8  -2 799.409 49.7936   6
   0   8  -2 762.461 48.3908   5
   0   8   2 811.257 31.4402  10
   0   8  -2 870.442 39.9464  10
   0   8   2 850.866 31.6631  11
   0  -8   2 839.995 27.3966  11
   0   8  -2 868.166 46.6342   9
   0  -8   2 868.816 49.5839   9
   0  -8  -2 863.795 46.3406   9
   0   8   2 868.072 42.5110   9
   0   8   2 918.383 50.2258   7
   0   8  -3 64.9848 14.8710   3
   0   8  -3 27.6021 12.9149   2
   0  -8  -3 54.4466 14.4575  14
   0  -8   3 65.6371 11.6620  13
   0  -8   3 66.0409 17.1513   5
   0   8  -3 52.7484 15.8674   5
   0   8  -3 67.4375 17.7038   6
   0   8   3 62.0965 16.1354   7
   0   8   3 50.2053 7.97720  11
   0  -8   3 56.2537 6.68430  11
   0  -8  -3 57.8198 13.9466   9
   0  -8   3 82.2495 18.2303   9
   0   8  -3 39.5547 11.7142  10
   0   8   3 64.2957 12.7674   9
   0   8  -3 57.2992 16.9768   9
   0   8  -4 2686.31 102.655   2
   0   8   4 2478.33 100.291   3
   0   8   4 2709.36 105.946  14
   0  -8   4 2522.69 92.1095  13
   0  -8  -4 2412.34 104.146  14
   0  -8  -4 2469.38 98.0171  12
   0   8  -4 2611.71 105.728   6
   0  -8   4 2700.05 106.995   5
   0   8  -4 2492.79 105.033   5
   0   8  -4 2636.85 94.3296  10
   0   8   4 2489.29 83.9354  11
   0  -8   4 2739.57 104.223   9
   0  -8  -4 2720.12 95.3621   9
   0   8  -4 2486.70 98.7422   9
   0   8   4 2391.32 100.615   7
   0   8   5 17.0557 13.2223   3
   0   8  -5 11.2839 12.4496   2
   0  -8  -5 6.79448 10.7996  14
   0  -8  -5 30.5081 13.7329  12
   0  -8   5 19.7391 10.2077  13
   0  -8   5 46.7064 14.7193   5
   0   8   5 6.00667 12.7536   7
   0   8  -5 16.6494 13.2638   5
   0   8   5 40.2098 9.45451  11
   0  -8  -5 19.6624 10.9540   9
   0   8  -5 11.4638 11.5224  10
   0  -8   5 23.6328 15.4613   9
   0   8  -5 21.7876 14.6255   9
   0   8  -5 26.7927 11.3801   8
   0   8  -6 144.376 21.2856   2
   0   8  -6 104.639 19.8662   9
   0   8  -6 104.398 17.3868   8
   0  -8  -6 93.1225 18.4444  12
   0  -8   6 93.2417 16.1331  13
   0   8   6 113.039 18.9631  12
   0   8  -6 124.814 22.0193   5
   0  -8   6 117.830 22.3995   6
   0  -8   6 111.280 21.2812   5
   0   8  -6 111.073 18.9089  10
   0   8   6 146.906 15.3116  11
   0  -8  -6 77.7781 13.8778   9
   0  -8   6 122.726 22.3410   9
   0  -8  -6 119.030 19.2981   3
   0   8   6 107.406 19.6215   3
   0   8  -7 458.737 36.5754   3
   0  -8  -7 473.704 36.7239   3
   0   8  -7 441.777 35.8138   2
   0  -8   7 507.028 35.8959  13
   0  -8  -7 569.866 41.3976  12
   0   8   7 478.108 36.7407  12
   0  -8   7 520.387 27.8713  12
   0  -8   7 442.035 38.6796   6
   0   8   7 443.381 30.5902   4
   0  -8   7 529.068 42.6722   5
   0   8   7 458.139 29.4874  11
   0   8  -7 476.652 36.1443  10
   0  -8   7 483.107 37.3598   9
   0  -8  -7 489.907 28.6038   9
   0   8  -7 432.983 34.3690   8
   0   8  -8 967.402 56.0731   2
   0   8  -8 1087.41 58.0816   3
   0  -8  -8 1104.25 57.7353   3
   0   8   8 1020.29 34.1030  13
   0   8   8 979.675 59.6395  14
   0  -8   8 1065.31 57.2093  13
   0   8   8 1055.36 59.2616  12
   0  -8   8 989.387 44.1527  12
   0  -8  -8 1011.86 59.9133  12
   0  -8   8 1079.05 63.0236   5
   0  -8   8 959.645 60.3737   6
   0   8   8 988.442 48.3866   4
   0   8  -8 1010.87 56.6700  10
   0   8   8 1007.81 49.1150  11
   0  -8  -8 1073.68 43.8377   9
   0   8  -8 978.722 55.2341   9
   0  -8   8 996.723 55.6367   9
   0   8  -8 969.448 54.6209   8
   0   8  -9 197.038 25.1987   3
   0  -8  -9 148.232 22.4160   3
   0   8  -9 157.667 22.7237   2
   0   8   9 138.872 10.9871  13
   0   8   9 216.894 27.2940  14
   0   8   9 152.455 23.8180  12
   0  -8  -9 103.190 21.5649  12
   0  -8   9 164.491 23.4167  13
   0  -8   9 139.853 15.4517  12
   0  -8   9 110.220 22.2474   5
   0  -8   9 85.4857 21.2145   6
   0   8   9 142.400 17.7069   4
   0   8   9 138.268 18.1000  11
   0   8  -9 153.875 24.4424  10
   0  -8  -9 164.220 14.1116   9
   0  -8   9 181.357 23.3455   9
   0   8  -9 112.623 20.5461   8
   0   8  -9 161.121 22.9795   9
   0   8 -10 661.021 45.6588   2
   0   8 -10 647.003 45.3739   3
   0  -8 -10 565.474 41.2982   3
   0   8  10 614.298 47.8978   1
   0   8  10 593.053 28.2070  13
   0  -8  10 705.316 47.4112  13
   0   8  10 682.455 48.4528  14
   0  -8  10 627.281 34.6296  12
   0   8  10 630.856 47.2221  12
   0  -8  10 659.925 50.1853   6
   0  -8  10 676.888 50.5364   5
   0   8  10 655.799 41.1447  11
   0   8 -10 687.648 47.1043  10
   0   8 -10 668.036 43.9804   9
   0  -8  10 619.745 42.0826   9
   0  -8 -10 597.709 26.9264   9
   0   8 -10 648.644 44.6251   8
   0   8 -11 859.142 52.0321   2
   0   8 -11 778.197 51.1126   3
   0  -8 -11 776.752 49.8694   3
   0   8  11 911.932 60.0184   1
   0   8  11 932.493 58.2578  14
   0  -8  11 857.842 54.2768  13
   0   8  11 803.982 35.7474  13
   0   8  11 847.674 56.1976  12
   0  -8  11 793.474 41.6272  12
   0  -8  11 839.429 58.3939   6
   0   8  11 871.094 49.2874  11
   0   8 -11 694.568 50.0224  10
   0  -8  11 748.431 47.5944   9
   0  -8 -11 774.239 29.1948   9
   0   8 -11 926.191 52.4594   9
   0   8 -11 837.796 51.7579   8
   0   8 -12 6.87209 13.6802   3
   0  -8 -12 38.3181 16.9246   3
   0   8  12 34.6222 18.3646   1
   0   8 -12 16.7585 14.7825   2
   0   8  12 16.1505 14.1307  14
   0  -8  12 12.8228 8.70500  12
   0  -8  12 29.7759 17.5878  13
   0   8  12 21.0097 14.7053  12
   0   8  12 8.70609 7.29386  13
   0  -8  12 35.0828 17.0560   6
   0   8  12 21.0125 13.9559  11
   0  -8  12 17.6071 13.1811   9
   0   8 -12 32.4512 15.6049  10
   0  -8 -12 4.07898 4.63502  10
   0  -8 -12 17.5078 5.27773  10
   0  -8 -12 20.1038 14.8758   7
   0   8 -12 27.3696 14.2264   8
   0   8 -12 8.84184 14.1517   9
   0  -8 -13 3.25092 13.5135   3
   0   8 -13-7.03847 16.6258   3
   0   8 -13-4.71138 14.9578   1
   0   8 -13 17.0498 13.2591   2
   0   8  13 4.51070 14.3206   1
   0   8  13-4.15328 14.5301  14
   0   8  13 1.63768 7.98259  13
   0   8  13 17.5843 16.2591  12
   0  -8  13-6.91272 9.96944  12
   0  -8  13-3.86095 14.6509  13
   0  -8  13-4.54860 16.8232   6
   0   8  13 9.59755 14.1051  11
   0   8 -13 7.41999 19.1482  10
   0  -8  13-5.89541 12.9964   9
   0  -8 -13 6.22718 5.72233  10
   0   8 -13 2.92628 14.0458   9
   0   8 -13-3.51817 14.6244   8
   0  -8 -13 4.16532 15.8058   7
   0   8 -14 17.9677 17.8067   3
   0  -8 -14 42.8923 16.5918   3
   0   8 -14 62.3473 17.9045   2
   0   8  14 65.5370 21.4128   1
   0   8 -14 29.3139 17.1208   1
   0   8  14 38.2469 17.3212  14
   0   8  14 59.3937 19.7915  12
   0  -8  14 23.9198 17.6046  13
   0  -8  14 39.2317 13.0303  12
   0   8  14 34.3773 11.2202  13
   0  -8  14 23.5408 20.7815   6
   0  -8 -14 51.5002 19.9698   7
   0   8  14 6.76704 12.5530  11
   0   8 -14 30.3916 17.0853  10
   0  -8 -14 48.7655 8.52865  10
   0  -8  14 23.8984 14.8129   9
   0   8 -14 28.8253 16.7746   8
   0   8 -14 43.6424 18.1682   9
   0  -8 -15 109.834 21.8636   3
   0   8 -15 69.2843 22.6906   3
   0   8 -15 91.1739 20.5808   2
   0   8  15 111.081 27.0105   1
   0   8  15 73.8469 20.7030  14
   0  -8  15 106.373 23.7025  13
   0  -8  15 95.4687 17.7266  12
   0  -8 -15 107.151 25.9526  12
   0  -8 -15 70.4123 22.5704   7
   0  -8  15 87.4576 25.5603   6
   0   8  15 141.961 24.0576  11
   0  -8 -15 106.681 11.2178  10
   0  -8  15 114.262 20.7505   9
   0   8 -15 103.812 21.6438   9
   0   8  15 139.013 27.0433   8
   0   8 -15 103.052 23.1103   8
   0  -8 -16 243.742 29.0658   3
   0   8 -16 272.345 33.9941   3
   0  -8  16 206.771 24.1756  12
   0   8  16 238.249 32.9431  14
   0   8  16 217.630 29.7722  11
   0  -8 -16 212.357 15.9663  10
   0  -8  16 193.671 26.3332   9
   0   8 -16 190.804 27.1948   8
   0   8 -16 221.185 26.8901   9
   0  -8  17 88.5851 17.8177  12
   0  -8  17 120.807 22.6752   9
   0  -8 -17 126.446 24.4624   3
   0   8 -17 84.6856 23.5603   3
   0   8 -17 140.673 25.5682   8
   0   8 -18 95.2852 23.9979   3
   0  -8 -18 72.4356 18.6763   3
   0  -8  18 93.7411 18.0253  12
   0   9   0 2.86496 12.8633   3
   0  -9   0 11.8733 14.4685   3
   0  -9   0 6.77192 11.1271  14
   0  -9   0 0.87797 4.94162  13
   0  -9   0-1.89342 7.70494  12
   0   9   0 10.1180 13.7243   6
   0   9   0-3.27967 12.1300   5
   0   9   0 2.50314 7.65799  10
   0   9   0-4.55193 12.0602   9
   0  -9  -1 4312.14 146.694   3
   0   9  -1 4233.61 145.552   3
   0   9   1 4266.03 146.186   3
   0  -9   1 4328.49 148.446   3
   0  -9   1 4236.83 125.308  13
   0  -9   1 4276.66 151.373  14
   0  -9  -1 3871.23 116.404  13
   0  -9  -1 4068.05 150.179  14
   0  -9   1 4066.25 131.916  12
   0   9  -1 3933.52 148.331   6
   0   9  -1 4075.49 149.508   5
   0   9   1 4078.48 149.656   5
   0   9   1 4101.32 123.704  10
   0   9  -1 4008.66 127.986  10
   0   9   1 4023.97 136.875   9
   0  -9  -1 4270.25 143.904   9
   0   9  -1 3988.74 139.275   9
   0   9   1 3826.63 144.746   7
   0   9   2 99.5936 18.9941   3
   0  -9   2 97.2068 20.3449   3
   0  -9  -2 91.7235 18.1129   3
   0   9  -2 102.945 19.0236   3
   0  -9   2 121.637 20.8820  14
   0  -9  -2 69.5856 17.2124  14
   0  -9   2 102.753 12.6368  13
   0  -9   2 119.057 13.7618  12
   0   9   2 133.667 9.78362  11
   0   9   2 80.1443 18.3800   5
   0   9  -2 90.3218 19.2670   5
   0   9  -2 129.907 22.2695   6
   0   9   2 119.085 10.7470  10
   0   9  -2 137.207 15.9559  10
   0  -9  -2 114.685 18.3302   9
   0  -9   2 130.590 21.6671   9
   0   9  -2 70.8427 17.9458   9
   0   9   2 110.325 20.0208   7
   0   9   2 87.0270 14.5651   9
   0   9  -3 1833.93 81.6301   2
   0   9   3 1804.70 80.3148   3
   0   9  -3 1727.26 78.6119   3
   0  -9   3 1706.37 82.1776  14
   0  -9  -3 1711.74 83.3928  14
   0  -9   3 1808.64 67.8165  13
   0  -9  -3 1770.61 75.1659  12
   0   9  -3 1797.37 83.9323   5
   0   9  -3 1769.91 83.6743   6
   0   9   3 1809.30 54.5528  10
   0  -9   3 1701.53 53.5521  11
   0   9   3 1792.87 59.3595  11
   0   9  -3 1792.18 69.9875  10
   0   9   3 1619.55 68.7396   9
   0   9  -3 1719.17 76.4765   9
   0  -9  -3 1883.80 76.2804   9
   0  -9   3 1746.95 79.8381   9
   0   9   3 1857.13 82.6199   7
   0   9   4 67.4924 18.8747   3
   0   9  -4 98.4041 19.4514   2
   0  -9  -4 50.8523 16.1361  14
   0  -9   4 76.2940 13.2185  13
   0  -9  -4 95.0238 17.3519  12
   0  -9   4 49.9094 16.6854   5
   0   9   4 86.2385 18.0853   7
   0   9  -4 69.5726 19.0027   6
   0   9  -4 77.4167 19.9041   5
   0   9   4 82.8858 10.4323  11
   0  -9   4 70.2893 8.42417  11
   0   9  -4 91.0967 16.1990  10
   0  -9   4 106.918 20.0074   9
   0  -9  -4 55.9055 13.9759   9
   0   9  -4 46.7125 15.2386   9
   0   9  -5 9527.52 297.524   2
   0   9   5 9194.34 296.624   3
   0  -9   5 9487.33 286.473  13
   0  -9  -5 9320.13 304.483  14
   0  -9  -5 9024.46 293.440  12
   0   9  -5 9563.59 304.843   5
   0  -9   5 9834.37 306.074   5
   0   9  -5 9552.38 288.868  10
   0   9   5 9637.30 276.686  11
   0  -9   5 9969.29 300.006   9
   0  -9  -5 9625.89 286.817   9
   0   9  -5 9256.97 293.331   9
   0   9   5 9788.42 300.355   7
   0   9  -5 9896.82 296.784   8
   0   9  -6 6.30964 13.3916   2
   0   9  -6 14.9799 11.6577   8
   0   9  -6 17.5704 14.9151   9
   0  -9  -6 15.7710 13.3890  12
   0  -9   6 12.4104 10.9522  13
   0  -9   6 18.8769 14.6865   5
   0   9  -6 15.0235 15.6186   5
   0   9   6 8.32788 7.75323  11
   0  -9  -6 32.6089 12.1131   9
   0  -9   6 18.9312 16.0692   9
   0   9  -6 28.2957 13.6377  10
   0  -9  -6 32.3619 15.5956   3
   0   9   6 12.6850 15.6963   3
   0   9  -7 5284.44 186.684   3
   0  -9  -7 5752.05 188.099   3
   0   9  -7 5420.30 188.168   2
   0  -9   7 5536.15 183.624  13
   0  -9   7 5386.48 167.486  12
   0  -9  -7 5539.30 190.934  12
   0  -9   7 5434.05 195.960   5
   0   9   7 5758.17 180.380   4
   0  -9   7 5332.16 195.067   6
   0   9  -7 5330.66 183.404  10
   0   9   7 5482.18 172.941  11
   0  -9  -7 5768.27 173.696   9
   0  -9   7 5653.00 189.847   9
   0   9  -7 5594.38 187.624   8
   0  -9  -8 64.7345 16.9994   3
   0   9  -8 44.8611 18.0808   3
   0   9  -8 53.0564 17.6180   2
   0   9   8 74.8460 19.6162   1
   0   9   8 49.5500 18.6227  14
   0  -9  -8 53.8093 17.2662  12
   0  -9   8 53.2510 15.3227  13
   0  -9   8 40.6018 9.88436  12
   0   9   8 44.4683 15.1359  12
   0  -9   8 40.1226 18.3782   6
   0   9   8 49.9388 14.5978   4
   0  -9   8 40.4832 17.8949   5
   0   9   8 56.7855 13.0548  11
   0  -9  -8 36.1937 10.6168   9
   0   9  -8 17.9062 14.6031  10
   0  -9   8 64.0308 18.0649   9
   0   9  -8 65.9589 16.6927   8
   0   9  -9 1272.28 67.5522   2
   0  -9  -9 1232.41 65.6145   3
   0   9  -9 1369.73 69.0603   3
   0   9   9 1268.10 72.0314   1
   0  -9   9 1206.56 64.5623  13
   0   9   9 1247.32 71.0540  14
   0  -9   9 1230.35 51.8613  12
   0  -9  -9 1267.62 70.8827  12
   0   9   9 1326.77 70.3153  12
   0  -9   9 1361.61 75.3916   5
   0   9   9 1198.96 56.9080   4
   0  -9   9 1362.61 75.2867   6
   0   9   9 1389.90 60.7118  11
   0   9  -9 1269.13 67.0464  10
   0  -9  -9 1270.55 50.8693   9
   0   9  -9 1328.91 66.4105   9
   0  -9   9 1262.49 65.6217   9
   0   9  -9 1263.00 66.0510   8
   0   9  10 15.1294 10.8678   4
   0  -9 -10 38.9085 15.3308   3
   0   9 -10 33.9488 17.5331   3
   0   9 -10 27.5264 14.3166   2
   0   9  10 28.5883 15.8926   1
   0   9  10 32.0649 17.6828  14
   0   9  10 23.0091 5.31406  13
   0  -9  10 10.1353 13.4604  13
   0  -9  10 27.3480 9.42014  12
   0   9  10 38.6495 16.0782  12
   0  -9 -10 24.1518 15.6644  12
   0  -9  10 29.9461 17.4198   6
   0  -9  10 38.9467 18.3699   5
   0   9  10 38.0949 13.2987  11
   0   9 -10 3.33980 14.4635  10
   0  -9  10 22.0203 13.8838   9
   0  -9 -10 18.7834 8.11695   9
   0   9 -10 9.22261 14.9978   9
   0   9 -10 20.0000 13.5789   8
   0   9 -11 390.369 37.2681   3
   0   9 -11 337.978 33.9423   2
   0  -9 -11 369.304 34.6280   3
   0   9  11 375.379 39.4632   1
   0   9  11 381.456 38.0484  14
   0  -9  11 353.756 34.9961  13
   0   9  11 363.444 19.2206  13
   0  -9  11 342.803 25.7752  12
   0  -9 -11 368.856 38.2369  12
   0   9  11 411.773 39.5369  12
   0  -9  11 446.605 42.0036   6
   0   9 -11 408.979 37.2502  10
   0   9  11 409.971 32.6796  11
   0   9 -11 409.774 35.3746   9
   0  -9  11 367.146 34.5686   9
   0  -9 -11 363.477 19.2536   9
   0   9 -11 479.875 38.4208   8
   0  -9 -12 110.812 22.2803   3
   0   9 -12 110.656 22.0534   3
   0   9  12 106.958 24.9838   1
   0   9 -12 109.299 20.9505   2
   0   9  12 109.051 22.4340  14
   0   9  12 116.896 12.3330  13
   0   9  12 145.224 26.3125  12
   0  -9  12 93.5509 21.0436  13
   0  -9 -12 119.871 27.0751  12
   0  -9  12 125.570 15.9785  12
   0  -9  12 118.785 26.7511   6
   0   9  12 118.020 20.7185  11
   0   9 -12 76.2780 20.4396  10
   0  -9  12 116.378 20.5535   9
   0   9 -12 95.7259 20.6905   9
   0  -9 -12 158.992 27.6684   7
   0   9 -12 113.672 22.5609   8
   0   9 -13 1374.04 75.6121   3
   0   9 -13 1518.78 76.7875   2
   0  -9 -13 1422.72 73.4098   3
   0   9  13 1524.75 85.0596   1
   0   9  13 1565.71 82.5339  14
   0   9  13 1437.77 55.2695  13
   0  -9  13 1405.24 77.2139  13
   0   9  13 1272.13 78.6121  12
   0  -9  13 1649.38 65.6749  12
   0  -9  13 1468.75 84.8240   6
   0   9 -13 1564.22 79.7821  10
   0   9  13 1437.78 71.7485  11
   0  -9  13 1421.84 71.8110   9
   0   9 -13 1561.53 73.9599   9
   0  -9 -13 1432.22 80.7646   7
   0   9 -13 1538.48 77.2006   8
   0   9 -14-3.69634 17.7420   3
   0  -9 -14 3.42393 15.0960   3
   0   9  14 38.1557 20.6353   1
   0   9 -14 3.58587 15.5145   2
   0   9  14 4.37347 16.1756  14
   0   9  14 4.60890 16.5917  12
   0  -9  14-2.26928 10.3693  12
   0  -9  14-4.00033 17.3077  13
   0  -9  14-14.5273 19.2722   6
   0   9  14 9.93972 14.0566  11
   0  -9  14 3.16075 15.4065   9
   0   9 -14 3.81708 18.3215  10
   0   9 -14-3.05481 15.5522   9
   0   9 -14-3.69501 14.0213   8
   0  -9 -14 35.4340 21.2598   7
   0   9 -15 82.0538 22.7186   3
   0  -9 -15 51.4497 19.8743   3
   0   9  15 62.2390 21.4637  14
   0  -9  15 107.259 17.5510  12
   0   9 -15 78.7631 20.3715   9
   0   9 -15 108.758 21.9382   8
   0   9  15 69.3996 19.6670  11
   0  -9  15 127.252 22.7028   9
   0   9 -15 89.9262 21.0519   2
   0   9 -16 94.2847 22.2893   8
   0   9 -16 80.9500 20.9495   9
   0  -9  16 94.2005 17.2420  12
   0  -9 -16 82.1191 20.0360   3
   0   9 -16 97.3095 24.2941   3
   0  -9  16 66.8260 19.0399   9
   0  -9  17 972.815 52.2170  12
   0  -9  17 946.204 57.0709   9
   0   9 -17 1089.57 64.5366   3
   0  -9 -17 995.224 59.2949   3
   0 -10   0 3739.93 115.176  13
   0 -10   0 3828.90 147.244  14
   0  10   0 3981.62 147.390   5
   0  10   0 3882.53 148.004   6
   0  10   0 3845.82 121.540  10
   0 -10   0 4105.02 141.725   9
   0  10   0 3662.34 133.803   9
   0  10   0 3980.99 142.796   3
   0 -10   0 4067.97 145.333   3
   0  10   1 73.1759 19.4810   3
   0  10  -1 25.3614 14.9952   3
   0 -10  -1 45.1166 17.3098   3
   0 -10   1 16.7460 15.5830   3
   0 -10   1 22.8394 7.39254  13
   0 -10  -1 7.52956 11.5417  14
   0 -10   1 29.8161 14.1621  14
   0 -10   1 22.4950 9.16746  12
   0 -10  -1 29.6491 10.6255  12
   0  10   1 46.9957 17.9012   5
   0  10  -1 40.3854 17.6379   6
   0  10  -1 32.6488 16.0114   5
   0  10   1 38.5660 8.38853  10
   0  10  -1 26.3860 9.88336  10
   0 -10  -1 34.1791 14.3170   9
   0  10   1 23.3164 14.1510   7
   0  10   1 28.3191 13.4531   9
   0  10  -1 7.78507 13.5937   9
   0 -10  -2 770.806 49.5615   3
   0  10   2 818.291 50.7335   3
   0  10  -2 827.198 50.5925   3
   0 -10  -2 781.996 53.3289  14
   0 -10   2 727.208 35.7411  13
   0 -10   2 886.678 55.2321  14
   0 -10  -2 751.350 43.7695  12
   0 -10   2 793.832 38.9673  12
   0  10  -2 680.888 49.9748   6
   0  10   2 714.172 51.2344   5
   0  10  -2 787.207 52.8002   5
   0  10   2 778.418 31.6385  10
   0  10  -2 813.960 40.1256  10
   0  10  -2 769.028 46.9646   9
   0 -10  -2 759.069 46.7635   9
   0  10   2 819.068 44.2483   9
   0  10   2 872.261 53.0148   7
   0  10  -3-6.33250 14.7152   3
   0  10   3-3.28911 12.4812   3
   0  10  -3 3.40558 13.5539   2
   0 -10  -3-3.89921 12.3795  14
   0 -10   3 14.9951 13.8652  14
   0 -10   3 8.67262 7.78819  13
   0 -10  -3 5.32633 10.5993  12
   0 -10   3-1.55604 6.86100  12
   0  10  -3 3.70442 13.3358   6
   0  10   3 17.0612 14.1842   7
   0  10  -3-3.73447 14.1711   5
   0  10   3 6.93264 5.64850  11
   0  10  -3 5.92208 10.3255  10
   0 -10  -3-2.66499 12.3856   9
   0 -10   3 18.8745 14.6199   9
   0  10   3 3.95010 4.46677  10
   0  10  -3-2.80662 11.6668   9
   0  10   3-4.27508 10.7303   9
   0  10   4 177.199 25.9595   3
   0  10  -4 233.879 28.4145   2
   0 -10   4 224.391 20.6654  13
   0 -10  -4 250.807 31.2055  14
   0 -10  -4 238.669 25.1680  12
   0  10   4 247.332 29.3151   7
   0  10  -4 227.439 29.2469   6
   0  10  -4 348.231 35.0637   5
   0  10  -4 294.801 25.7943  10
   0  10   4 198.278 15.5839  11
   0 -10   4 233.887 12.2934  11
   0 -10  -4 205.854 24.0317   9
   0 -10   4 212.747 28.1723   9
   0  10  -4 225.994 26.1688   9
   0  10   5 112.333 21.8781   3
   0  10   5 43.5258 17.7681   1
   0  10  -5 61.1355 18.3123   2
   0 -10  -5 48.6322 18.6024  14
   0 -10  -5 33.9340 14.6810  12
   0 -10   5 69.8069 13.8914  13
   0 -10   5 67.5951 20.3200   5
   0  10   5 81.7165 19.8474   7
   0  10  -5 90.1913 20.8541   5
   0  10   5 68.5180 10.7588  11
   0 -10   5 70.7062 8.85488  11
   0 -10  -5 57.7233 14.6811   9
   0 -10   5 71.7721 19.6535   9
   0  10  -5 75.1295 16.4176  10
   0  10  -5 54.3217 15.9082   8
   0  10  -5 65.5540 17.7864   9
   0  10   6-7.41252 12.1810   1
   0  10  -6-3.42014 14.2180   2
   0  10  -6-9.16743 12.9656   9
   0  10  -6 12.9364 11.9627   8
   0 -10   6 9.99159 11.0145  13
   0 -10  -6 16.5110 13.4387  12
   0 -10   6 4.07738 15.8552   5
   0  10  -6 32.2958 19.0726   5
   0  10   6 4.92718 7.37625  11
   0 -10  -6 4.49744 11.4497   9
   0  10  -6 10.5080 11.5837  10
   0 -10   6 9.91404 14.8386   9
   0  10   6-3.43855 12.7189   3
   0  10  -6 23.0189 15.2837   3
   0 -10  -6 25.4677 15.9814   3
   0  10   7 64.8681 16.8459   1
   0  10  -7 10.4162 13.5285   2
   0  10  -7 42.6623 14.2249   8
   0 -10   7 16.5271 13.6558  13
   0 -10  -7 38.5670 16.0440  12
   0  10   7 28.5947 13.2626   4
   0 -10   7 4.18541 14.6682   5
   0  10   7 48.5979 11.5787  11
   0 -10   7 53.3542 17.6912   9
   0 -10  -7 31.0035 11.6655   9
   0  10  -7 33.9364 14.6220  10
   0  10  -7 43.4176 16.5468   3
   0 -10  -7 19.4193 15.7997   3
   0  10  -8 330.313 33.9260   3
   0  10  -8 343.693 34.0388   2
   0  10   8 284.708 33.6482   1
   0  10   8 356.272 36.3987  14
   0 -10   8 366.047 31.8013  13
   0 -10  -8 300.877 33.1238  12
   0 -10   8 317.998 21.8583  12
   0  10   8 294.272 27.2242   4
   0 -10   8 240.845 32.7532   5
   0  10  -8 308.055 30.4582  10
   0  10   8 332.650 25.6932  11
   0 -10   8 283.862 30.3453   9
   0 -10  -8 320.883 24.4766   9
   0  10  -8 297.756 31.2496   8
   0 -10  -9 137.089 24.1445   3
   0  10  -9 135.774 24.4155   3
   0  10  -9 114.978 22.0343   2
   0  10   9 164.315 25.6003   1
   0  10   9 132.559 24.3339  14
   0 -10   9 93.4476 12.7899  12
   0 -10   9 160.182 23.3129  13
   0 -10  -9 74.5692 21.0707  12
   0 -10   9 177.316 28.3504   5
   0 -10   9 140.923 26.1092   6
   0  10   9 115.923 17.4762   4
   0  10   9 131.481 17.8307  11
   0 -10   9 140.061 23.7907   9
   0 -10  -9 145.419 15.9266   9
   0  10  -9 99.1130 20.7597  10
   0  10  -9 126.310 21.9394   8
   0  10  -9 162.455 25.0022   9
   0 -10 -10 40.7347 17.0845   3
   0  10 -10 46.1801 19.8034   3
   0  10  10 68.1357 20.7935   1
   0  10 -10 58.3130 18.3364   2
   0  10  10 29.6531 14.8711  14
   0 -10 -10 66.0792 19.8614  12
   0 -10  10 59.0060 11.8606  12
   0 -10  10 40.8604 16.1333  13
   0  10  10 49.3604 12.8296   4
   0 -10  10 22.5945 16.7586   6
   0  10  10 35.1250 13.1806  11
   0  10 -10 50.3934 18.9488  10
   0 -10  10 57.1226 19.7913   9
   0 -10 -10 45.8878 10.2920   9
   0  10 -10 31.9078 16.2909   9
   0  10 -10 45.3616 17.5591   8
   0 -10 -11 158.620 25.9485   3
   0  10 -11 148.477 24.8683   3
   0  10  11 123.425 25.6451   1
   0  10 -11 121.419 23.0375   2
   0  10  11 146.314 25.8354  14
   0 -10 -11 116.950 24.6677  12
   0  10  11 169.963 27.2785  12
   0 -10  11 107.735 21.8725  13
   0 -10  11 126.552 15.1999  12
   0 -10  11 162.275 28.8863   6
   0  10  11 181.508 22.1292  11
   0  10 -11 161.406 26.0568  10
   0 -10  11 137.000 23.5105   9
   0 -10 -11 133.442 13.2047   9
   0  10 -11 137.685 24.5901   9
   0  10 -11 157.822 25.0099   8
   0 -10 -12 1171.33 64.3020   3
   0  10 -12 1058.73 64.4014   3
   0  10 -12 1149.79 65.4245   2
   0  10  12 947.181 66.1357   1
   0 -10  12 1080.49 63.7117  13
   0  10  12 1036.55 66.7245  14
   0  10  12 982.679 65.0379  12
   0 -10 -12 1143.57 70.5629  12
   0 -10  12 1077.48 48.6217  12
   0 -10  12 1050.70 70.0075   6
   0  10  12 1056.70 57.2700  11
   0  10 -12 1076.63 63.8274  10
   0  10 -12 1070.70 60.6605   9
   0 -10 -12 1022.42 38.2246   9
   0 -10  12 1059.28 60.9614   9
   0  10 -12 1024.75 62.4124   8
   0 -10 -12 1181.04 69.9942   7
   0 -10 -13 17.6405 16.4030   3
   0  10 -13 7.47950 16.4947   3
   0  10  13 4.72024 16.9985   1
   0  10 -13 44.4756 17.7956   2
   0  10  13 22.1934 16.8493  14
   0 -10 -13-4.68513 18.6516  12
   0 -10  13 15.6017 16.8815  13
   0  10  13 40.3979 20.1586  12
   0 -10  13 25.5049 10.2720  12
   0 -10  13 19.4842 18.9458   6
   0  10  13 24.6299 14.5520  11
   0  10 -13 37.5850 19.6642  10
   0 -10  13-3.34502 15.0256   9
   0  10 -13 14.9345 15.2001   8
   0  10 -13 9.62690 15.8832   9
   0 -10 -13 4.43967 17.2689   7
   0 -10 -14 375.628 36.6296   3
   0  10 -14 290.830 34.8897   3
   0  10  14 292.119 36.0966  14
   0 -10  14 337.221 26.1981  12
   0  10 -14 293.410 32.0353   9
   0  10 -14 362.759 36.0636   8
   0  10  14 269.197 30.0007  11
   0 -10  14 237.738 29.9732   9
   0  10 -14 296.042 33.4945   2
   0  10 -15 14.7406 15.9566   2
   0  10 -15 26.6009 17.9640   8
   0  10 -15 22.1071 16.7467   9
   0 -10  15 29.8781 11.3264  12
   0 -10  15 36.6353 17.2011   9
   0 -10 -15 14.1261 15.8687   3
   0  10 -15 3.79003 18.4845   3
   0  10  15 30.4713 14.9408  11
   0  10 -16-18.2727 15.5047   2
   0 -10  16 8.73263 9.80241  12
   0 -11   0-3.59108 14.9274   3
   0  11   0 3.45145 13.0969   3
   0 -11   0 8.93665 9.28698  12
   0 -11   0 2.58612 5.17210  13
   0 -11   0-16.2921 14.2494  14
   0  11   0 4.04749 15.3587   6
   0  11   0 3.93323 13.3494   5
   0  11   0-2.94477 8.09657  10
   0 -11   0 9.35356 14.4901   9
   0  11   0-5.36572 14.5762   9
   0  11   0 10.7772 13.2866   7
   0 -11   1 32.7916 18.2901   3
   0  11  -1-6.89921 14.9253   3
   0  11   1 17.4421 15.0933   3
   0 -11  -1-7.06613 15.2864   3
   0 -11  -1 8.23016 13.0651  14
   0 -11   1 2.42280 6.58271  13
   0 -11   1 16.2481 14.6234  14
   0 -11  -1-4.83078 10.0410  12
   0  11   1-3.93167 15.9995   5
   0  11  -1-3.94777 14.2121   5
   0  11  -1-8.01850 15.2141   6
   0 -11   1 9.55701 14.3037   9
   0  11  -1 13.3342 9.79903  10
   0 -11  -1 27.3760 15.2696   9
   0  11   1 6.24452 7.93097  10
   0  11   1 2.57373 12.9202   9
   0  11  -1 5.57466 12.2898   9
   0  11   1 14.5053 14.1009   7
   0  11  -2 1818.19 84.5310   3
   0 -11  -2 1871.94 85.7209   3
   0  11   2 1719.82 83.5035   3
   0 -11   2 1771.60 65.4140  13
   0 -11   2 1760.34 88.4592  14
   0 -11  -2 1899.35 91.6669  14
   0 -11  -2 1795.57 77.1412  12
   0  11   2 1648.03 85.6259   5
   0  11  -2 1777.79 88.2141   6
   0  11  -2 1732.85 87.5783   5
   0  11   2 1744.83 59.5263  10
   0  11  -2 1798.54 69.8986  10
   0  11  -2 1940.21 81.6960   9
   0  11   2 1605.96 73.7571   9
   0 -11  -2 1746.80 79.3302   9
   0  11   2 1755.87 85.3093   7
   0  11  -3 309.031 33.1658   2
   0  11  -3 258.029 30.3756   3
   0  11   3 207.668 27.9628   3
   0 -11   3 321.885 34.7767  14
   0 -11   3 324.655 23.4653  13
   0 -11  -3 321.244 35.6530  14
   0 -11   3 287.543 21.7535  12
   0  11   3 298.729 15.5855  11
   0 -11  -3 272.614 27.2837  12
   0  11  -3 373.999 37.4298   6
   0  11   3 270.117 32.6860   5
   0  11  -3 354.912 36.4246   5
   0  11   3 243.670 30.9035   7
   0  11  -3 322.775 25.8960  10
   0 -11  -3 309.168 30.8689   9
   0  11  -3 238.267 27.6496   9
   0  11   4 112.168 22.2918   3
   0  11  -4 136.250 24.1410   2
   0 -11  -4 103.290 21.4517  14
   0 -11   4 100.776 15.0375  13
   0 -11  -4 69.3814 16.1951  12
   0 -11   4 84.9969 11.7240  12
   0  11   4 115.001 11.2564  11
   0  11   4 82.5372 21.2756   7
   0  11  -4 106.891 23.8019   5
   0 -11   4 80.6005 20.1161   9
   0 -11  -4 84.8727 18.1816   9
   0  11  -4 106.319 17.4697  10
   0  11  -4 82.5496 19.7581   9
   0  11   5 699.707 49.5924   3
   0 -11  -5 667.938 47.4041   3
   0  11  -5 578.132 45.7285   2
   0  11   5 741.988 51.4955   1
   0 -11   5 591.250 37.4553  13
   0 -11  -5 643.978 51.7008  14
   0 -11   5 671.240 33.0567  12
   0 -11  -5 680.301 46.0465  12
   0 -11   5 641.108 25.3712  11
   0  11  -5 672.542 52.4757   5
   0  11  -5 699.042 42.0967  10
   0  11   5 700.224 32.2588  11
   0 -11  -5 735.349 43.5220   9
   0  11  -5 685.718 46.6196   9
   0 -11   5 732.805 48.9726   9
   0  11   5 631.570 48.2520   7
   0  11  -5 715.486 48.2288   8
   0  11   6 274.265 32.2580   3
   0 -11  -6 391.265 35.2184   3
   0  11  -6 324.374 33.7274   2
   0  11  -6 319.791 33.8558   3
   0  11   6 249.732 31.4508   1
   0 -11   6 246.061 25.6140  13
   0 -11  -6 316.108 31.9682  12
   0 -11   6 279.579 17.5525  11
   0  11  -6 322.732 36.6237   5
   0  11   6 299.067 33.8759   7
   0 -11   6 292.800 35.2703   5
   0  11   6 299.692 21.3307  11
   0  11  -6 242.249 27.0030  10
   0 -11  -6 320.537 28.3354   9
   0 -11   6 344.297 34.4680   9
   0  11  -6 298.093 31.2793   8
   0  11  -6 239.726 29.3812   9
   0  11  -7 106.818 23.3213   3
   0 -11  -7 79.8052 19.4443   3
   0  11  -7 129.904 23.6803   2
   0  11   7 68.8602 19.5797   1
   0  11   7 92.8510 21.0093  14
   0 -11   7 96.1256 17.2805  13
   0 -11  -7 61.7443 19.1380  12
   0  11  -7 74.9971 22.2661   5
   0  11   7 65.4447 17.3967   4
   0 -11   7 75.9657 22.5506   5
   0  11   7 90.6894 13.5278  11
   0 -11  -7 85.6708 16.0580   9
   0 -11   7 86.8470 20.3400   9
   0  11  -7 83.7491 18.6444  10
   0  11  -7 76.8974 20.0295   8
   0  11  -7 126.818 24.0067   9
   0 -11  -8 90.9936 21.2071   3
   0  11  -8 130.230 24.9245   3
   0  11   8 120.718 24.3962   1
   0  11  -8 143.166 24.7338   2
   0  11   8 81.5004 22.0391  14
   0 -11  -8 118.982 23.2189  12
   0 -11   8 128.090 21.2046  13
   0 -11   8 117.484 13.3417  12
   0  11   8 78.7262 17.7922   4
   0 -11   8 118.696 24.9805   5
   0  11   8 112.196 15.4763  11
   0 -11   8 105.430 21.0839   9
   0 -11  -8 113.013 16.3465   9
   0  11  -8 101.510 21.2515  10
   0  11  -8 109.776 21.6625   8
   0  11  -9-3.66902 16.1767   3
   0 -11  -9-3.53391 14.6899   3
   0  11  -9 3.80327 15.4767   2
   0  11   9 8.57713 15.0036   1
   0  11   9-8.72004 16.1259  14
   0 -11  -9 4.03684 14.9306  12
   0 -11   9 6.98193 7.58703  12
   0 -11   9 6.41084 12.1636  13
   0  11   9-5.22527 12.7349   4
   0 -11   9 9.33067 18.9847   5
   0  11   9 4.52006 9.58850  11
   0 -11  -9-1.83125 8.92632   9
   0  11  -9 6.47263 15.2894  10
   0 -11   9 28.2668 15.5785   9
   0  11  -9 3.31005 17.3135   9
   0  11  -9 10.7727 16.4083   8
   0  11 -10 743.165 51.6620   2
   0  11 -10 632.290 48.5311   3
   0 -11 -10 764.060 51.0760   3
   0  11  10 686.518 53.6646   1
   0 -11  10 721.113 48.2807  13
   0  11  10 687.311 54.2442  14
   0 -11  10 674.967 33.4536  12
   0 -11 -10 698.455 53.0411  12
   0  11  10 637.996 40.5377   4
   0  11 -10 657.882 47.8093  10
   0  11  10 557.574 38.0754  11
   0  11 -10 707.385 48.7053   9
   0 -11 -10 640.808 34.1515   9
   0 -11  10 684.253 49.3536   9
   0  11 -10 681.533 48.6827   8
   0  11 -11 244.967 31.4547   3
   0 -11 -11 259.644 31.6799   3
   0  11 -11 242.886 30.9553   2
   0  11  11 251.172 35.3529   1
   0  11  11 251.442 34.5730  14
   0 -11 -11 212.352 31.7303  12
   0 -11  11 276.119 31.5111  13
   0 -11  11 257.167 20.9143  12
   0 -11  11 223.001 33.8886   6
   0  11  11 281.749 27.9479  11
   0  11 -11 243.703 32.0558  10
   0 -11 -11 281.201 19.5699   9
   0 -11  11 270.226 31.4027   9
   0  11 -11 255.888 31.1365   8
   0  11 -11 276.139 32.0752   9
   0  11 -12 3.80989 17.9990   3
   0 -11 -12-7.25255 16.8529   3
   0  11  12 9.37828 16.8804   1
   0  11 -12-3.85551 15.3443   2
   0  11  12-4.54223 14.9269  14
   0 -11 -12 18.3548 19.8532  12
   0 -11  12-7.51057 16.5569  13
   0 -11  12-4.92252 8.11826  12
   0 -11  12-4.93908 18.7419   6
   0  11  12 11.3534 12.7438  11
   0 -11 -12-4.17513 7.61873   9
   0 -11  12 3.52807 15.5551   9
   0  11 -12 14.6269 18.0920  10
   0  11 -12 6.65016 18.2844   9
   0  11 -12-3.78365 15.0583   8
   0  11 -13 107.568 23.7231   2
   0 -11  13 113.109 15.0312  12
   0 -11  13 125.055 24.1250  13
   0  11 -13 133.923 24.5061   8
   0  11 -13 135.937 25.6754   9
   0  11  13 123.157 21.2601  11
   0 -11  13 119.287 24.3956   9
   0 -11 -13 94.6485 22.2898   3
   0  11 -13 134.496 26.4820   3
   0  11 -14 180.967 28.0654   8
   0 -11  14 147.068 16.9752  12
   0  11  14 154.507 23.8821  11
   0  11 -14 186.894 28.7342   2
   0  11 -14 154.337 27.1532   3
   0 -11 -14 185.023 28.5506   3
   0  11  15 111.719 22.3919  11
   0  11 -15 146.964 25.8067   2
   0  11 -16 7.41214 15.7243   2
   0 -12   0 1475.45 76.7656   3
   0  12   0 1452.17 75.9702   3
   0 -12   0 1302.66 76.3472  14
   0 -12   0 1306.36 46.2568  13
   0 -12   0 1458.07 63.5909  12
   0  12   0 1401.35 79.0477   6
   0  12   0 1377.82 77.6218   5
   0  12   0 1368.12 54.9229  10
   0 -12   0 1449.00 71.9522   9
   0  12   0 1352.77 67.0337   9
   0  12   0 1402.51 75.6442   7
   0 -12   1 3267.58 128.247   3
   0 -12  -1 3025.69 125.991   3
   0  12   1 2984.80 124.094   3
   0  12  -1 2955.68 123.008   3
   0 -12  -1 3041.07 131.450  14
   0 -12   1 2763.11 126.039  14
   0 -12   1 2900.37 95.8513  13
   0 -12   1 3023.40 108.112  12
   0 -12  -1 2958.61 111.377  12
   0  12   1 3179.07 132.536   6
   0  12   1 3159.98 130.219   5
   0  12  -1 2930.67 127.265   5
   0  12  -1 3154.42 131.627   6
   0  12  -1 3184.60 104.123  10
   0  12   1 2943.58 97.5791  10
   0 -12  -1 3086.82 119.672   9
   0  12  -1 3018.96 117.057   9
   0 -12   1 3184.26 122.115   9
   0  12   1 3014.78 114.580   9
   0  12   1 2970.05 125.091   7
   0  12   2 53.4380 19.7586   3
   0 -12  -2 60.2832 21.0181   3
   0  12  -2 55.8307 20.5232   3
   0  12  -2 73.9685 21.5474   2
   0 -12  -2 81.0039 22.6409  14
   0 -12   2 43.9303 18.6989  14
   0 -12   2 56.9092 10.0395  13
   0 -12  -2 79.0377 16.0931  12
   0  12   2 34.0974 17.0302   5
   0  12  -2 68.3888 21.5095   5
   0 -12  -2 53.3354 18.1184   9
   0  12   2 68.6810 9.56331  10
   0  12  -2 33.1879 12.8134  10
   0  12   2 39.2674 16.3927   7
   0  12  -2 46.1348 16.7787   9
   0  12   2 59.1549 17.2914   9
   0  12  -3 688.116 49.6668   3
   0  12   3 669.820 49.7964   3
   0  12  -3 617.052 50.0162   2
   0 -12   3 630.857 35.1505  13
   0 -12   3 729.605 54.5687  14
   0 -12  -3 718.417 54.3595  14
   0 -12  -3 636.258 43.4600  12
   0  12  -3 776.884 56.0196   5
   0  12   3 738.385 53.9686   5
   0  12  -3 674.076 39.1695  10
   0 -12  -3 737.161 46.8226   9
   0  12  -3 669.370 46.5344   9
   0  12   3 673.639 50.1701   7
   0  12   4 256.574 31.4130   3
   0  12  -4 222.340 30.0453   2
   0 -12   4 245.606 22.1598  13
   0 -12  -4 212.401 31.4940  14
   0 -12   4 223.759 19.0252  12
   0  12   4 246.742 14.7842  11
   0 -12  -4 241.755 27.3840  12
   0  12   4 214.719 31.0875   5
   0  12   4 252.254 31.5944   7
   0  12  -4 262.989 33.2450   5
   0 -12   4 223.862 29.3152   9
   0 -12  -4 236.426 26.9660   9
   0  12  -4 196.456 23.1597  10
   0  12  -4 254.802 30.0248   9
   0 -12  -5 796.063 52.7164   3
   0  12  -5 837.738 55.5753   2
   0  12   5 689.214 51.1865   3
   0  12   5 708.142 51.8681   1
   0 -12   5 676.445 39.7612  13
   0 -12  -5 623.505 53.4486  14
   0  12   5 698.204 31.5401  11
   0 -12  -5 736.581 48.7277  12
   0 -12   5 641.719 33.4135  12
   0  12  -5 699.862 54.8037   5
   0  12  -5 720.398 43.3686  10
   0  12  -5 667.587 47.4217   9
   0 -12  -5 697.333 44.4278   9
   0 -12   5 710.401 49.9137   9
   0  12   5 772.306 54.4228   7
   0  12  -5 705.885 49.4634   8
   0  12   6 96.7595 22.5193   1
   0  12  -6 189.560 28.0167   2
   0  12  -6 103.005 22.5187   8
   0  12  -6 153.820 24.7782   9
   0 -12   6 108.891 12.5662  12
   0 -12   6 137.772 19.7396  13
   0 -12  -6 124.135 22.7451  12
   0  12  -6 145.816 28.8512   5
   0  12   6 136.416 24.5096   7
   0 -12   6 121.617 9.25206  11
   0  12   6 122.385 13.6491  11
   0 -12   6 106.522 8.22171  11
   0 -12   6 178.748 26.6361   9
   0  12  -6 136.688 22.1144  10
   0 -12  -6 105.139 19.0615   9
   0 -12  -6 121.241 24.7528   3
   0  12  -6 97.2753 23.3303   3
   0  12   6 94.5088 22.1414   3
   0  12  -7 1049.33 63.7992   2
   0  12  -7 1074.74 64.1031   3
   0 -12  -7 1032.48 62.1737   3
   0  12   7 979.534 64.0761   1
   0 -12   7 965.346 53.1672  13
   0 -12   7 985.449 38.6204  11
   0 -12  -7 961.855 60.1220  12
   0  12  -7 971.425 66.3821   5
   0  12   7 998.154 56.4403   4
   0 -12   7 1003.34 67.6352   5
   0  12  -7 869.616 53.9015  10
   0  12   7 1015.01 45.5313  11
   0  12  -7 935.548 58.1011   9
   0 -12  -7 987.615 51.7693   9
   0 -12   7 1023.10 61.4693   9
   0  12  -7 1203.71 65.2977   8
   0  12  -8 198.114 29.8312   3
   0 -12  -8 223.014 30.3103   3
   0  12   8 222.861 31.9300   1
   0  12  -8 194.972 29.5896   2
   0  12   8 271.242 34.2983  14
   0 -12   8 234.111 26.5951  13
   0 -12  -8 256.360 31.9021  12
   0 -12   8 245.004 18.4735  11
   0 -12   8 226.439 17.6659  12
   0  12   8 251.502 27.8595   4
   0 -12   8 245.526 34.5656   5
   0  12   8 249.596 21.7250  11
   0  12  -8 289.383 30.8162  10
   0 -12  -8 295.364 25.3340   9
   0 -12   8 251.220 30.8233   9
   0  12  -8 286.368 32.2372   8
   0  12  -9 296.282 34.9901   3
   0 -12  -9 231.773 31.0923   3
   0  12  -9 283.551 34.3207   2
   0  12   9 200.860 30.7370   1
   0  12   9 237.850 33.5504  14
   0 -12  -9 198.545 29.6433  12
   0 -12   9 238.868 17.9173  12
   0 -12   9 200.492 26.8182  13
   0  12   9 271.860 28.5635   4
   0  12   9 266.251 23.8901  11
   0  12  -9 252.439 30.7647  10
   0 -12   9 230.358 29.4772   9
   0 -12  -9 208.876 21.5663   9
   0  12  -9 255.220 30.0526   8
   0  12 -10 412.281 39.1911   2
   0 -12 -10 419.737 39.7554   3
   0  12 -10 315.250 36.7178   3
   0  12  10 361.501 40.2081   1
   0 -12  10 384.795 35.3644  13
   0  12  10 365.153 40.9680  14
   0 -12 -10 302.709 36.6903  12
   0 -12  10 353.113 21.9251  12
   0  12  10 361.173 31.6055   4
   0  12 -10 367.165 36.0257  10
   0  12  10 381.752 29.7897  11
   0  12 -10 375.678 37.3366   9
   0 -12  10 343.000 35.4889   9
   0 -12 -10 338.740 24.9791   9
   0  12 -10 363.237 36.6230   8
   0 -12 -11 1083.05 65.3807   3
   0  12 -11 1128.30 67.7881   3
   0  12 -11 1073.75 66.7269   2
   0  12  11 1129.60 72.0476   1
   0 -12  11 1100.77 64.0680  13
   0  12  11 1047.71 70.0060  14
   0 -12  11 1081.11 45.0699  12
   0 -12 -11 1195.24 71.8583  12
   0  12  11 1203.94 58.6474   4
   0  12 -11 1121.04 65.3396  10
   0  12  11 1076.68 56.0884  11
   0 -12 -11 1099.02 47.2229   9
   0  12 -11 1173.56 65.6265   9
   0  12 -11 1212.57 68.2253   8
   0  12 -12 455.028 42.2254   2
   0  12 -12 397.826 40.6212   3
   0 -12 -12 406.375 39.2003   3
   0 -12  12 363.583 23.3882  12
   0 -12  12 440.805 39.1972  13
   0  12  12 551.107 37.4504  11
   0 -12 -12 423.973 23.8160   9
   0  12 -12 298.009 34.3022   8
   0 -12  13 422.389 25.4384  12
   0  12 -13 447.290 41.4824   2
   0  12 -13 404.924 39.3582   8
   0  12 -14 42.8883 17.8530   2
   0  12 -15 95.7245 22.8882   2
   0  13   0-4.00945 17.3471   3
   0 -13   0-4.14679 18.9480   3
   0 -13   0 4.82425 9.37917  12
   0 -13   0 18.8111 16.4525  14
   0  13   0 22.5710 18.3695   5
   0  13   0-13.9161 17.1564   6
   0 -13   0 3.46587 14.9952   9
   0  13   0-6.38596 9.57868  10
   0  13   0-3.08792 14.8216   9
   0  13   0-4.13055 16.0609   7
   0  13   1 28.3699 16.8671   3
   0 -13  -1 4.10416 15.9797   3
   0  13  -1 35.7362 18.4720   3
   0 -13  -1 28.4448 17.0863  14
   0 -13   1 42.5452 8.47325  13
   0 -13   1 14.0372 14.3385  14
   0 -13  -1 44.4509 14.5719  12
   0 -13   1 24.4736 10.5432  12
   0  13  -1 27.1502 19.5951   5
   0  13   1 22.6068 19.1997   5
   0  13   1 9.35578 16.8601   6
   0  13   1 22.5522 9.38652  10
   0 -13   1 49.3195 19.3893   9
   0  13  -1 49.2064 12.8716  10
   0 -13  -1 16.9812 14.7171   9
   0  13  -1 44.4327 18.8687   9
   0  13   1 44.9652 16.8921   9
   0  13   1 41.5637 19.3341   7
   0 -13  -2 226.281 31.9609   3
   0  13  -2 288.934 33.7547   3
   0  13   2 236.762 31.5252   3
   0  13  -2 242.399 33.5387   2
   0 -13  -2 235.081 33.0850  14
   0 -13   2 280.786 34.8800  14
   0 -13   2 205.132 17.5167  13
   0 -13   2 214.153 21.3623  12
   0 -13  -2 180.401 22.9352  12
   0  13   2 217.395 30.6607   7
   0  13   2 213.588 31.6309   5
   0  13  -2 204.906 31.2172   5
   0  13  -2 217.725 21.5452  10
   0  13   2 215.778 15.3205  10
   0 -13   2 200.417 28.5989   9
   0 -13  -2 264.527 29.4698   9
   0  13  -2 156.278 26.2754   9
   0  13   3 16.4326 16.7598   3
   0  13  -3 59.4688 20.2191   3
   0 -13  -3 48.4496 20.1749  14
   0 -13   3 46.9458 18.7218  14
   0 -13   3 45.5338 10.6791  13
   0 -13  -3 42.3608 14.3444  12
   0  13  -3 56.2146 20.4636   2
   0  13  -3 18.3389 18.2856   5
   0  13   3 73.2799 23.3474   5
   0  13   3 37.8939 17.5427   7
   0 -13  -3 54.6386 19.1272   9
   0  13  -3 48.7822 14.7431  10
   0  13  -3 49.9565 21.3684   9
   0  13   4 140.767 26.9467   3
   0  13  -4 136.053 27.1872   2
   0 -13   4 112.982 15.9242  13
   0 -13  -4 141.994 27.4325  14
   0 -13  -4 125.969 22.1597  12
   0  13   4 129.622 26.5454   5
   0  13  -4 69.3822 20.2690   5
   0  13   4 187.033 29.0329   7
   0  13  -4 95.9835 17.9237  10
   0 -13  -4 120.165 22.8683   9
   0  13  -4 139.151 25.6359   9
   0 -13  -5 102.045 23.8414   3
   0  13   5 41.6075 18.4210   3
   0  13   5 82.8371 22.5646   1
   0  13  -5 71.6671 22.6852   2
   0 -13   5 74.5731 13.9281  13
   0 -13  -5 54.5829 19.3669  14
   0 -13   5 61.6774 10.8852  12
   0 -13  -5 78.9998 18.7365  12
   0  13  -5 70.3771 21.1321   5
   0  13   5 42.9351 17.9258   7
   0  13   5 74.9643 23.5789   5
   0  13   5 56.0966 8.97824  11
   0 -13   5 66.4354 18.8649   9
   0  13  -5 49.2024 16.0841  10
   0 -13  -5 64.6071 16.9831   9
   0  13  -5 65.5137 20.9609   9
   0  13  -5 50.1186 18.2903   8
   0  13  -6 1493.93 76.6704   3
   0 -13  -6 1186.33 69.6318   3
   0  13  -6 1179.27 71.3252   2
   0  13   6 1281.76 73.6393   3
   0  13   6 1257.50 74.7086   1
   0 -13   6 1259.34 76.9495  14
   0 -13   6 1243.70 59.5120  13
   0 -13  -6 1185.43 67.7309  12
   0  13   6 1236.03 47.9286  11
   0 -13   6 1111.34 47.5323  12
   0  13  -6 1366.22 79.5025   5
   0  13  -6 1189.88 61.7705  10
   0 -13   6 1213.72 69.1274   9
   0 -13  -6 1245.81 62.1097   9
   0  13  -6 1284.78 69.4041   9
   0  13  -6 1293.37 71.0307   8
   0  13   6 1215.02 73.1643   7
   0  13  -7 313.860 35.7668   3
   0 -13  -7 199.896 29.6800   3
   0  13   7 309.275 35.6816   1
   0  13  -7 258.968 34.4214   2
   0 -13   7 300.158 38.0929  14
   0 -13   7 249.368 26.3765  13
   0 -13   7 273.526 17.9427  12
   0 -13  -7 256.214 31.7551  12
   0 -13   7 218.477 16.7846  12
   0  13   7 274.028 30.9248   4
   0  13  -7 189.667 32.4179   5
   0  13   7 264.375 19.5347  11
   0  13  -7 218.832 27.3311  10
   0 -13  -7 281.952 26.7978   9
   0 -13   7 269.038 31.8493   9
   0  13  -7 232.877 31.1513   9
   0  13  -7 232.181 30.7511   8
   0  13  -8 245.867 33.0482   2
   0  13   8 223.306 33.4813   1
   0  13  -8 240.541 31.0069   8
   0 -13   8 217.129 25.6026  13
   0 -13   8 211.012 14.6364  11
   0 -13   8 187.781 15.4291  12
   0 -13   8 210.150 16.0718  12
   0 -13  -8 196.870 29.2336  12
   0  13   8 196.587 26.2379   4
   0 -13   8 196.541 13.2857  11
   0 -13   8 157.492 26.6030   9
   0  13  -8 184.632 26.5763  10
   0 -13  -8 195.461 23.1670   9
   0 -13  -8 176.163 29.4619   3
   0  13  -8 223.667 32.2514   3
   0  13   9-4.63342 18.0174   1
   0  13  -9-4.17366 16.9850   2
   0  13  -9 7.78863 15.5000   8
   0 -13   9 5.29307 6.35465  12
   0 -13  -9 16.8070 16.3391  12
   0 -13   9-3.14218 13.8552  13
   0  13   9 8.91896 14.2713   4
   0 -13   9 9.12185 6.77538  11
   0 -13   9 10.0731 7.48138  11
   0 -13  -9 19.5287 11.0486   9
   0  13  -9 6.56674 16.0053  10
   0 -13  -9 27.4353 21.0337   3
   0  13  -9-4.01109 18.0103   3
   0  13 -10 95.4080 23.9246   2
   0  13 -10 58.5749 19.9434   8
   0 -13  10 63.2659 19.0190  13
   0 -13 -10 56.8649 21.0554  12
   0 -13  10 54.2503 9.16393  12
   0  13  10 48.4545 15.9379   4
   0 -13  10 65.5184 12.0243  11
   0 -13  10 53.3195 10.4317  11
   0 -13 -10 69.5110 14.2767   9
   0  13 -10 75.5104 20.8583  10
   0  13 -10 52.3856 22.4770   3
   0 -13 -10 39.2259 19.7543   3
   0 -13  11 52.1510 11.3397  11
   0 -13  11 53.0931 9.43833  12
   0 -13  11 31.6448 16.6825  13
   0 -13 -11 64.2292 13.3123   9
   0  13 -11 78.5173 22.2303   2
   0 -13  12-5.48483 8.49805  11
   0  13 -12-11.8083 16.0177   8
   0  13 -12 4.09690 16.3056   2
   0  13 -13 4.04110 17.4843   2
   0 -14   0 598.562 53.5615  14
   0 -14   0 648.647 40.1330  12
   0  14   0 738.998 56.5902   5
   0  14   0 648.801 33.9694  10
   0 -14   0 622.908 48.1620   9
   0  14   0 523.501 47.7992   3
   0 -14  -1 26.0600 20.8775   3
   0  14   1 51.5074 21.5756   3
   0  14  -1 37.9456 20.5814   3
   0 -14  -1 60.2902 21.3447  14
   0 -14   1 40.7826 8.09831  13
   0 -14   1 59.4909 22.2870  14
   0 -14   1 53.9897 13.9412  12
   0 -14  -1 42.6060 13.6030  12
   0  14  -1 47.7431 21.0795   5
   0  14   1 42.9608 20.6828   5
   0 -14  -1 67.3806 21.7278   9
   0  14   1 32.5413 9.69347  10
   0 -14   1 55.1716 19.7700   9
   0  14  -1 39.0515 13.3426  10
   0  14   1 21.8924 19.3371   7
   0  14  -1 23.5255 18.5147   9
   0  14   2-4.32644 18.3550   3
   0 -14  -2-4.29580 18.5860   3
   0  14  -2 25.0932 17.0185   3
   0  14  -2-4.65970 19.3695   2
   0 -14  -2-10.1227 19.6803  14
   0 -14   2 8.09200 8.01051  13
   0 -14   2 9.89155 15.7019  14
   0 -14  -2 2.87234 11.1686  12
   0 -14   2 2.04979 9.20333  12
   0  14   2-19.1726 19.5047   5
   0  14   2 4.97289 20.2361   6
   0  14   2 13.2062 15.8471   7
   0  14  -2 4.80218 17.2874   5
   0 -14  -2 3.45269 15.5021   9
   0 -14   2-3.71281 16.6700   9
   0  14  -2-4.14191 11.5229  10
   0  14  -2 13.7420 18.6653   9
   0  14   3 248.015 33.7217   3
   0  14  -3 169.946 31.4391   2
   0 -14   3 281.677 21.6953  13
   0 -14  -3 239.956 35.8507  14
   0 -14   3 265.478 21.7601  12
   0 -14  -3 262.092 29.1132  12
   0  14   3 261.200 34.6956   7
   0  14   3 231.071 33.8806   5
   0  14  -3 255.650 35.3949   5
   0  14  -3 274.480 25.7953  10
   0 -14   3 244.360 31.5118   9
   0 -14  -3 244.901 30.3615   9
   0  14  -3 251.686 31.0105   9
   0  14  -4 546.476 48.9196   2
   0  14   4 579.809 49.7733   3
   0  14   4 555.091 49.1193   1
   0 -14  -4 618.906 53.5031  14
   0 -14   4 492.515 31.8322  13
   0 -14  -4 545.742 42.6934  12
   0  14   4 577.496 50.5924   5
   0  14  -4 636.175 53.5582   5
   0  14  -4 590.000 38.6596  10
   0 -14  -4 530.612 41.1574   9
   0  14  -4 529.260 45.0269   9
   0  14   4 517.189 47.4550   7
   0  14   5 235.964 33.7179   3
   0 -14  -5 278.955 35.3230   3
   0 -14  -5 197.665 33.0010  14
   0 -14   5 266.243 23.9223  13
   0 -14  -5 215.722 28.3571  12
   0  14  -5 187.042 31.9742   2
   0  14   5 240.724 33.9271   1
   0  14  -5 225.530 35.8213   5
   0  14   5 207.063 32.9766   7
   0  14   5 259.534 36.4957   5
   0 -14  -5 190.223 27.2388   9
   0 -14   5 205.392 30.0270   9
   0  14  -5 194.609 24.3887  10
   0  14  -5 258.924 32.8623   9
   0  14  -5 257.642 32.2573   8
   0  14  -6 16.6660 19.6866   3
   0  14   6 21.8138 19.5911   3
   0 -14  -6 16.5847 17.5935   3
   0  14   6 4.59129 16.0660   1
   0  14  -6 4.39816 19.0318   2
   0 -14  -6 3.68192 13.9756  12
   0 -14   6 21.9713 8.50117  12
   0 -14   6-4.96388 20.2022  14
   0 -14   6 14.6901 11.1924  13
   0 -14  -6 17.4821 13.5454   9
   0  14  -6-5.60697 13.6691  10
   0  14  -6 36.1986 20.1928   8
   0  14  -7 26.1737 18.8749   2
   0  14   7-9.27413 19.6741   1
   0 -14   7 10.6502 11.7412  13
   0 -14   7 6.68254 6.48266  12
   0 -14   7 8.69222 7.32097  12
   0 -14  -7 11.6066 16.0837  12
   0  14   7 10.3093 15.4308   4
   0  14  -7 5.96361 16.2019  10
   0 -14  -7 13.5972 13.4565   9
   0  14  -7 12.0314 18.0078   8
   0  14  -8 356.685 39.5083   2
   0 -14   8 361.995 31.9522  13
   0 -14  -8 312.270 35.6652  12
   0 -14   8 294.309 17.8828  12
   0 -14   8 309.732 17.7787  12
   0  14   8 317.313 32.4736   4
   0  14  -8 355.598 34.0556  10
   0 -14  -8 392.603 31.0689   9
   0  14  -8 353.369 36.3078   8
   0  14  -9 315.366 36.1559   2
   0 -14   9 202.376 25.6964  13
   0 -14  -9 271.058 34.3532  12
   0 -14   9 186.159 12.2342  11
   0 -14   9 202.133 13.0205  12
   0 -14   9 199.666 13.1927  12
   0  14   9 215.822 27.5004   4
   0 -14   9 190.291 11.8482  11
   0  14  -9 243.666 29.6924  10
   0 -14  -9 264.855 25.2579   9
   0  14  -9 296.752 33.4529   8
   0 -14 -10-8.27967 11.6502   9
   0  14 -10 4.27866 16.6369   2
   0 -14  10 16.2684 15.3712  13
   0  14 -11 93.1058 23.6189   2
   0 -14  11 51.4168 19.3800  13
   0 -15   0 33.6923 18.5237   9
   0 -15   0 2.45886 11.0433  12
   0 -15   1 167.337 27.7220   9
   0 -15  -1 179.762 28.0043   9
   0  15  -1 162.744 33.2323   2
   0 -15   1 158.998 20.4824  12
   0 -15  -1 147.096 21.2446  12
   0  15  -2 350.895 41.9247   2
   0 -15   2 446.302 29.2159  12
   0 -15  -2 424.665 34.2709  12
   0 -15  -2 399.518 38.1419   9
   0 -15   2 314.684 20.6894  13
   0  15  -3 144.214 28.3745   2
   0 -15   3 68.3523 13.3755  12
   0 -15  -3 129.927 21.4768  12
   0  15  -3 86.9139 16.8889  10
   0 -15  -3 110.917 22.3509   9
   0 -15   3 96.4525 13.2492  13
   0  15  -4 170.867 31.6167   2
   0 -15  -4 174.535 25.6692  12
   0  15  -4 200.142 24.2718  10
   0 -15  -4 205.902 28.0851   9
   0 -15   4 194.782 19.5597  13
   0 -15   5 226.793 22.5233  13
   0 -15  -5 255.122 30.3454  12
   0  15  -5 242.599 34.9807   2
   0 -15  -5 250.643 29.3067   9
   0  15  -5 162.215 22.9471  10
   0  15  -5 170.938 29.3031   8
   0  15  -6 1096.80 69.9188   2
   0 -15   6 1016.65 51.6517  13
   0 -15   6 959.785 39.3008  12
   0 -15  -6 974.714 61.1702  12
   0  15  -6 1042.71 56.3525  10
   0 -15  -6 959.636 56.3128   9
   0  15  -6 1024.78 65.2000   8
   0 -15   7 176.977 12.8374  12
   0 -15   7 180.090 13.2107  12
   0 -15  -7 197.582 27.9851  12
   0  15  -7 242.112 28.7117  10
   0 -15  -7 214.462 26.0828   9
   0 -15   7 222.358 24.5828  13
   0  15   7 218.180 29.8753   4
   0 -15  -8-4.05441 16.1360  12
   0  15  -8 3.14607 16.2377  10
   0 -15  -8 2.61627 12.1591   9
   0 -15   8-5.56376 12.4904  13
   0  15   8-3.40103 16.5777   4
   0 -15   9 23.7598 12.6311  13
   0 -15  -9 45.7974 15.1935   9
   0 -15  10 78.5938 18.2153  13
   0 -16   0 334.814 28.6496  12
   0 -16   1 350.403 28.1520  12
   0 -16  -1 296.992 28.6769  12
   0 -16   2 32.9289 11.5376  12
   0 -16  -2 31.3032 13.6868  12
   0 -16   3 1.68241 8.44563  12
   0 -16  -3-9.19048 13.7548  12
   0 -16   3-2.68377 7.20135  13
   0 -16   4 32.4263 10.4762  13
   0 -16  -4 19.5914 14.6846  12
   0 -16  -4 44.1341 17.3042   9
   0 -16   5 50.1135 12.1418  13
   0 -16  -5 89.9621 19.7649  12
   0 -16  -5 64.8268 18.9285   9
   0 -16   6 11.2396 11.6023  13
   0 -16  -6-3.65305 14.8654  12
   0 -16  -6-3.08524 13.6028   9
   0 -16   7 27.0808 11.6395  13
   0 -16  -7 19.1499 15.5919  12
   0 -16  -7 5.76955 14.2799   9
   0 -16   8 10.6216 11.2819  13
   0 -16  -8 42.9743 14.7820   9
   0 -16   9 45.3100 15.4342  13
   0 -17  -1 111.561 18.8724  12
   0 -17  -2 162.969 23.7298  12
   0 -17  -3 255.986 27.8351  12
   0 -17  -4 3.18162 14.2853  12
   0 -17  -5-6.75386 14.8898  12
   0 -17  -6 209.975 29.0449  12
  -1   0   0 0.61898 3.78736   2
   1   0   0 2.44478 3.70360   2
  -1   0   0 8.98009 5.54159  11
   1   0   0-2.48950 6.05708  10
   1   0   0-1.40941 2.76186   8
  -1   0   0 1.85187 3.06816   8
   1   0   1 2759.98 79.6384   1
   1   0   1 2713.02 81.7135   4
  -1   0   1 2614.29 83.6331  13
   1   0   1 2760.27 83.8560  10
  -1   0  -1 2705.89 84.0554  10
  -1   0   1 2710.03 84.3292  11
   1   0   1 2693.09 78.8323   2
  -1   0   1 2766.34 84.2544   2
   1   0  -1 2698.32 84.0148   2
  -1   0  -1 2760.06 82.3019   8
   1   0   1 2680.89 82.0698   8
   1   0   2 5827.42 166.988   1
   1   0  -2 5844.85 168.775  13
  -1   0   2 5641.89 168.966  13
   1   0   2 5985.33 164.263   4
  -1   0   2 5795.02 169.560  11
   1   0  -2 6061.18 169.410  11
  -1   0  -2 5948.75 168.849  10
   1   0   2 5844.55 167.643  10
  -1   0   2 5889.31 171.046   2
   1   0  -2 5610.08 170.444   2
  -1   0  -2 5568.76 168.200   8
   1   0   2 5611.23 168.840   8
   1   0  -3 5314.46 156.943  13
  -1   0   3 5364.62 157.656  13
   1   0  -3 5399.51 156.418  12
   1   0  -3 4965.01 153.846   1
  -1   0  -3 5390.05 158.057   1
   1   0   3 5385.52 157.730   1
   1   0   3 5607.16 155.488  10
   1   0  -3 5318.35 157.227  11
  -1   0  -3 5252.29 156.011  10
  -1   0   3 5348.05 158.296  11
  -1   0  -3 5103.86 157.994   8
   1   0   3 5318.08 158.910   8
   1   0  -3 5351.43 160.425   2
  -1   0   4 120.117 12.1821  13
   1   0   4 98.3423 12.0681  12
   1   0  -4 86.5291 10.4023  12
   1   0  -4 87.8601 10.4041  13
   1   0  -4 95.6378 10.5899   1
  -1   0  -4 84.7855 11.0849   1
   1   0   4 116.859 12.8021   1
  -1   0   4 74.1560 10.7079  11
   1   0   4 79.6546 10.2084  10
  -1   0  -4 85.4334 10.8691   8
   1   0  -5 1324.34 52.1125  13
  -1   0   5 1439.88 55.0238  13
   1   0   5 1278.62 54.1729  12
   1   0  -5 1242.38 50.9876  12
  -1   0  -5 1294.70 54.4185   1
   1   0   5 1224.08 53.7208   1
   1   0  -5 1268.31 51.5863   1
  -1   0   5 1322.08 54.5388  11
   1   0   5 1276.77 48.9977  10
  -1   0   5 1395.21 47.2558   8
  -1   0  -5 1326.02 54.4416   8
  -1   0   5 1337.47 56.1340   2
  -1   0   6 2664.08 100.710   2
  -1   0   6 3018.12 102.328  13
   1   0  -6 2798.77 96.5628  12
   1   0   6 2981.15 101.343  12
   1   0   6 2864.97 101.345   1
   1   0  -6 2966.44 99.2486   1
  -1   0  -6 2878.62 101.572   1
  -1   0   6 3051.96 104.002  11
   1   0  -6 2861.06 91.0984   9
   1   0   6 2770.22 84.3144   9
  -1   0   6 2846.47 91.7194   8
  -1   0  -6 2856.56 99.7736   8
  -1   0   7 507.923 34.1353   2
  -1   0   7 541.613 35.2380  13
   1   0  -7 460.944 29.4060  12
   1   0   7 513.376 32.9532  12
   1   0  -7 498.727 31.4306   1
   1   0   7 494.114 32.9343   1
  -1   0  -7 496.919 33.0895   1
  -1   0   7 560.692 36.0960  11
   1   0   7 520.772 21.5003   9
   1   0  -7 483.638 24.9732   9
  -1   0   7 478.200 26.6066   8
  -1   0  -7 518.115 32.7059   8
  -1   0   8 150.947 15.2681   8
  -1   0  -8 183.657 20.0165   8
   1   0   8 144.635 18.7610   8
   1   0  -8 187.198 18.9289  12
   1   0   8 144.078 18.5146  12
  -1   0   8 177.293 21.2762  12
  -1   0   8 163.736 21.6110  13
  -1   0  -8 194.462 21.2659   1
  -1   0   8 185.488 21.0229   2
   1   0   8 150.387 19.3601   1
   1   0  -8 166.666 19.4556   1
   1   0  -8 160.459 13.8307   9
   1   0   8 192.112 12.2541   9
   1   0   8 196.115 16.2482   2
   1   0   9 1041.08 45.5745   2
  -1   0   9 1008.15 54.4122   2
  -1   0   9 1046.15 59.0217  13
  -1   0   9 997.362 55.9702  12
   1   0  -9 978.741 49.7550  12
  -1   0  -9 978.402 54.6111   1
   1   0  -9 1039.78 53.6871   1
   1   0   9 961.065 54.2354   1
  -1   0  -9 1001.05 52.5506  10
   1   0  -9 1064.63 41.5194   9
   1   0   9 993.192 36.0376   9
  -1   0  -9 1011.23 53.2132   8
   1   0   9 1037.99 53.7197   8
  -1   0  10 1067.89 57.5860   2
   1   0  10 1174.31 49.4099   2
  -1   0  10 884.389 58.0758  13
  -1   0  10 929.320 56.6150  12
   1   0 -10 1064.65 53.6966  12
   1   0 -10 1105.71 57.1361   1
  -1   0 -10 980.407 56.7409   1
   1   0  10 1022.85 57.8817   1
  -1   0 -10 978.971 54.5248  10
   1   0  10 1026.15 36.3088   9
   1   0 -10 1036.80 41.7330   9
  -1   0 -10 974.187 54.1948   8
   1   0  10 984.353 54.8732   8
  -1   0  11 301.166 30.3132   2
   1   0  11 345.525 26.0857   2
  -1   0  11 352.113 35.8789  13
   1   0 -11 372.194 31.2833  12
  -1   0  11 360.806 34.3260  12
   1   0 -11 289.126 29.6667   1
  -1   0 -11 324.526 32.9061   1
   1   0  11 332.913 32.6484   1
  -1   0 -11 292.414 29.7124  10
   1   0 -11 297.842 20.1127   9
   1   0  11 290.376 15.4337   9
  -1   0 -11 297.377 29.9816   8
  -1   0  11 311.140 25.8228   8
  -1   0 -12 194.828 25.4499   8
  -1   0  12 214.974 22.8600   8
  -1   0  12 150.593 26.3269  13
  -1   0  12 164.986 25.5506  12
   1   0 -12 224.041 24.8250  12
  -1   0  12 202.334 26.9474   2
  -1   0 -12 200.711 27.2279   1
   1   0 -12 223.376 27.4439   1
   1   0  12 172.414 25.5405   1
   1   0  12 178.057 11.4072   9
   1   0 -12 195.393 16.4181   9
  -1   0 -12 132.249 22.5553  10
   1   0  12 200.995 21.0673   2
   1   0  13 541.104 36.3877   2
  -1   0  13 575.544 44.5336   2
  -1   0  13 536.748 45.4982  13
   1   0  13 613.549 44.6115  12
  -1   0  13 568.325 45.7240  12
   1   0 -13 625.775 43.4982  12
   1   0  13 555.110 45.6220   1
  -1   0 -13 584.670 46.1638   1
   1   0 -13 544.128 43.1438   1
  -1   0 -13 446.934 38.8502  10
   1   0 -13 602.179 29.9867   9
  -1   0  13 540.961 38.3705   8
   1   0  14 284.118 27.3775   2
   1   0  14 322.263 33.7091  13
  -1   0  14 267.740 32.8787  12
   1   0  14 301.217 31.9480  12
   1   0 -14 253.104 29.6164  12
  -1   0  14 283.069 33.5835  13
   1   0 -14 231.876 30.2976   1
  -1   0  14 236.532 29.9878   2
  -1   0 -14 299.702 33.8427   1
  -1   0 -14 246.439 29.4850  10
   1   0 -14 306.705 20.9516   9
  -1   0  14 250.683 26.6915   8
   1   0  14 278.718 31.9278   8
   1   0  15 724.654 44.6951   2
  -1   0  15 696.248 52.2328   2
  -1   0 -15 739.072 55.2435   1
   1   0 -15 700.770 50.0387  12
  -1   0  15 711.726 53.4173  12
   1   0  15 734.999 52.2950  12
  -1   0  15 728.115 54.2674  13
   1   0  15 606.655 47.7531  13
  -1   0 -15 805.007 51.8857  10
   1   0 -15 731.308 34.2476   9
  -1   0  15 716.669 47.0233   8
   1   0  15 650.412 49.3239   8
   1   0  16 124.201 25.0921  13
  -1   0  16 157.717 28.0222  12
   1   0  16 138.939 25.7027  12
   1   0 -16 179.175 28.0526  12
  -1   0  16 93.1831 22.1204  13
  -1   0 -16 154.250 25.2909  10
  -1   0  16 150.964 27.3078   2
   1   0 -16 84.4876 21.6093   1
   1   0  16 115.560 20.4945   2
  -1   0 -16 149.219 26.7561   1
   1   0  16 129.828 25.0530   8
  -1   0  16 106.273 20.7909   8
   1   0 -16 120.852 13.4602   9
   1   0  17 57.8895 20.1082  13
   1   0 -17 98.3917 22.7112  12
   1   0  17 106.010 23.2024  12
  -1   0  17 80.4093 21.6179  12
  -1   0  17 110.578 25.9179  13
  -1   0  17 121.573 21.4308   8
   1   0 -17 112.944 11.6337   9
   1   0  17 121.630 25.8098   8
  -1   0 -17 132.030 25.3009  10
   1   0  17 93.0396 19.4225   2
   1   0 -17 171.678 29.5903   1
  -1   0 -17 72.9064 23.1264   1
  -1   0  17 73.4089 22.4565   2
  -1   0  18 55.4065 20.4803  13
   1   0 -18 38.4640 21.1672  12
   1   0  18 53.9264 20.6936  13
   1   0  18 21.8397 17.8009  12
  -1   0  18 72.3144 22.0515  12
   1   0  18 30.1534 18.6624   8
   1   0 -18 35.1403 7.87206   9
  -1   0  18 50.4243 18.1061   8
  -1   0 -18 28.8432 8.02058   4
  -1   0 -18 21.6664 17.6281  10
   1   0  18 43.2391 16.3945   2
  -1   0  18 35.3346 20.2053   2
   1   0 -19 8.83169 18.3560  12
  -1   0 -19 1.50329 5.59733   4
  -1   0 -19 14.5584 19.2861  10
  -1   0  19 3.69284 13.6585   8
  -1   0  19 13.4520 17.8459   2
   1   0 -20 51.0567 16.4995   4
  -1  -1 -20 159.842 21.4505   3
  -1  -1 -19 579.371 44.9791  10
  -1   1  19 638.620 52.3407   2
  -1  -1 -19 562.808 37.2499   3
   1   1 -19 686.964 53.3494  12
  -1   1  18 277.245 32.6036   8
   1  -1  18 289.378 36.3898   8
   1   1 -18 347.541 38.1071  12
   1  -1  18 234.043 33.7871  12
  -1   1  18 304.905 37.0728  12
  -1   1  18 301.876 35.6316  13
  -1  -1 -18 313.660 33.2832  10
   1  -1  18 283.608 29.2833   2
  -1   1  18 242.600 34.1157   2
   1   1 -17 20.2758 9.98713   9
   1  -1  17 28.9663 18.9163   8
  -1   1  17 39.1749 17.1031   8
  -1   1  17 28.2569 16.0751  13
  -1   1  17 37.0113 19.6355  12
   1   1 -17 19.8645 19.3731  12
   1  -1  17 12.3846 15.2786  12
   1  -1  17 11.9352 15.8433  13
  -1  -1 -17 16.2623 4.55362   4
  -1   1  17 22.5825 16.2685  11
  -1  -1 -17 33.1034 18.2119  10
   1   1 -17 18.8833 17.9224   1
  -1  -1 -17 19.3782 21.7585   1
  -1   1  17 26.3541 19.3737   2
   1  -1  17 40.2098 15.0331   2
  -1   1  16 227.827 27.9131   8
   1  -1  16 184.073 27.9155   8
   1  -1  16 220.521 30.9167  13
   1  -1  16 246.520 31.7615  12
  -1   1  16 234.846 30.1372  13
  -1   1  16 190.274 28.5144  12
   1   1 -16 170.245 27.2201  12
  -1  -1 -16 168.986 11.7227   4
  -1   1  16 177.127 29.6136  11
   1   1 -16 246.441 19.4947   9
  -1  -1 -16 245.174 28.9674  10
   1  -1  16 243.223 25.6302   2
   1   1 -16 221.990 30.9977   1
  -1  -1 -16 204.851 31.5827   1
  -1   1  16 242.903 32.9992   2
   1   1 -15 1472.20 80.6743   1
  -1  -1 -15 1507.99 82.7517   1
   1  -1  15 1627.04 80.7799  13
  -1   1  15 1387.24 76.1265  13
  -1   1  15 1558.42 83.4333  12
   1  -1  15 1440.61 76.1111  12
   1   1 -15 1595.37 77.0987  12
  -1  -1 -15 1279.51 47.8094   4
  -1  -1 -15 1535.65 73.4246  10
  -1   1  15 1481.22 80.7895  11
  -1   1  15 1571.66 74.1665   8
   1  -1  15 1505.38 77.7805   8
   1  -1  15 1526.36 68.6044   2
  -1   1  15 1420.35 78.2811   2
  -1   1  14 389.349 38.5930   2
   1  -1  14 458.642 32.7278   2
   1   1 -14 378.331 38.2897   1
  -1  -1 -14 371.756 38.8251   1
  -1   1  14 353.029 37.0226  13
   1  -1  14 470.725 40.4292  13
   1   1 -14 404.199 36.0655  12
  -1   1  14 415.965 40.9419  12
   1  -1  14 419.145 38.1380  12
  -1  -1 -14 378.273 19.3368   4
  -1  -1 -14 425.652 35.4724  10
  -1   1  14 456.910 41.3972  11
   1  -1  14 403.659 21.0726   9
   1  -1  14 444.116 38.8163   8
  -1   1  14 435.469 35.1999   8
  -1   1  13 281.640 27.4556   8
   1  -1  13 254.669 29.3353   8
   1  -1  13 253.016 29.0733  12
  -1   1  13 259.969 32.3039  12
   1   1 -13 292.117 29.3115  12
  -1   1  13 220.486 28.8086  13
   1   1 -13 263.519 31.3092   1
  -1  -1 -13 242.886 31.6936   1
  -1   1  13 269.472 31.5223   2
   1  -1  13 250.244 16.3987   9
  -1  -1 -13 206.055 25.0888  10
   1  -1  13 240.633 23.9524   2
  -1   1  12 336.247 34.1608   2
   1  -1  12 454.414 30.9639   2
  -1   1  12 411.555 37.6694  13
   1  -1  12 481.790 37.7108  12
  -1   1  12 431.519 38.9755  12
   1   1 -12 460.858 35.2799  12
   1   1 -12 408.560 36.9536   1
  -1  -1 -12 462.699 39.1555   1
  -1  -1 -12 359.840 31.8608  10
   1  -1  12 425.754 21.8967   9
  -1   1  12 433.302 32.6597   8
   1  -1  11 3395.49 120.053   2
  -1   1  11 3948.49 139.315   2
  -1   1  11 3377.58 135.721  13
  -1  -1 -11 3592.69 139.191  12
   1   1 -11 3814.92 130.585  12
  -1   1  11 3497.62 138.399  12
   1  -1  11 3766.98 134.415  12
  -1  -1 -11 3513.82 136.935   1
   1   1 -11 3820.57 137.374   1
  -1  -1 -11 3454.26 126.321  10
   1  -1  11 3610.78 110.332   9
   1   1 -11 3547.64 115.558   9
  -1   1  11 3568.73 125.970   8
  -1   1  10 1286.21 65.0186   2
   1  -1  10 1128.67 51.6527   2
  -1   1  10 1305.86 66.3230  13
  -1   1  10 1294.85 67.4424  12
  -1  -1 -10 1235.36 66.1206  12
   1   1 -10 1229.57 58.2599  12
  -1  -1 -10 1267.96 65.4957   1
   1   1 -10 1217.21 62.8329   1
  -1   1  10 1231.17 63.1245   1
  -1  -1 -10 1229.92 58.3044  10
   1   1 -10 1218.08 49.2484   9
   1  -1  10 1171.19 44.9329   9
  -1   1  10 1292.76 56.9423   8
  -1   1   9 1438.47 68.3946   2
   1  -1   9 1396.25 55.9387   2
  -1   1   9 1398.54 68.3197  13
   1   1  -9 1419.54 61.8495  12
  -1  -1  -9 1564.42 72.6232  12
  -1  -1  -9 1465.66 69.2778   1
   1   1  -9 1445.43 67.1976   1
   1   1  -9 1473.29 54.8995   9
   1  -1   9 1408.03 50.9212   9
   1  -1   9 1347.34 65.4690   8
  -1  -1  -9 1477.54 67.0440   8
   1  -1   8 2557.98 86.4979   2
  -1   1   8 2604.56 100.743   2
  -1   1   8 2665.49 100.124  13
   1   1  -8 2482.78 99.1405  13
   1   1  -8 2702.56 93.7733  12
  -1  -1  -8 2723.49 102.284   1
   1  -1   8 2786.03 102.341   1
   1   1  -8 2571.85 98.1969   1
  -1   1   8 2941.70 105.357  11
  -1  -1  -8 2753.73 94.0059  10
   1  -1   8 2492.08 83.0538   9
   1   1  -8 2568.21 86.4548   9
   1  -1   8 2365.01 96.4354   8
  -1   1   8 2603.84 91.6348   8
  -1  -1  -8 2641.10 98.8959   8
  -1   1   7 6820.76 212.214   2
   1  -1   7 6627.60 195.113   2
  -1   1   7 7209.25 210.506  13
   1   1  -7 6464.42 201.790  12
   1   1  -7 6475.00 208.000   1
   1  -1   7 6783.86 211.022   1
  -1  -1  -7 6513.17 210.731   1
  -1  -1  -7 6891.75 202.420  10
  -1   1   7 6816.93 212.727  11
   1   1  -7 6562.01 197.323   9
   1  -1   7 6831.33 194.328   9
  -1  -1  -7 6632.05 208.711   8
  -1   1   7 6804.89 201.441   8
   1   1  -6 2764.48 99.1014   2
   1  -1   6 2649.51 84.5024   2
   1   1  -6 2860.03 97.1369  13
  -1   1   6 2717.76 94.9890  13
   1   1  -6 2687.14 91.2096  12
   1  -1   6 2698.92 96.8768  12
  -1  -1  -6 2874.67 99.8047   1
   1  -1   6 2666.81 97.7890   1
   1   1  -6 2816.33 97.0192   1
  -1  -1  -6 2848.93 91.1869  10
  -1   1   6 2866.91 99.5359  11
   1   1  -6 2783.29 89.3755   9
   1  -1   6 2634.72 84.5909   9
  -1  -1  -6 2824.85 98.0872   8
  -1  -1  -5 3948.48 114.848   3
   1   1  -5 3924.38 130.379   2
   1  -1   5 4016.54 115.518   2
  -1   1   5 3921.28 125.392  13
   1   1  -5 4054.63 127.502  13
   1   1  -5 3892.90 122.408  12
   1  -1   5 3917.17 128.920  12
  -1  -1  -5 4128.57 130.522   1
   1   1  -5 4100.02 128.162   1
   1  -1   5 4010.07 129.049   1
  -1   1   5 4206.80 130.030  11
   1  -1   5 4022.71 124.574  10
   1  -1   5 3812.49 117.174   9
  -1  -1  -5 4072.70 128.988   8
  -1  -1  -4 4127.33 132.436   1
   1  -1   4 4239.68 131.489   1
   1   1  -4 4384.44 126.750  12
  -1   1   4 4154.59 128.628  13
   1  -1   4 4414.15 129.354  10
  -1   1   4 4196.08 131.996  11
  -1  -1  -4 4099.93 118.718   3
   1   1  -4 4369.17 134.689   2
   1  -1   4 4200.99 118.484   2
  -1  -1  -4 4232.21 131.814   8
   1  -1   3 10176.7 286.855   1
  -1  -1  -3 9766.35 287.805   1
   1   1  -3 9918.07 282.485  12
   1  -1   3 10409.6 286.348  10
  -1   1   3 9989.61 288.433  11
   1   1  -3 10084.3 285.840  11
  -1   1   3 10392.8 285.883  13
   1   1  -3 10241.2 291.045   2
  -1  -1  -3 9983.41 287.844   8
  -1  -1  -2 1395.23 46.5171   1
  -1   1   2 1225.41 44.5983  13
   1  -1   2 1324.31 46.1733  10
  -1   1   2 1349.07 47.7138  11
   1   1  -2 1245.21 44.6771  11
   1  -1   2 1243.48 38.8912   3
   1   1  -2 1278.31 48.3496   2
  -1  -1  -2 1268.43 45.2901   8
   1  -1   2 1296.56 47.1155   8
   1   1  -1 9335.77 249.373  14
   1   1  -1 9018.40 248.922   5
   1  -1   1 9143.46 251.927   5
  -1   1   1 9007.36 256.303  11
  -1  -1  -1 8900.77 253.863  10
   1  -1   1 8791.21 255.280  10
   1   1  -1 8909.67 253.719  11
   1  -1   1 8999.97 250.109   3
   1   1  -1 9239.57 257.269   2
  -1  -1  -1 9032.08 252.445   8
   1  -1   1 8835.86 254.995   8
   1   1   0 2701.98 83.7485  13
  -1   1   0 2688.33 84.2538  11
  -1  -1   0 2784.27 83.0243  11
   1   1   0 2686.48 82.3585  11
   1  -1   0 2778.05 84.3070  10
   1   1   0 2749.45 78.2517   8
  -1   1   0 2605.59 81.7939   8
   1   1   0 2655.17 83.4447   2
  -1  -1   0 2639.71 83.2152   2
   1  -1   0 2674.58 78.3512   5
  -1   1   0 2777.35 84.8517   4
   1   1   0 2639.24 79.1459   6
   1  -1   0 2750.22 84.1828   4
   1   1   1 9243.34 256.091   1
  -1   1  -1 9102.36 257.340   4
   1  -1  -1 9013.29 259.118   4
  -1  -1   1 9351.37 258.850  13
   1  -1  -1 8926.73 256.386  13
  -1  -1   1 8995.73 256.718  11
   1  -1  -1 9052.89 258.376  10
   1   1   1 9313.16 256.511  10
  -1  -1   1 8911.71 259.174   2
   1   1   1 9176.49 256.090   2
  -1   1  -1 8990.55 257.376   8
   1   1   1 9418.77 255.387   8
   1  -1  -2 1269.89 40.8509   1
   1   1   2 1271.20 45.5535   1
   1  -1  -2 1268.12 39.5746  14
  -1  -1   2 1332.78 47.4785  13
   1  -1  -2 1250.35 44.2935  13
   1  -1  -2 1230.53 47.0578   4
   1   1   2 1230.69 43.2757  10
  -1  -1   2 1333.28 46.0464  11
   1   1   2 1302.64 38.7676   3
  -1   1  -2 1287.83 46.9069   8
   1   1   2 1286.78 45.6915   8
   1   1   2 1297.46 40.7612   7
  -1  -1   3 10288.7 285.171  13
   1  -1  -3 9763.95 283.980  12
   1   1   3 9906.72 284.597  12
   1   1   3 10016.2 284.410   1
   1  -1  -3 9910.60 279.236   1
  -1   1  -3 10005.2 283.360  10
  -1  -1   3 9655.56 282.241  11
   1   1   3 9899.86 278.499  10
   1   1   3 10012.6 272.309   3
   1   1   3 10204.6 284.289   8
  -1   1  -3 9658.99 284.567   8
  -1  -1   4 4483.33 136.468  13
   1   1   4 4513.69 136.383  12
   1  -1  -4 4117.27 134.215  12
   1   1   4 4152.80 135.210   1
   1  -1  -4 4235.16 131.273   1
  -1   1  -4 4395.42 134.112  10
  -1  -1   4 4029.54 132.996  11
   1   1   4 4614.27 128.724  10
  -1   1  -4 4342.46 122.716   3
  -1  -1   4 4257.05 124.632   8
   1   1   4 4519.94 136.005   8
  -1   1  -4 4356.22 136.079   8
  -1  -1   5 4008.00 131.155  13
   1   1   5 3791.58 128.810  12
   1  -1  -5 3936.19 128.657  12
   1  -1  -5 4012.43 126.621   1
   1   1   5 3985.73 130.340   1
   1   1   5 4172.60 121.901  10
  -1  -1   5 4169.28 130.416  11
  -1   1  -5 4224.64 129.830  10
  -1  -1   5 3828.14 130.472   2
  -1   1  -5 3978.97 129.519   8
  -1  -1   5 3967.70 119.261   8
  -1  -1   6 2822.64 102.002  13
   1  -1  -6 2666.28 96.6541  12
  -1  -1   6 2816.02 97.4264  12
   1   1   6 2804.78 98.6407  12
   1   1   6 2967.31 101.160   1
   1  -1  -6 2806.00 96.2526   1
  -1  -1   6 2826.16 100.575  11
  -1  -1   6 2730.01 88.6166   8
  -1   1  -6 2706.72 97.6847   8
  -1  -1   6 2672.20 98.9952   2
  -1  -1   7 6724.80 209.029   2
  -1  -1   7 6972.88 208.441  12
   1  -1  -7 6472.23 204.294  12
   1   1   7 6412.16 206.444  12
  -1  -1   7 6932.66 214.202  13
   1   1   7 6839.20 209.522   1
  -1   1  -7 6233.08 206.294   1
   1  -1  -7 6502.61 204.364   1
   1   1   7 6544.35 183.673   9
  -1  -1   7 6765.48 196.383   8
  -1   1  -7 6788.68 206.774   8
  -1  -1   8 2544.61 99.1865   2
   1  -1  -8 2741.77 97.5303  12
  -1  -1   8 2633.93 100.121  12
   1   1   8 2567.81 98.0288  12
  -1  -1   8 2584.33 105.553  13
  -1   1  -8 2551.85 99.3802   1
   1   1   8 2732.37 101.414   1
   1  -1  -8 2502.86 96.2564   1
   1  -1  -8 2567.18 83.2604   9
   1   1   8 2536.77 74.8072   9
  -1  -1   8 2684.90 89.7732   8
  -1   1  -8 2472.92 96.2122   8
  -1  -1   9 1499.03 69.0488   2
  -1  -1   9 1232.71 71.3548  13
   1   1   9 1414.87 66.7487  12
  -1  -1   9 1487.54 70.1310  12
   1  -1  -9 1483.59 65.6549  12
   1   1   9 1401.31 68.3147   1
  -1   1  -9 1434.46 69.1034   1
   1  -1  -9 1467.88 66.9462   1
   1  -1  -9 1474.97 52.3053   9
   1   1   9 1457.04 43.4977   9
  -1   1  -9 1444.12 66.5371   8
   1   1   9 1397.05 66.2892   8
  -1  -1   9 1417.89 58.9721   8
  -1  -1  10 1172.48 61.7010   2
  -1  -1  10 917.127 64.3089  13
  -1  -1  10 1105.28 62.2301  12
   1   1  10 1255.83 62.5466  12
   1  -1 -10 1180.81 59.3105  12
   1  -1 -10 1243.59 62.0759   1
  -1   1 -10 1250.80 64.6606   1
  -1   1 -10 892.057 58.8072  10
   1  -1 -10 1316.50 46.1464   9
  -1   1 -10 1327.76 63.0502   8
   1   1  10 1355.08 64.0267   8
  -1  -1  11 3767.10 134.090   2
  -1  -1  11 2932.76 137.166  13
  -1  -1  11 3654.72 135.194  12
   1  -1 -11 3892.16 131.758  12
   1   1  11 3621.73 135.893   1
  -1   1 -11 3522.37 134.759   1
   1  -1 -11 3363.53 129.883   1
  -1   1 -11 2765.26 126.605  10
   1  -1 -11 3483.64 107.549   9
  -1   1 -11 3688.53 131.733   8
  -1  -1  11 3472.72 121.358   8
  -1  -1  12 431.591 37.8931   2
   1   1  12 463.777 32.7002   2
  -1  -1  12 387.650 41.3520  13
  -1  -1  12 469.476 39.7704  12
   1  -1 -12 400.235 35.0859  12
   1  -1 -12 438.646 37.9049   1
  -1   1 -12 448.415 38.8594   1
   1   1  12 459.805 40.1971   1
  -1   1 -12 360.029 35.8308  10
   1  -1 -12 354.771 21.2142   9
  -1   1 -12 448.895 36.6277   8
  -1  -1  12 425.551 31.4988   8
  -1  -1  13 213.423 24.1814   8
  -1   1 -13 220.727 27.6200   8
   1  -1 -13 236.057 28.2269  12
  -1  -1  13 282.802 32.7718  12
  -1  -1  13 324.209 38.3363  13
  -1  -1  13 193.446 27.2705   2
   1   1  13 266.178 31.6821   1
  -1   1 -13 248.391 30.7387   1
   1  -1 -13 292.889 31.6770   1
  -1   1 -13 197.879 29.2284  10
   1  -1 -13 272.700 17.7890   9
   1   1  13 224.104 24.4124   2
   1   1  14 377.099 32.5661   2
  -1  -1  14 459.140 41.4923   2
  -1  -1  14 502.087 46.1465  13
   1   1  14 455.081 39.5234  13
  -1  -1  14 417.941 38.8737  12
   1  -1 -14 449.362 38.4443  12
  -1   1 -14 429.849 40.8824   1
   1  -1 -14 409.687 39.0802   1
   1   1  14 428.271 40.9605   1
  -1   1 -14 353.173 36.8381  10
   1  -1 -14 377.636 22.1077   9
  -1  -1  14 364.860 32.1113   8
  -1   1 -14 410.724 37.3376   8
  -1  -1  15 1665.24 84.4605   2
   1   1  15 1592.34 74.4238   2
   1  -1 -15 1646.22 85.0932   1
  -1   1 -15 1588.02 87.0358   1
   1   1  15 1574.12 86.0373   1
  -1  -1  15 1556.79 82.9624  12
   1  -1 -15 1608.28 81.7694  12
   1   1  15 1584.42 83.2909  12
  -1  -1  15 1559.56 85.8394  13
   1   1  15 1583.67 79.9174  13
  -1   1 -15 1506.73 80.1412  10
   1  -1 -15 1645.56 56.4218   9
   1   1  15 1593.64 82.6356   8
  -1  -1  15 1607.27 75.7220   8
   1   1  16 243.369 30.2397  13
   1   1  16 213.758 30.3595  12
  -1  -1  16 223.901 30.1678  12
   1  -1 -16 241.860 33.1804  12
  -1  -1  16 220.868 31.6513  13
  -1   1 -16 242.206 31.7117  10
   1  -1 -16 211.566 14.1422   9
  -1   1 -16 230.607 32.9973   1
   1   1  16 228.746 27.5620   2
  -1  -1  16 239.831 32.1478   2
   1  -1 -16 201.473 31.2331   1
  -1  -1  16 201.115 26.0823   8
   1   1  16 292.498 34.6001   8
  -1  -1  17 4.48128 17.0124  13
   1   1  17 11.1407 14.4486  13
  -1  -1  17 25.8044 18.2531  12
   1   1  17 17.3726 15.2029  12
   1  -1 -17 29.5362 17.9084  12
  -1  -1  17 37.2446 16.2597   8
   1   1  17 12.8379 16.6472   8
   1  -1 -17 20.5318 6.45833   9
  -1   1 -17 30.5629 20.5080  10
  -1   1 -17 19.5947 19.0545   1
   1   1  17 18.9720 13.4245   2
  -1  -1  17-4.25356 16.1487   2
   1  -1 -17 22.8355 18.1835   1
  -1  -1  18 321.115 37.4663   2
  -1  -1  18 298.655 32.6486   8
   1   1  18 277.383 36.6825   8
   1  -1 -18 290.436 28.3008   4
   1   1  18 259.625 32.2809  13
  -1  -1  18 278.159 34.8936  12
   1  -1 -18 294.738 36.8415  12
  -1   1 -18 288.005 34.1424  10
   1   1  18 315.417 31.9495   2
   1  -1 -19 514.425 37.0953   4
  -1  -1  19 471.182 46.5468  12
  -1  -1  19 649.362 47.0794   8
  -1  -1  19 606.574 50.5718   2
  -1  -1  20 176.554 26.7215   8
   1  -1 -20 110.648 18.8837   4
  -1  -2 -20-3.19741 18.5997  10
   1   2 -19-1.28143 9.29041   9
  -1   2  19 11.6793 18.9763   8
  -1  -2 -19 3.17468 16.6056  10
  -1  -2 -19 9.54476 12.3161   3
  -1  -2 -18 361.206 29.9290   3
  -1   2  18 434.200 44.8029   2
  -1   2  18 386.318 38.9824  13
  -1   2  18 469.375 46.7333  12
   1  -2  18 470.018 42.6175  12
  -1  -2 -18 381.434 34.7001  10
   1   2 -18 466.940 26.7889   9
   1  -2  18 390.517 40.3994   8
  -1   2  18 427.744 39.6434   8
   1  -2  17 760.375 46.3864   2
  -1  -2 -17 675.489 41.3974   3
  -1   2  17 737.431 56.2130   2
   1  -2  17 759.419 54.5713  13
  -1   2  17 671.497 50.2184  13
  -1   2  17 724.639 58.2854  12
   1  -2  17 649.308 50.7850  12
   1   2 -17 748.609 52.9781  12
   1   2 -17 661.996 54.8113   1
  -1  -2 -17 701.415 57.4578   1
  -1   2  17 667.607 53.7565  11
  -1  -2 -17 766.714 48.8402  10
   1   2 -17 718.805 36.1535   9
  -1   2  17 737.793 50.8789   8
   1  -2  17 730.503 54.2706   8
  -1   2  16 90.8566 20.2485   8
   1   2 -16 110.230 16.1634   9
   1  -2  16 79.7867 21.2708   8
  -1   2  16 71.3181 20.2814  13
   1  -2  16 61.8897 18.7162  12
   1  -2  16 85.5052 24.2990  13
   1   2 -16 76.5172 21.1015  12
  -1   2  16 111.940 25.4508  12
   1   2 -16 83.0343 20.8462   1
  -1  -2 -16 121.290 26.0635   1
   1  -2  16 83.1022 18.6294   2
  -1   2  16 121.401 26.3786   2
  -1   2  16 105.710 23.7546  11
  -1  -2 -16 103.344 20.9450  10
   1  -2  16 79.0106 11.5562   9
  -1  -2 -16 76.9388 15.3023   3
  -1  -2 -15 304.233 25.7825   3
   1  -2  15 378.230 30.1037   2
  -1   2  15 365.553 35.7257  13
   1  -2  15 423.602 40.3745  13
  -1   2  15 325.771 38.1324  12
   1  -2  15 351.276 35.2833  12
   1   2 -15 326.813 33.2536  12
   1   2 -15 391.339 40.0078   1
  -1   2  15 334.533 36.6373   2
  -1  -2 -15 317.651 37.5388   1
  -1  -2 -15 286.002 29.4701  10
  -1   2  15 277.882 34.8565  11
   1   2 -15 418.248 28.2813   9
   1  -2  15 316.837 21.0977   9
  -1   2  15 358.553 33.6278   8
   1  -2  15 318.382 33.6472   8
   1  -2  14 1521.37 67.2070   2
  -1  -2 -14 1489.12 63.9036   3
  -1   2  14 1415.32 78.3076   2
  -1   2  14 1585.79 77.7199  13
   1  -2  14 1727.43 83.4503  13
  -1  -2 -14 1521.72 83.3503  12
   1  -2  14 1533.86 76.5357  12
  -1   2  14 1511.47 82.4923  12
   1   2 -14 1612.78 75.1526  12
  -1  -2 -14 1391.77 79.3572   1
   1   2 -14 1531.00 81.6296   1
  -1   2  14 1398.76 78.8258  11
  -1  -2 -14 1345.10 67.7928  10
   1   2 -14 1648.68 64.6149   9
   1  -2  14 1477.91 56.2442   9
  -1   2  14 1429.86 71.5271   8
   1  -2  14 1475.73 76.6160   8
  -1   2  13 2195.90 100.016   2
   1  -2  13 2086.64 83.9760   2
  -1   2  13 2161.01 95.7038  13
  -1   2  13 2093.92 101.071  12
  -1  -2 -13 2335.00 104.723  12
   1   2 -13 2310.68 93.7316  12
   1  -2  13 2239.52 96.4039  12
   1   2 -13 2158.37 100.105   1
  -1   2  13 2136.24 99.1871   1
  -1  -2 -13 2227.18 102.725   1
  -1  -2 -13 2074.16 86.9815  10
  -1   2  13 2162.02 100.885  11
   1   2 -13 2218.29 81.8214   9
   1  -2  13 2141.03 74.9963   9
  -1   2  13 2227.78 91.9269   8
   1  -2  13 2183.59 96.7515   8
   1  -2  12 383.597 27.9460   2
  -1   2  12 419.660 37.6705   2
  -1   2  12 333.769 32.5860  13
  -1  -2 -12 463.234 40.8257  12
  -1   2  12 414.703 38.7541  12
   1  -2  12 430.084 36.0735  12
   1   2 -12 377.790 32.3750  12
  -1  -2 -12 412.468 37.2512   1
   1   2 -12 350.429 34.8211   1
  -1   2  12 427.586 37.3487   1
  -1   2  12 425.094 38.6646  11
  -1  -2 -12 379.385 30.0805  10
   1  -2  12 357.699 22.5048   9
   1   2 -12 357.034 25.9439   9
  -1   2  12 430.066 32.4759   8
  -1   2  11 489.870 39.0939   2
   1  -2  11 451.808 29.4551   2
  -1   2  11 426.667 34.8638  13
  -1  -2 -11 497.627 41.5397  12
   1  -2  11 392.817 33.8435  12
   1   2 -11 421.171 31.4795  12
   1   2 -11 405.673 36.1288   1
  -1   2  11 368.718 33.7799   1
  -1  -2 -11 426.971 37.0679   1
  -1  -2 -11 411.266 30.3788  10
  -1   2  11 538.033 41.3410  11
   1  -2  11 441.912 24.9931   9
  -1   2  11 435.081 32.4819   8
   1  -2  10 3924.46 128.045   2
  -1   2  10 3919.27 144.526   2
  -1  -2 -10 3836.91 126.291   3
  -1   2  10 4049.36 141.731  13
  -1  -2 -10 4056.64 148.949  12
   1  -2  10 4087.08 140.973  12
   1   2 -10 3914.92 134.545  12
  -1  -2 -10 3946.96 146.421   1
   1   2 -10 4085.29 145.045   1
  -1   2  10 3967.60 143.090   1
  -1   2  10 4044.71 147.109  11
   1  -2  10 3819.98 123.100   9
  -1   2  10 4129.00 136.839   8
   1   2 -10 3959.15 131.817   8
  -1  -2  -9 3699.48 117.479   3
   1  -2   9 3757.52 118.737   2
  -1   2   9 3636.60 129.181  13
  -1  -2  -9 3817.62 138.426  12
   1   2  -9 3728.25 124.478  12
   1  -2   9 3782.10 130.909  12
  -1   2   9 3617.34 131.502   1
  -1  -2  -9 3642.00 135.139   1
   1   2  -9 3605.96 132.944   1
  -1  -2  -9 3665.27 121.286  10
  -1   2   9 3833.22 136.466  11
   1  -2   9 3520.28 115.734   9
  -1   2   9 3713.24 126.017   8
   1   2  -9 3726.82 121.935   8
   1   2  -8 112.767 13.2675   8
   1  -2   8 90.1841 15.1406   8
   1   2  -8 125.588 19.5290  13
   1   2  -8 112.020 14.0403  12
  -1   2   8 127.618 16.7502  13
   1   2  -8 136.113 18.2755   1
  -1  -2  -8 143.927 19.5640   1
  -1  -2  -8 143.855 15.2958  10
  -1   2   8 114.625 17.3986  11
   1   2  -8 145.605 14.8087   9
   1  -2   8 107.972 12.6841   9
   1  -2   8 125.313 12.9485   2
  -1  -2  -8 138.714 13.0432   3
   1  -2   7 980.476 39.6867   2
  -1  -2  -7 1056.66 40.5989   3
  -1   2   7 1022.12 47.0454  13
  -1   2   7 1104.06 54.3188  12
   1   2  -7 1039.50 44.2825  12
   1   2  -7 1021.65 51.0475   1
  -1  -2  -7 1056.81 52.6742   1
  -1  -2  -7 1053.46 42.7893  10
  -1   2   7 1059.26 51.6246  11
   1  -2   7 951.753 41.6080   9
   1   2  -7 1052.23 43.7060   9
   1   2  -7 1004.74 42.2344   8
   1   2  -6 7776.12 241.513   2
  -1  -2  -6 7850.65 226.444   3
   1  -2   6 7916.92 225.382   2
  -1   2   6 7763.78 232.316  14
  -1   2   6 7850.07 233.526  13
  -1   2   6 8083.75 243.686  12
   1   2  -6 8183.25 230.689  12
  -1  -2  -6 8019.81 242.291   1
  -1   2   6 8001.03 240.226  11
  -1  -2  -6 7772.55 228.327  10
   1  -2   6 8134.21 229.234   9
   1   2  -6 7950.27 228.458   8
  -1  -2  -5 6017.13 160.862   3
   1  -2   5 5508.93 158.156   2
   1   2  -5 5691.30 175.750   2
  -1   2   5 5750.18 165.818  14
  -1   2   5 5493.85 165.814  13
  -1  -2  -5 5650.16 177.063  12
   1   2  -5 5640.23 162.880  12
  -1   2   5 5358.18 173.773  12
  -1  -2  -5 5457.00 173.714   1
  -1   2   5 5278.08 170.940  11
  -1  -2  -5 5613.19 162.402  10
   1  -2   5 5397.70 162.741   9
   1   2  -5 5244.76 160.340   8
  -1  -2  -4 460.137 19.6975   3
   1   2  -4 465.903 28.4244   2
  -1  -2  -4 431.863 26.5481   1
  -1   2   4 443.370 22.2796  13
  -1   2   4 367.525 20.5721  14
   1   2  -4 449.793 19.8336  12
  -1  -2  -4 441.149 27.9529  12
  -1   2   4 427.306 25.2367  11
   1  -2   4 486.737 25.3919  10
  -1  -2  -4 402.670 20.4207  10
   1   2  -4 413.471 23.3339   9
   1  -2   4 439.123 21.6975   9
   1   2  -4 386.677 18.0274   8
   1   2  -3 5035.02 161.365   2
   1  -2   3 5323.16 150.771   3
  -1  -2  -3 5196.53 159.803   1
   1   2  -3 5463.12 158.613  13
  -1   2   3 5253.45 153.409  13
   1   2  -3 5290.56 148.890  12
  -1  -2  -3 5395.10 161.111  12
  -1   2   3 5351.00 158.864  11
   1  -2   3 5235.92 156.832  10
   1   2  -3 5219.18 147.573   8
   1   2  -3 5218.40 156.780   9
   1  -2   3 5070.31 158.425   5
   1  -2   2 14499.9 415.674   5
   1   2  -2 14162.8 412.293   5
  -1   2   2 14669.5 417.413   4
   1  -2   2 15324.5 412.243   6
   1  -2   2 15159.0 415.259  10
   1   2  -2 15271.5 411.727  11
  -1   2   2 14832.2 416.456  11
   1   2  -2 15183.7 416.117  13
  -1   2   2 14731.7 411.180  13
   1   2  -2 14662.0 419.402   2
   1  -2   2 14990.1 409.954   3
   1  -2   1 7858.89 228.091  11
   1  -2   1 7981.31 226.974   5
   1   2  -1 7821.30 227.663   6
   1   2  -1 7651.97 224.679   5
  -1   2   1 7858.98 227.523  10
   1  -2   1 8252.30 228.160  10
   1   2  -1 8203.41 224.056  11
  -1   2   1 7752.34 228.300  11
   1   2  -1 7837.65 227.537  13
   1   2  -1 7974.79 225.037  14
   1  -2   1 8429.04 225.147   3
   1   2  -1 7868.27 230.954   2
   1   2   0 2273.65 76.3669   2
   1  -2   0 2334.49 73.2984   3
   1   2   0 2370.52 73.6546  14
   1   2   0 2356.72 73.6977  13
  -1  -2   0 2238.73 73.5593  13
   1   2   0 2299.67 70.7258  11
   1  -2   0 2205.87 74.0217  11
  -1   2   0 2305.63 74.5970  11
   1  -2   0 2301.07 72.4292   5
   1   2   0 2297.54 73.2877   6
   1  -2   0 2306.81 73.9642  10
  -1   2   0 2294.51 74.6379  10
   1   2   0 2371.32 73.9604   9
   1  -2   0 2321.73 71.1300   7
  -1  -2   1 8155.04 230.740   2
   1   2   1 7830.59 224.263   3
   1   2   1 7902.28 228.714  14
  -1  -2   1 8187.86 228.654  13
   1   2   1 7956.23 225.098  12
   1  -2  -1 8205.39 230.086   4
  -1  -2   1 8032.87 227.348   6
   1  -2  -1 7935.17 227.838  11
  -1   2  -1 7907.37 228.305  10
   1   2   1 8064.75 224.235  10
   1  -2  -1 7833.23 227.068  10
   1   2   1 7868.57 225.377   9
  -1   2  -1 8058.06 229.227   8
   1  -2  -1 7624.12 225.287   7
   1   2   2 15252.6 411.039   3
   1   2   2 14868.4 418.491   1
   1  -2  -2 15069.5 412.935  14
  -1  -2   2 14587.3 417.599  13
   1   2   2 15284.7 416.529  12
   1  -2  -2 14491.9 418.438   4
  -1  -2   2 14689.6 417.498   6
   1  -2  -2 14817.3 416.902  11
   1   2   2 15066.4 411.415  10
   1   2   2 14530.4 411.986   9
   1   2   2 15551.2 416.671   8
   1   2   2 14847.1 413.253   7
  -1   2  -2 14707.4 418.886   8
   1  -2  -3 5112.08 149.755   1
   1   2   3 4901.80 155.435   1
   1  -2  -3 5024.99 149.065  14
  -1  -2   3 5226.10 156.003  13
   1   2   3 5017.71 154.601  12
   1  -2  -3 5203.56 155.735   4
   1  -2  -3 5445.29 154.927  11
   1   2   3 5077.95 146.770  10
   1   2   3 5207.84 146.729   3
  -1   2  -3 5146.40 143.083   2
   1   2   3 4932.79 149.952   7
   1   2   3 5146.46 155.202   8
  -1   2  -3 5180.66 156.311   8
   1  -2  -4 416.030 22.5464   1
   1   2   4 402.614 25.8145   1
   1   2   4 412.995 25.4822  12
  -1  -2   4 419.392 19.8531  12
   1  -2  -4 426.193 26.0262  12
  -1  -2   4 388.443 25.2976  13
   1   2   4 433.805 19.4891  10
   1   2   4 389.847 18.5962   3
  -1  -2   4 414.270 26.8319   2
  -1   2  -4 425.208 19.5910   3
  -1   2  -4 432.305 16.7885   2
  -1   2  -4 442.312 26.5303   8
  -1  -2   4 386.270 17.9375   8
   1   2   4 400.438 24.9574   8
   1   2   5 5721.00 176.573   1
   1  -2  -5 5561.60 170.672   1
  -1  -2   5 5554.34 177.010  13
   1  -2  -5 5723.36 176.225  12
  -1  -2   5 5945.88 168.807  12
   1   2   5 5341.28 173.822  12
   1   2   5 5798.13 163.233  10
  -1   2  -5 6140.31 177.607  10
  -1  -2   5 5463.16 162.871   8
  -1   2  -5 5623.17 175.829   8
  -1   2  -5 5529.63 163.107   3
  -1   2  -5 5478.02 160.186   2
  -1  -2   5 5667.70 176.647   2
  -1  -2   6 7878.00 239.568   2
   1  -2  -6 8033.35 231.104  13
  -1  -2   6 8173.81 243.405  13
  -1  -2   6 8205.88 234.145  12
   1  -2  -6 8020.92 238.720  12
   1   2   6 7827.98 238.473  12
   1  -2  -6 7619.98 233.981   1
   1  -2  -6 7826.73 233.139   4
   1   2   6 7655.76 216.081   9
  -1  -2   6 7995.83 226.298   8
  -1   2  -6 7784.98 238.135   8
   1  -2  -7 1057.57 47.3468  13
  -1  -2   7 958.360 53.7126  13
   1  -2  -7 1019.13 50.1971  12
  -1  -2   7 1087.96 50.0518  12
   1   2   7 972.136 49.6017  12
   1  -2  -7 982.848 48.1424   1
   1  -2  -7 940.740 45.2661   4
  -1   2  -7 1082.39 51.2547   8
  -1  -2   7 1031.26 42.3312   8
  -1  -2   7 1022.12 51.3049   2
  -1  -2   8 164.648 20.5370   2
   1  -2  -8 121.547 16.9509   1
   1   2   8 155.140 20.1657   1
  -1  -2   8 122.610 13.7431   8
  -1   2  -8 134.232 18.3820   8
  -1  -2   8 160.031 23.1122  13
  -1  -2   8 119.514 17.2522  12
   1  -2  -8 128.976 17.8594  12
   1   2   8 90.7475 16.3759  12
  -1  -2   9 3472.95 130.244   2
  -1  -2   9 3808.89 133.843  12
   1  -2  -9 3635.75 129.982  12
   1   2   9 3703.53 132.411  12
  -1  -2   9 3161.65 136.651  13
   1  -2  -9 3863.94 131.687   1
   1   2   9 3657.38 134.138   1
   1  -2  -9 3580.15 111.225   9
   1   2   9 3752.40 131.720   8
  -1   2  -9 3800.97 131.394   8
  -1  -2   9 3597.22 120.443   8
  -1  -2  10 3791.28 139.424   2
   1  -2 -10 3986.75 139.101  12
   1   2  10 3830.50 139.980  12
  -1  -2  10 3891.89 140.947  12
   1   2  10 4043.47 144.407   1
   1  -2 -10 3769.46 137.543   1
   1  -2 -10 3848.29 116.216   9
  -1   2 -10 4044.95 139.398   8
   1   2  10 3905.58 139.485   8
  -1  -2  11 413.611 30.0468   8
   1   2  11 474.800 37.3807   8
  -1   2 -11 546.394 38.8616   8
  -1  -2  11 336.095 39.3928  13
   1   2  11 419.578 35.8099  12
   1  -2 -11 413.946 35.2991  12
  -1  -2  11 450.052 36.9337  12
   1  -2 -11 465.497 37.4606   1
   1   2  11 475.000 39.4993   1
   1  -2 -11 434.784 21.6614   9
  -1  -2  11 432.087 36.6756   2
  -1  -2  12 353.101 34.3065   2
   1   2  12 388.453 36.5311   1
   1  -2 -12 377.506 34.7088   1
  -1  -2  12 372.757 42.8287  13
   1  -2 -12 434.839 36.2777  12
   1   2  12 372.722 35.1857  12
  -1  -2  12 352.903 34.7164  12
   1  -2 -12 376.555 28.7412   4
   1  -2 -12 380.065 19.6816   9
  -1   2 -12 272.432 35.7921  10
  -1   2 -12 416.848 35.9038   8
  -1  -2  12 389.499 29.9553   8
  -1  -2  13 2181.38 97.6473   2
  -1   2 -13 2240.69 102.181   1
   1  -2 -13 2175.25 97.5742   1
   1   2  13 2273.20 102.607   1
  -1  -2  13 2296.87 110.597  13
   1  -2 -13 2256.36 97.5496  12
  -1  -2  13 2242.75 99.1744  12
   1  -2 -13 2022.22 83.9354   4
  -1   2 -13 1824.14 96.2365  10
   1  -2 -13 2140.26 68.9857   9
  -1   2 -13 2100.83 95.3189   8
  -1  -2  13 2152.68 88.2415   8
  -1  -2  14 1554.43 79.1804   2
   1   2  14 1641.01 73.8083   2
  -1   2 -14 1565.76 83.3737   1
   1   2  14 1440.91 81.2868   1
   1  -2 -14 1512.71 79.1599   1
  -1  -2  14 1603.10 88.6111  13
   1   2  14 1504.02 74.4616  13
  -1  -2  14 1404.62 76.6606  12
   1  -2 -14 1548.65 78.7329  12
   1  -2 -14 1537.34 67.5363   4
  -1   2 -14 1337.48 77.8432  10
   1  -2 -14 1496.18 50.7751   9
  -1   2 -14 1537.53 78.2297   8
  -1  -2  14 1374.57 68.9084   8
  -1  -2  15 370.862 37.5267   2
   1   2  15 313.342 31.5219   2
   1   2  15 323.371 37.4179   1
   1  -2 -15 360.403 36.6890   1
  -1   2 -15 318.599 37.1941   1
  -1  -2  15 306.304 37.5944  13
  -1  -2  15 361.392 36.5363  12
   1  -2 -15 372.191 37.5028  12
   1   2  15 350.110 35.1634  13
   1  -2 -15 375.876 29.9737   4
   1  -2 -15 343.037 16.9559   9
  -1   2 -15 294.119 36.2118  10
  -1  -2  15 378.848 35.0708   8
  -1   2 -15 344.225 35.2757   8
   1   2  15 338.450 37.3486   8
  -1   2 -16 71.5431 20.3239   8
   1  -2 -16 54.9975 5.40451   9
   1   2  16 92.2512 23.4085   8
  -1  -2  16 124.486 21.5809   8
   1   2  16 96.7239 21.5774  13
   1  -2 -16 129.142 24.5632  12
  -1  -2  16 76.8520 24.1862  13
   1   2  16 94.3007 22.5005  12
  -1  -2  16 89.4849 21.3599  12
   1  -2 -16 74.2006 15.3962   4
  -1   2 -16 77.7261 23.3623  10
   1   2  16 84.0276 19.4833   2
  -1  -2  16 73.3226 21.3910   2
   1  -2 -16 78.2962 20.9647   1
   1   2  16 85.7273 22.2155   1
  -1   2 -16 119.146 25.9628   1
   1   2  17 863.429 62.0070   1
  -1   2 -17 739.284 58.4693   1
   1  -2 -17 707.066 55.6285   1
  -1  -2  17 692.041 56.6448  13
   1   2  17 715.864 50.6312  13
  -1  -2  17 732.165 53.9750  12
   1   2  17 742.659 56.5049  12
   1  -2 -17 736.098 56.0975  12
   1  -2 -17 731.511 43.2260   4
  -1  -2  17 659.807 53.9643  11
  -1   2 -17 707.067 53.7530  10
   1   2  17 757.357 49.8758   2
  -1  -2  17 769.467 55.2914   2
   1   2  17 703.803 54.1201   8
  -1  -2  17 734.388 49.9783   8
   1   2  18 442.600 39.5052  13
  -1  -2  18 334.157 37.7201  12
   1  -2 -18 393.013 42.4975  12
   1  -2 -18 361.358 29.9975   4
  -1   2 -18 460.827 43.5950  10
  -1  -2  18 402.053 37.0207   8
  -1  -2  18 417.188 42.8799   2
   1   2  18 440.855 37.9023   2
   1  -2 -19-2.35782 11.1396   4
  -1  -2  19 8.62194 18.2898   2
  -1  -2  19 17.7986 17.0866   8
  -1  -2  19 4.18399 15.4751  12
  -1  -2  20 3.62211 15.9700   8
  -1  -3 -20 56.2320 19.0088  10
  -1   3  20 45.9103 18.4148  14
  -1  -3 -19 97.1281 18.8111   3
  -1   3  19 75.3379 21.3370  13
  -1   3  19 79.7175 20.2579  14
  -1  -3 -19 90.3428 20.2320  10
   1   3 -19 95.5946 15.4448   9
  -1  -3 -18 72.7467 16.7211   3
  -1   3  18 82.0443 19.6192  14
   1  -3  18 31.8796 18.3296  12
  -1   3  18 77.9967 20.0422  13
  -1   3  18 69.6881 22.0489   2
  -1  -3 -18 97.2606 19.8308  10
   1  -3  18 84.8359 23.9667   8
  -1   3  18 85.4063 21.4508   8
   1   3 -18 99.5810 15.8220   9
   1   3 -17 27.1346 13.0676   9
  -1   3  17 22.5511 15.6596   8
   1  -3  17 45.5031 19.8838   8
   1  -3  17 24.8487 16.5165  13
  -1   3  17 34.2235 19.9234  12
   1  -3  17 46.5032 18.3386  12
  -1   3  17 47.2260 18.7797  13
   1  -3  17 40.8809 15.2013   2
  -1   3  17 54.5800 20.8100   2
   1   3 -17 68.3872 23.4705   1
  -1   3  17 26.9471 18.6992  11
  -1  -3 -17 47.2094 15.6661  10
  -1  -3 -17 52.7198 14.8409   3
  -1   3  16 104.730 21.8663   8
   1  -3  16 120.161 23.9710   8
   1   3 -16 134.558 18.0107   9
  -1   3  16 105.932 21.8046  13
  -1   3  16 152.872 28.8131  12
   1  -3  16 52.4426 17.6554  12
   1  -3  16 81.7969 21.8702  13
  -1  -3 -16 107.328 27.9236  12
   1  -3  16 126.518 19.7176   2
   1   3 -16 112.704 26.2935   1
  -1   3  16 141.638 27.4990   2
  -1  -3 -16 112.801 25.3930   1
  -1   3  16 100.584 23.6518  11
  -1  -3 -16 90.8851 18.7968  10
   1  -3  16 114.152 15.0270   9
  -1  -3 -16 126.624 18.2553   3
   1  -3  15 84.9199 21.5937   8
  -1   3  15 99.5343 20.7144   8
  -1  -3 -15 89.2069 24.3360  12
  -1   3  15 97.2474 24.3252  12
   1  -3  15 82.1013 22.6845  13
   1   3 -15 62.0151 18.0877  12
   1  -3  15 111.267 21.4360  12
  -1   3  15 101.928 21.1070  13
  -1  -3 -15 63.1402 20.0104   1
   1  -3  15 95.6588 16.2813   2
   1   3 -15 80.7224 21.3046   1
  -1   3  15 81.7255 21.3990   1
  -1   3  15 25.6620 18.2832   2
  -1   3  15 88.7746 23.0767  11
  -1  -3 -15 86.4850 18.1964  10
   1  -3  15 90.2554 13.9922   9
   1   3 -15 99.3722 16.8828   9
  -1  -3 -15 72.7897 15.7214   3
  -1   3  14 147.074 23.1199   8
   1  -3  14 140.402 23.8675   8
   1   3 -14 168.132 23.7535  12
  -1   3  14 195.242 25.5345  13
  -1   3  14 182.746 29.1351  12
   1  -3  14 158.937 27.1178  13
  -1  -3 -14 148.578 27.8959  12
   1  -3  14 168.108 25.0878  12
  -1  -3 -14 163.684 26.9678   1
   1  -3  14 129.061 19.4178   2
  -1   3  14 156.018 25.9737   2
   1   3 -14 178.713 26.6483   1
  -1   3  14 187.294 27.9845   1
  -1   3  14 162.326 26.5885  11
   1   3 -14 205.903 22.5790   9
   1  -3  14 160.164 16.0804   9
  -1  -3 -14 149.147 20.5766  10
  -1  -3 -14 166.043 19.4961   3
  -1   3  13 46.4915 14.7485   8
   1  -3  13 91.4797 20.5429   8
   1   3 -13 33.6986 12.5667   8
   1  -3  13 113.775 20.7160  12
  -1   3  13 29.7911 15.4220  12
   1   3 -13 82.0384 17.0644  12
   1  -3  13 30.7130 17.0182  13
  -1  -3 -13 64.3619 21.6111  12
  -1   3  13 80.1199 17.0367  13
  -1  -3 -13 73.5766 23.0739   1
  -1   3  13 76.6903 19.3292   1
   1   3 -13 60.2976 19.0726   1
   1  -3  13 47.0202 13.4155   2
  -1   3  13 61.8902 17.4568  11
  -1  -3 -13 60.3224 13.9132  10
   1  -3  13 82.4736 12.9922   9
   1   3 -13 99.1698 16.2516   9
  -1   3  13 125.553 24.3006   2
  -1  -3 -13 79.2702 14.9139   3
   1  -3  12 517.417 32.8071   2
  -1  -3 -12 464.376 30.7266   3
  -1   3  12 500.998 37.6639  13
   1   3 -12 505.881 35.5666  12
  -1  -3 -12 492.062 43.8746  12
   1  -3  12 534.072 39.0453  12
  -1   3  12 552.086 42.1094   1
  -1  -3 -12 423.611 39.9352   1
   1   3 -12 501.501 41.8469   1
  -1  -3 -12 483.353 31.8653  10
  -1   3  12 490.927 41.4838  11
   1  -3  12 436.168 27.4630   9
   1   3 -12 517.679 33.0438   9
  -1   3  12 472.978 36.8674   8
   1   3 -12 532.412 35.0222   8
   1  -3  12 486.357 38.9483   8
  -1  -3 -11 305.645 23.6267   3
   1  -3  11 306.079 24.1959   2
  -1   3  11 288.930 27.4832  13
   1   3 -11 305.022 26.4914  12
  -1  -3 -11 325.888 34.4880  12
   1  -3  11 312.313 29.6207  12
   1   3 -11 267.011 30.6353   1
  -1   3  11 253.355 28.8355   1
  -1  -3 -11 316.992 32.2365   1
  -1   3  11 344.654 33.4595  11
   1   3 -11 322.534 25.4636   9
   1  -3  11 305.635 22.2380   9
   1   3 -11 301.978 25.0461   8
  -1   3  11 327.718 28.9048   8
  -1  -3 -10 537.562 31.1163   3
   1   3 -10 560.537 40.1040   2
   1  -3  10 497.855 30.3674   2
  -1   3  10 520.564 35.1408  13
  -1  -3 -10 574.802 43.7814  12
   1   3 -10 589.710 34.8057  12
   1  -3  10 546.413 37.7638  12
  -1   3  10 561.658 40.2312   1
   1   3 -10 568.185 41.2809   1
  -1  -3 -10 485.603 39.8486   1
  -1   3  10 505.248 39.1179  11
   1  -3  10 491.252 29.1676   9
   1   3 -10 573.421 33.0982   9
   1   3 -10 559.269 33.1723   8
  -1   3  10 490.509 35.1863   8
  -1  -3  -9 1627.82 61.1257   3
   1  -3   9 1605.24 60.4293   2
   1   3  -9 1655.82 73.5635   2
  -1   3   9 1514.57 65.1687  13
  -1   3   9 1555.28 66.6845  14
   1   3  -9 1577.45 63.1510  12
  -1  -3  -9 1688.19 78.2636  12
  -1   3   9 1539.73 75.3536  12
   1  -3   9 1522.00 68.6128  12
  -1  -3  -9 1514.68 73.4555   1
   1   3  -9 1651.69 74.9245   1
  -1   3   9 1424.68 69.1375   1
  -1   3   9 1573.00 72.3153  11
  -1  -3  -9 1614.75 59.9870  10
   1  -3   9 1486.69 60.0400   9
   1   3  -9 1517.05 62.1699   8
  -1  -3  -9 1470.94 66.5441   7
  -1  -3  -8 2015.31 74.0423   3
   1  -3   8 2170.09 73.8001   2
  -1   3   8 2339.58 80.6128  13
   1   3  -8 2143.15 89.9629  13
  -1   3   8 2172.61 81.7407  14
   1   3  -8 2231.61 77.4627  12
  -1  -3  -8 2054.80 89.9244  12
  -1   3   8 2041.55 88.6766  12
   1  -3   8 2122.94 83.8263  12
  -1  -3  -8 2033.11 87.6375   1
  -1   3   8 2115.10 85.3688   1
  -1   3   8 2073.38 85.4232  11
  -1  -3  -8 2111.34 72.8852  10
   1  -3   8 2134.66 76.6765   9
  -1  -3  -8 2091.88 81.5807   7
   1   3  -8 2027.61 75.3901   8
  -1  -3  -7 1054.29 42.1153   3
   1  -3   7 1018.37 40.0565   2
  -1   3   7 1009.27 43.8263  13
  -1   3   7 932.489 45.2570  14
  -1  -3  -7 974.059 53.2201  12
   1  -3   7 1018.89 49.0071  12
  -1   3   7 958.952 52.0932  12
   1   3  -7 974.637 41.6732  12
  -1  -3  -7 974.658 51.8585   1
  -1  -3  -7 982.443 39.5022  10
  -1   3   7 956.366 48.9082  11
   1  -3   7 1010.84 44.3770   9
   1  -3   7 1037.59 51.0922   8
   1   3  -7 999.842 42.1353   8
  -1  -3  -7 974.489 46.6625   7
   1  -3   6 353.532 19.3894   2
  -1  -3  -6 352.915 20.8906   3
  -1   3   6 333.744 24.7107   1
  -1  -3  -6 346.539 27.1650   1
  -1   3   6 384.475 22.2091  13
  -1   3   6 394.595 24.8136  14
  -1   3   6 397.489 29.1838  12
   1   3  -6 375.119 20.4151  12
  -1   3   6 394.255 26.8163  11
  -1  -3  -6 379.280 19.6457  10
   1  -3   6 350.418 23.1533   9
   1   3  -6 367.330 21.0913   8
  -1  -3  -6 359.095 24.6168   7
   1   3  -5 1008.93 47.9716   2
  -1  -3  -5 926.741 37.2937   3
  -1  -3  -5 888.167 45.3558   1
  -1   3   5 968.419 37.8844  13
  -1   3   5 936.161 40.9282  14
  -1  -3  -5 937.489 47.3791  12
   1   3  -5 915.983 34.6180  12
   1  -3   5 958.235 46.2919   5
  -1  -3  -5 920.255 34.8534  10
  -1   3   5 1009.81 44.4304  11
   1  -3   5 954.688 39.9080   9
   1   3  -5 879.796 36.0402   8
  -1  -3  -4 4003.97 119.384   3
   1   3  -4 3616.48 128.832   2
   1   3  -4 4014.06 126.395  13
  -1   3   4 4060.26 118.238  13
  -1   3   4 4030.47 123.273  14
   1   3  -4 4049.38 113.210  12
  -1   3   4 3732.24 124.533  11
  -1  -3  -4 3936.64 115.166  10
   1  -3   4 3933.41 124.720  10
   1   3  -4 3863.49 116.326   8
   1  -3   4 3929.94 121.263   9
   1   3  -4 3855.98 123.650   9
   1  -3   4 3906.38 128.384   5
   1  -3   4 3824.73 124.807   6
  -1   3   4 3857.10 125.940   4
   1  -3   3 2302.35 75.8531   3
   1   3  -3 2326.25 85.1964   2
  -1   3   3 2394.02 82.1703   4
   1  -3   3 2232.58 82.3189   5
   1   3  -3 2338.33 80.5602   5
   1  -3   3 2282.76 79.2250   6
  -1   3   3 2348.53 73.4033  13
   1   3  -3 2525.69 81.2177  13
  -1  -3  -3 2381.82 71.9395  10
   1  -3   3 2465.71 80.1410  10
  -1   3   3 2361.02 80.3397  11
   1   3  -3 2319.51 79.8869   9
   1  -3   3 2306.60 77.2867   9
   1   3  -3 2400.92 72.7353   8
   1   3  -2 880.793 36.4008  13
  -1   3   2 819.087 36.2709  11
   1   3  -2 819.897 30.8214  11
   1  -3   2 870.904 35.9041  10
  -1   3   2 876.207 38.7827   4
   1  -3   2 818.686 37.6199   5
   1  -3   2 835.275 35.5986   6
   1   3  -2 853.303 36.6876   5
   1  -3   2 880.168 35.4434   9
   1  -3   2 829.747 33.9802   3
   1   3  -2 950.155 41.9716   2
   1   3  -1 1017.79 39.9004  14
  -1  -3  -1 1022.04 42.7393  14
   1   3  -1 1026.30 39.0927  13
   1  -3   1 1004.32 40.9409   5
   1   3  -1 1002.69 41.4343   6
   1   3  -1 961.941 39.2123   5
  -1   3   1 961.771 38.2464  10
  -1   3   1 978.000 38.9250  11
   1  -3   1 893.665 37.8648  10
   1   3  -1 982.457 33.5392  11
   1   3  -1 959.577 39.2810   9
   1  -3   1 1021.84 38.9793   3
   1   3  -1 1029.19 44.0748   2
   1   3   0 4765.89 135.327  11
   1   3   0 4880.72 135.179  12
  -1   3   0 4639.00 141.109  11
   1   3   0 4603.81 139.903  13
   1   3   0 4758.08 143.457  14
  -1   3   0 4821.75 142.185  10
  -1  -3   0 4537.30 142.409   9
   1   3   0 4718.11 141.191   9
   1   3   0 4677.12 142.486   3
  -1   3   0 4910.03 143.847   3
   1  -3   0 4640.92 142.115   3
   1   3   0 4714.43 146.598   2
   1   3   1 945.620 37.6056   3
   1  -3  -1 987.381 40.3759   3
   1   3   1 973.406 36.7605  13
   1   3   1 1004.04 41.2784  14
   1   3   1 944.197 35.4566  12
  -1   3  -1 976.397 39.5896  10
  -1  -3   1 975.776 40.5389   9
   1   3   1 917.571 36.6295   9
   1  -3  -1 963.845 38.7579   7
   1   3   2 851.377 33.8674   3
   1  -3  -2 887.773 38.4456   3
   1   3   2 840.172 38.9385  14
   1  -3  -2 889.872 36.1446  14
  -1  -3   2 798.698 36.1410  13
   1   3   2 918.869 35.6967  12
  -1  -3   2 815.910 38.1278   6
  -1   3  -2 802.567 36.3994  10
   1   3   2 833.062 30.2516  10
   1   3   2 848.114 32.9069   9
  -1  -3   2 842.503 37.7614   9
   1  -3  -2 902.478 37.7498   7
  -1   3  -2 817.010 38.1957   8
   1   3   2 808.916 35.3551   7
   1   3   3 2507.65 75.3991   3
  -1   3  -3 2278.29 71.5326   2
   1   3   3 2238.77 81.8831   1
  -1  -3   3 2314.14 80.4190  13
   1  -3  -3 2243.40 76.8929  14
   1  -3  -3 2287.82 71.6907  13
   1   3   3 2431.73 79.6354  12
  -1  -3   3 2264.46 81.9212   6
  -1   3  -3 2275.87 79.9227  10
   1   3   3 2342.12 69.6698  10
  -1  -3   3 2397.58 81.1537   9
   1   3   3 2310.78 72.1801   9
   1  -3  -3 2214.05 80.2032   7
   1   3   3 2211.38 77.2237   7
  -1   3  -3 2296.72 82.0918   8
  -1   3  -4 3617.05 116.039   3
   1   3   4 3804.81 116.360   3
  -1  -3   4 3897.95 127.224   2
  -1   3  -4 3852.95 113.092   2
  -1  -3   4 3934.50 125.539  13
   1  -3  -4 3732.21 113.868  13
   1  -3  -4 3756.80 120.057  14
   1   3   4 3836.66 123.474  12
  -1  -3   4 3732.71 110.505  12
   1   3   4 4009.89 127.377   1
   1  -3  -4 3954.54 120.525   1
  -1  -3   4 3730.04 118.197  11
   1   3   4 4004.45 110.899  10
  -1  -3   4 3982.80 124.339   9
   1   3   4 3802.62 111.603   9
  -1   3  -4 3828.75 125.427   8
   1   3   4 3677.98 120.206   7
  -1   3  -5 911.782 38.0455   3
  -1  -3   5 967.585 47.0346   2
  -1   3  -5 900.344 35.1213   2
   1  -3  -5 881.374 41.2119   1
   1  -3  -5 962.751 37.5808  13
  -1  -3   5 936.609 46.2353  13
  -1  -3   5 958.827 36.8867  12
   1   3   5 976.330 45.2629  12
  -1  -3   5 919.425 41.8164  11
   1   3   5 980.837 32.2420   9
  -1  -3   5 915.442 43.0302   9
  -1   3  -5 855.560 43.8830   8
  -1  -3   5 952.976 36.9306   8
  -1   3  -6 312.180 20.6999   3
  -1   3  -6 342.860 19.0313   2
  -1  -3   6 326.168 26.4591   2
   1  -3  -6 357.546 24.5982   1
   1  -3  -6 362.675 22.2085  13
  -1  -3   6 339.553 27.7475  13
   1   3   6 392.788 27.5518  12
  -1  -3   6 339.710 22.3411  12
   1  -3  -6 304.608 22.8714   4
  -1  -3   6 353.077 25.6959  11
   1   3   6 352.425 14.2772   9
  -1  -3   6 396.153 25.7586   9
  -1   3  -6 353.800 26.6701   8
  -1  -3   6 360.898 20.9047   8
  -1  -3   7 954.892 50.9076   2
  -1   3  -7 1019.05 43.3414   3
  -1   3  -7 995.058 40.4646   2
   1  -3  -7 1052.27 49.6223   1
   1  -3  -7 984.244 45.0785  13
  -1  -3   7 969.471 53.9770  13
   1   3   7 1082.73 52.1993  12
   1  -3  -7 1077.23 52.5349  12
  -1  -3   7 975.438 47.1487  12
   1  -3  -7 986.679 46.0806   4
  -1  -3   7 1055.70 47.7984   9
  -1  -3   7 985.837 42.3732   8
  -1   3  -7 1092.07 52.3878   8
  -1  -3   8 2039.47 86.5798   2
   1   3   8 2263.92 90.8898   1
   1  -3  -8 2063.51 84.1001   1
  -1  -3   8 2028.16 92.0710  13
  -1  -3   8 2227.10 86.0324  12
   1   3   8 2155.18 87.4443  12
   1  -3  -8 2172.85 88.0978  12
   1  -3  -8 2109.95 80.0285   4
  -1   3  -8 2215.72 96.1352  10
  -1  -3   8 2237.31 81.5358   9
  -1  -3   8 2138.16 77.0540   8
  -1   3  -8 2059.00 85.7584   8
   1   3   8 2215.36 87.9658   8
   1  -3  -9 1583.23 70.1002   1
   1   3   9 1468.84 72.2385   1
  -1  -3   9 1344.74 74.2569  13
   1  -3  -9 1586.82 71.4744  12
   1   3   9 1469.50 70.1381  12
  -1  -3   9 1603.42 71.1483  12
   1  -3  -9 1496.78 62.8143   4
  -1   3  -9 1208.58 74.0002  10
  -1  -3   9 1514.51 70.9920   2
   1   3   9 1634.39 72.6145   8
  -1   3  -9 1617.89 71.2748   8
  -1  -3   9 1558.91 61.8132   8
  -1  -3  10 414.208 41.1696  13
  -1  -3  10 583.141 40.1322  12
   1   3  10 545.641 39.9853  12
   1  -3 -10 524.090 39.4452  12
   1   3  10 546.148 41.6815   1
   1  -3 -10 523.525 37.9059   1
   1  -3 -10 523.552 32.8279   4
   1   3  10 577.688 40.4772   8
  -1   3 -10 510.559 37.6229   8
  -1  -3  10 489.066 37.7012   2
  -1   3 -11 312.665 30.5928   8
   1   3  11 261.769 28.6112   8
  -1  -3  11 288.692 25.0855   8
  -1  -3  11 254.425 32.6691  13
  -1  -3  11 257.219 28.5464  12
   1  -3 -11 303.228 30.4641  12
   1   3  11 312.449 30.9367  12
   1   3  11 261.742 30.3230   1
   1  -3 -11 296.877 29.4992   1
   1  -3 -11 328.916 25.7958   4
   1  -3 -11 303.932 16.7709   9
  -1  -3  11 326.667 31.5764   2
  -1  -3  12 530.331 41.5650   2
  -1  -3  12 537.246 48.3059  13
   1  -3 -12 483.773 39.8665  12
  -1  -3  12 483.810 39.0191  12
   1   3  12 505.695 41.0550  12
   1   3  12 517.570 40.7982   8
  -1  -3  12 494.278 34.1146   8
  -1   3 -12 452.194 37.8801   8
   1  -3 -12 521.846 33.8207   4
   1  -3 -12 519.593 22.3332   9
   1   3  12 516.448 43.9664   1
   1  -3 -12 468.955 39.2150   1
  -1  -3  13 100.034 20.2172  12
  -1  -3  13 89.1401 23.8623  13
   1   3  13 95.2377 20.5506  12
   1  -3 -13 92.6661 21.2019  12
  -1   3 -13 77.3873 20.1315   8
  -1  -3  13 74.2692 15.8934   8
   1  -3 -13 70.5356 14.4707   4
   1  -3 -13 75.4829 8.06230   9
  -1   3 -13 67.8027 22.4621  10
   1   3  13 103.300 22.2730   1
  -1  -3  13 57.5560 18.6843   2
   1  -3 -13 66.3926 18.3691   1
  -1  -3  14 179.371 30.4051  13
   1   3  14 191.643 24.7340  13
  -1  -3  14 174.483 25.5315  12
   1   3  14 196.783 29.0042  12
   1  -3 -14 144.699 25.8163  12
  -1   3 -14 173.948 25.6482   8
  -1  -3  14 139.255 20.5879   8
   1  -3 -14 136.649 18.3677   4
   1  -3 -14 143.423 9.58671   9
  -1   3 -14 140.521 29.8267  10
   1  -3 -14 149.006 25.2337   1
  -1  -3  14 184.361 27.7673   2
   1   3  14 131.253 24.6863   1
   1   3  15 86.0959 19.6024  13
  -1  -3  15 72.7228 20.1523  12
   1  -3 -15 73.8572 21.5853  12
  -1  -3  15 96.8428 25.3230  13
  -1   3 -15 100.398 21.1059   8
  -1  -3  15 84.5546 18.4433   8
   1  -3 -15 84.2655 15.5561   4
  -1   3 -15 98.6827 27.8041  10
   1  -3 -15 90.8591 21.1518   1
  -1  -3  15 70.3122 20.2925   2
   1   3  15 96.5815 22.8710   1
   1   3  16 115.534 23.9969   1
   1  -3 -16 138.659 26.1625   1
  -1  -3  16 72.6986 21.3274   2
  -1  -3  16 127.199 22.2794   8
  -1   3 -16 136.068 25.3533   8
   1   3  16 68.4186 21.9663   8
   1   3  16 101.356 20.6811  13
   1  -3 -16 98.8244 24.3602  12
  -1  -3  16 125.265 24.1303  12
  -1  -3  16 140.189 28.9616  13
   1  -3 -16 124.057 18.1134   4
  -1   3 -16 88.5711 26.7316  10
   1   3  16 98.9658 20.6837   2
  -1  -3  17 46.4632 16.9206   8
  -1   3 -17 70.0450 24.2387   8
   1   3  17 17.7192 19.9100   8
  -1  -3  17 44.2856 20.4743  13
   1  -3 -17 53.8760 20.5350  12
  -1  -3  17 19.8863 16.5577  12
   1   3  17 54.2938 18.9026  13
   1  -3 -17 16.2329 10.8157   4
  -1  -3  17 50.7861 19.2132  11
  -1   3 -17 13.1333 19.3228  10
   1  -3 -17 31.5364 19.8840   1
   1   3  17 59.7766 17.6745   2
   1   3  17 19.9667 17.4869   1
  -1  -3  17 33.0711 17.2078   2
  -1  -3  18 108.345 22.9266  12
   1   3  18 64.9417 19.3397  13
   1   3  18 61.0731 18.1428   2
  -1  -3  18 67.1974 22.3429   2
  -1  -3  18 72.0911 18.7566   8
   1  -3 -18 77.3293 16.8303   4
  -1  -3  19 68.2999 19.9827  12
  -1  -3  19 84.5645 22.7825   2
   1  -3 -19 68.2994 14.8615   4
  -1  -3  19 91.5102 20.3580   8
   1  -3 -20 76.1162 18.6172  10
  -1  -3  20 57.1611 19.9604   8
  -1  -4 -20 298.194 29.4337  10
  -1   4  20 300.946 34.8118  14
  -1  -4 -19 12.3737 11.8877   3
  -1   4  19 38.4771 16.6538  14
  -1   4  19-3.54990 16.2274  13
  -1  -4 -19 13.2055 13.2661  10
   1   4 -19 35.5821 12.3653   9
  -1  -4 -18 9.95945 11.5784   3
  -1   4  18 9.46718 19.2664   2
  -1   4  18 3.79784 14.0521  14
   1  -4  18 7.67595 14.5691  12
  -1   4  18 13.9606 16.2252  13
  -1  -4 -18-3.96150 16.1254   7
  -1  -4 -18 23.2923 12.6211  10
   1   4 -18 36.0319 13.1772   9
  -1   4  18 27.9952 17.9608   8
  -1   4  17 515.251 47.4701   2
   1  -4  17 482.698 36.2447   2
  -1  -4 -17 498.433 35.4243   3
  -1   4  17 513.204 42.1631  14
  -1   4  17 445.299 38.5881  13
   1  -4  17 490.280 41.6862  12
  -1   4  17 478.814 48.2064  12
  -1   4  17 442.521 45.7093   1
  -1  -4 -17 503.516 36.4862  10
   1   4 -17 526.798 33.4289   9
  -1   4  17 472.962 42.1432   8
   1  -4  17 486.876 44.8033   8
  -1  -4 -17 490.500 42.1284   7
   1  -4  16 794.984 47.1293   2
  -1   4  16 905.288 61.9908   2
  -1  -4 -16 880.471 47.3975   3
   1   4 -16 899.361 63.1182   1
  -1   4  16 896.307 61.8760   1
  -1  -4 -16 874.099 63.2527   1
  -1   4  16 793.336 53.0813  14
   1  -4  16 926.325 60.2693  13
  -1   4  16 817.637 52.3843  13
   1  -4  16 780.397 53.6038  12
  -1  -4 -16 969.381 67.5906  12
  -1   4  16 901.139 64.1185  12
  -1   4  16 856.171 59.8305  11
  -1  -4 -16 932.431 48.4148  10
   1   4 -16 793.013 44.6214   9
   1  -4  16 828.562 42.2651   9
  -1  -4 -16 804.284 54.5173   7
  -1   4  16 795.653 54.6368   8
   1  -4  16 868.847 58.7497   8
  -1  -4 -15 114.543 18.2115   3
  -1   4  15 149.101 27.0526   2
   1  -4  15 130.279 19.3236   2
  -1   4  15 104.002 23.7946   1
  -1  -4 -15 114.401 24.7976   1
   1   4 -15 73.2837 22.9217   1
  -1   4  15 139.037 21.9454  14
  -1   4  15 128.529 21.7203  13
  -1   4  15 103.944 26.5133  12
  -1  -4 -15 188.104 31.3574  12
   1  -4  15 188.588 28.8920  13
   1  -4  15 97.4025 20.0980  12
  -1  -4 -15 144.096 24.3136   7
  -1   4  15 137.506 25.4832  11
  -1  -4 -15 133.653 19.9025  10
   1  -4  15 124.214 16.4147   9
   1  -4  15 116.989 23.4169   8
  -1   4  15 136.747 23.1082   8
   1   4 -15 167.648 21.5561   9
  -1   4  14 630.307 49.3549   2
  -1  -4 -14 506.235 35.0763   3
   1  -4  14 529.580 35.8977   2
  -1   4  14 485.892 39.1246  14
  -1   4  14 524.259 38.8615  13
   1  -4  14 487.860 43.9033  13
  -1  -4 -14 542.015 48.0456  12
   1  -4  14 539.371 41.5140  12
  -1   4  14 513.148 44.7520   1
   1   4 -14 585.614 48.0716   1
  -1  -4 -14 512.494 45.9711   1
  -1  -4 -14 552.649 34.7225  10
  -1   4  14 514.093 43.8428  11
   1  -4  14 542.759 32.4170   9
   1   4 -14 587.380 37.5116   9
   1   4 -14 518.318 37.3882   8
  -1   4  14 555.625 42.5501   8
  -1  -4 -14 524.174 41.3997   7
   1  -4  14 520.855 42.9500   8
   1  -4  13 1224.64 57.1234   2
  -1  -4 -13 1204.68 57.0855   3
  -1   4  13 1304.33 65.8203  14
  -1   4  13 1197.46 61.3781  13
   1  -4  13 1355.07 72.7666  13
  -1  -4 -13 1310.22 75.3957  12
   1  -4  13 1219.14 64.8497  12
   1   4 -13 1334.55 74.5241   1
  -1  -4 -13 1101.10 69.2547   1
  -1   4  13 1165.16 68.4307   1
  -1   4  13 1226.09 68.9455  11
  -1  -4 -13 1241.60 55.3651  10
   1  -4  13 1324.80 55.2348   9
   1   4 -13 1240.93 59.0479   9
   1   4 -13 1194.64 59.7902   8
  -1  -4 -13 1280.00 66.5249   7
   1  -4  13 1148.48 66.5025   8
  -1   4  13 1251.57 65.7470   8
   1  -4  12 1541.09 63.8409   2
  -1  -4 -12 1541.77 64.0552   3
   1   4 -12 1470.74 75.2124   2
   1  -4  12 1451.97 76.9057  13
  -1   4  12 1319.47 68.0488  14
  -1   4  12 1560.07 68.1770  13
  -1  -4 -12 1408.08 79.1056  12
   1  -4  12 1412.86 69.7003  12
  -1   4  12 1408.89 74.6970   1
  -1  -4 -12 1442.64 78.0396   1
   1   4 -12 1428.77 76.9248   1
  -1  -4 -12 1463.09 60.1501  10
  -1   4  12 1455.20 74.9353  11
   1  -4  12 1492.55 60.8339   9
   1   4 -12 1503.76 65.9611   9
   1   4 -12 1356.49 64.3816   8
  -1  -4 -12 1516.59 72.0996   7
  -1   4  12 1484.21 71.9754   8
   1  -4  12 1403.78 72.6304   8
   1  -4  11 588.219 34.5515   2
  -1  -4 -11 602.027 35.5703   3
   1   4 -11 645.076 45.1506   2
  -1   4  11 595.257 40.3681  14
  -1   4  11 593.968 37.5752  13
  -1  -4 -11 670.724 49.4593  12
  -1   4  11 673.453 49.1441  12
   1  -4  11 577.372 40.3121  12
  -1  -4 -11 570.812 44.7963   1
   1   4 -11 635.662 46.8019   1
  -1   4  11 530.185 41.5340   1
  -1   4  11 574.053 42.6809  11
   1  -4  11 654.764 35.4052   9
   1   4 -11 636.730 38.3346   9
   1  -4  11 607.047 43.2451   8
  -1   4  11 531.402 39.2748   8
  -1  -4 -11 594.857 40.7627   7
   1   4 -11 644.459 37.4933   8
   1   4 -10 530.859 41.1712   2
  -1  -4 -10 655.314 35.8904   3
   1  -4  10 682.440 35.5182   2
   1   4 -10 585.539 44.6361   1
  -1  -4 -10 656.380 46.8457   1
  -1   4  10 640.888 43.6305   1
  -1   4  10 664.649 37.9574  13
  -1   4  10 601.032 39.4510  14
  -1  -4 -10 733.279 50.5542  12
   1   4 -10 718.803 37.5216  12
  -1   4  10 637.654 47.3541  12
   1  -4  10 641.006 41.2295  12
  -1   4  10 610.620 42.8296  11
  -1  -4 -10 648.815 32.2891  10
   1   4 -10 650.041 38.1371   9
   1  -4  10 578.671 34.2034   9
   1   4 -10 612.540 35.9547   8
  -1  -4 -10 647.906 41.4753   7
  -1  -4  -9 2658.06 91.6280   3
   1   4  -9 2524.46 103.303   2
   1  -4   9 2660.89 89.8800   2
  -1  -4  -9 2568.61 106.214   1
  -1   4   9 2613.22 102.378   1
  -1   4   9 2481.42 97.3781  14
  -1   4   9 2642.23 92.3880  13
   1  -4   9 2481.08 97.9842  12
   1   4  -9 2551.85 90.1440  12
  -1   4   9 2568.52 106.784  12
  -1  -4  -9 2545.63 108.309  12
   1  -4   9 2612.54 105.933   5
  -1  -4  -9 2532.06 85.2067  10
  -1   4   9 2609.64 101.805  11
   1   4  -9 2630.66 94.9838   9
   1  -4   9 2625.74 92.6972   9
   1   4  -9 2545.14 91.8180   8
  -1  -4  -9 2582.48 99.4344   7
  -1  -4  -8 1338.78 54.8108   3
   1  -4   8 1322.94 52.8130   2
   1   4  -8 1255.58 64.2593   2
  -1  -4  -8 1476.04 68.7841   1
  -1   4   8 1378.15 63.7639   1
  -1   4   8 1411.03 54.9308  13
  -1   4   8 1387.40 61.3495  14
   1   4  -8 1368.65 53.0757  12
   1  -4   8 1390.62 61.7916  12
  -1  -4  -8 1456.93 71.2824  12
  -1   4   8 1342.33 66.8784  12
   1  -4   8 1334.78 66.0397   5
  -1  -4  -8 1299.19 49.1876  10
  -1   4   8 1343.55 62.5295  11
   1  -4   8 1305.39 56.7593   9
   1   4  -8 1329.48 58.2971   9
  -1  -4  -8 1314.42 60.9653   7
   1   4  -8 1366.06 55.5598   8
  -1  -4  -7 1659.55 62.2660   3
  -1  -4  -7 1697.14 74.1063   1
   1   4  -7 1687.45 74.4890  13
  -1   4   7 1706.43 68.6588  14
  -1   4   7 1584.15 59.6166  13
  -1   4   7 1656.00 74.3143  12
   1  -4   7 1657.62 73.3717   5
  -1  -4  -7 1630.39 55.8334  10
  -1   4   7 1555.84 68.0211  11
   1  -4   7 1704.61 66.2729   9
  -1  -4  -7 1611.94 68.1679   7
   1   4  -7 1625.06 61.8390   8
  -1  -4  -6 255.162 18.9043   3
  -1   4   6 282.015 22.2686  14
  -1   4   6 262.536 16.8345  13
   1   4  -6 309.568 25.8463  13
   1  -4   6 271.218 23.6486   6
   1  -4   6 266.797 24.9887   5
  -1  -4  -6 200.762 22.3608   1
  -1   4   6 232.204 21.2632   1
  -1   4   6 271.452 22.1137  11
  -1  -4  -6 275.582 15.2019  10
   1  -4   6 256.612 21.1203   9
   1   4  -6 254.546 18.2527   8
   1  -4   6 234.299 22.5506   8
  -1  -4  -6 255.901 22.1281   7
   1   4  -5 4230.46 141.450   2
  -1  -4  -5 3947.06 128.854   3
  -1   4   5 4159.09 134.807  14
   1   4  -5 4380.62 138.523  13
  -1   4   5 4167.33 124.582  13
  -1   4   5 4295.23 135.749   4
   1  -4   5 4353.01 141.452   5
   1  -4   5 4212.90 137.090   6
  -1   4   5 4122.43 134.687   1
  -1  -4  -5 4151.67 120.654  10
  -1   4   5 4059.22 133.970  11
   1  -4   5 4170.06 132.856   9
   1   4  -5 4082.17 127.092   8
   1   4  -4 1628.69 70.6223   2
  -1  -4  -4 1781.92 64.0044   3
   1   4  -4 1920.71 69.0178  13
  -1   4   4 1907.78 68.2581  14
  -1   4   4 1699.91 57.1373  13
  -1   4   4 1726.09 67.8383   4
   1  -4   4 1731.34 68.1703   6
   1   4  -4 1703.28 68.5736   5
   1  -4   4 1896.74 72.6140   5
  -1   4   4 1786.69 66.5334   1
  -1   4   4 1813.62 66.8609  11
   1   4  -4 1784.02 67.4080   9
   1  -4   4 1746.95 64.9234   9
   1   4  -4 1800.71 61.0360   8
  -1   4   3 3636.50 119.779   4
   1  -4   3 3636.92 118.785   6
   1  -4   3 3532.44 120.969   5
   1   4  -3 3572.20 119.047   5
   1   4  -3 3706.43 116.980  13
  -1   4   3 3650.57 116.278  11
   1  -4   3 3682.02 116.296  10
  -1  -4  -3 3796.40 112.659   9
   1  -4   3 3462.30 114.615   9
   1  -4   3 3745.46 115.545   3
   1   4  -3 3480.33 122.957   2
   1   4  -2 3024.48 104.888   2
   1  -4   2 3130.93 97.5895   3
   1   4  -2 2929.81 96.2760  13
  -1   4   2 3127.44 102.807   4
   1   4  -2 2872.65 101.894   6
   1   4  -2 2926.04 100.057   5
   1  -4   2 3057.27 102.626   5
  -1   4   2 2950.12 94.2654  10
  -1   4   2 3051.44 97.4790  11
   1  -4   2 2934.30 96.4249   9
  -1   4   2 2915.61 100.915   7
   1   4  -1 5361.44 156.110  13
  -1  -4  -1 5210.14 163.921  14
   1   4  -1 5269.84 145.408  12
  -1   4   1 5299.89 156.562  11
  -1  -4  -1 5469.73 155.574  12
   1   4  -1 5229.08 160.829   5
   1  -4   1 5120.61 162.051   5
   1   4  -1 5233.83 162.575   6
  -1   4   1 5128.40 155.466  10
   1   4  -1 5361.85 147.337  11
   1   4  -1 5026.32 158.194   9
   1  -4   1 5282.36 157.327   9
   1   4  -1 5201.44 165.326   2
   1  -4   1 5201.75 158.501   3
  -1   4   1 4894.24 161.111   3
   1   4  -1 4883.46 160.072   3
   1   4   0 2678.46 93.0915  14
   1   4   0 2782.80 87.3052  13
   1   4   0 2735.83 80.2710  11
  -1   4   0 2707.94 89.2132  10
  -1  -4   0 2875.63 83.7446  12
   1   4   0 2737.21 82.3152  12
  -1   4   0 2773.11 88.5250  11
  -1  -4   0 2800.61 92.5550   9
   1  -4   0 2625.15 88.8376   9
   1   4   0 2760.35 90.4113   9
  -1   4   0 2768.93 93.2107   3
   1   4   0 2722.14 91.9798   3
   1  -4   0 2704.89 91.4579   3
   1   4   1 5080.19 151.242  13
   1   4   1 5151.97 160.521  14
  -1  -4   1 5220.80 145.849  11
   1   4   1 5209.49 151.115  12
  -1   4  -1 4994.31 155.495  10
   1   4   1 5018.70 153.951   9
  -1  -4   1 5195.69 159.887   9
   1  -4  -1 5161.22 158.409   3
   1   4   1 5294.08 156.646   3
   1  -4  -2 2963.18 101.054   3
   1   4   2 2941.81 96.3285   3
   1  -4  -2 2973.09 99.6797  14
   1  -4  -2 3096.69 88.6932  13
   1   4   2 2999.41 92.9811  13
   1   4   2 2793.24 101.764  14
   1   4   2 3109.75 96.0568  12
  -1  -4   2 3044.05 103.193   6
   1   4   2 2970.34 88.4381  10
  -1  -4   2 2992.40 89.2729  11
  -1   4  -2 2901.01 97.9074  10
   1  -4  -2 2873.80 93.1960  10
   1   4   2 2994.25 94.5001   9
  -1  -4   2 3072.07 102.043   9
   1  -4  -2 3019.01 100.459   7
   1   4   3 3582.40 113.451   3
   1  -4  -3 3507.87 119.003   3
   1  -4  -3 3484.43 116.226  14
   1   4   3 3476.44 120.930  14
   1  -4  -3 3770.83 105.579  13
   1  -4  -3 3476.19 119.835  12
   1   4   3 3641.11 115.615  12
  -1   4  -3 3546.56 119.790   5
  -1  -4   3 3368.77 119.691   6
  -1   4  -3 3470.67 116.494  10
  -1  -4   3 3669.90 108.260  11
   1   4   3 3617.17 102.970  10
   1  -4  -3 3554.30 110.371  10
   1   4   3 3663.90 109.895   9
  -1  -4   3 3700.43 119.964   9
   1  -4  -3 3545.24 118.595   7
   1   4   3 3593.18 116.892   7
  -1   4  -3 3592.46 119.912   8
  -1  -4   4 1837.36 72.7437   2
  -1   4  -4 1686.26 63.8144   3
   1  -4  -4 1699.02 69.5874   3
   1   4   4 1832.17 64.4836   3
  -1   4  -4 1672.60 60.8176   2
   1  -4  -4 1803.22 57.4599  13
   1  -4  -4 1721.62 67.2482  14
   1   4   4 1781.30 72.4812  14
   1   4   4 1820.61 68.5532  12
  -1  -4   4 1672.32 70.7197   6
  -1   4  -4 1841.98 70.2865  10
   1  -4  -4 1741.83 61.5054  10
  -1  -4   4 1839.98 62.0155  11
   1   4   4 1871.54 53.8067  10
  -1  -4   4 1750.15 69.9638   9
   1   4   4 1807.76 59.3925   9
   1  -4  -4 1832.94 70.8041   7
  -1   4  -4 1784.07 70.8876   8
   1   4   4 1727.46 66.9768   7
  -1   4  -5 4175.73 130.424   3
   1   4   5 4148.29 129.645   3
  -1   4  -5 3989.91 126.172   2
   1  -4  -5 4182.99 138.335   3
  -1  -4   5 4076.93 139.512   2
   1  -4  -5 4200.06 134.105   1
   1   4   5 4216.05 141.540  14
   1  -4  -5 4220.88 124.226  13
   1   4   5 4334.14 137.649  12
  -1  -4   5 4172.74 121.497  12
  -1  -4   5 4001.21 129.708  11
   1   4   5 4119.64 121.977   9
  -1  -4   5 4136.58 136.635   9
   1  -4  -5 4124.86 138.153   7
  -1   4  -5 4147.04 138.347   8
  -1   4  -6 262.469 17.8033   2
  -1  -4   6 302.106 26.1013   2
  -1   4  -6 264.330 19.8138   3
   1  -4  -6 247.104 21.3324   1
   1  -4  -6 270.663 18.1619  13
  -1  -4   6 251.040 24.3036  13
   1   4   6 314.365 24.9843  12
  -1  -4   6 258.815 18.0164  12
   1  -4  -6 278.809 22.2746   4
   1   4   6 254.887 12.7064   4
  -1  -4   6 220.650 20.0853  11
   1   4   6 242.529 13.3432   9
  -1  -4   6 273.610 23.1015   9
  -1   4  -6 221.375 22.6113   8
  -1   4  -7 1637.29 60.0019   2
  -1   4  -7 1470.47 61.8231   3
  -1  -4   7 1664.30 72.1703   2
   1  -4  -7 1659.58 68.7640   1
   1   4   7 1639.56 73.2218   1
  -1  -4   7 1536.93 73.2229  13
   1  -4  -7 1580.94 72.0196  12
  -1  -4   7 1431.50 61.8553  12
   1   4   7 1657.19 71.2193  12
   1  -4  -7 1661.52 65.9173   4
   1   4   7 1674.47 48.7620   9
  -1  -4   7 1625.98 67.7686   9
   1   4   7 1697.84 72.0324   8
  -1  -4   7 1663.79 61.8871   8
  -1   4  -7 1559.60 70.1279   8
  -1   4  -8 1320.20 55.7383   3
  -1   4  -8 1249.47 51.8818   2
  -1  -4   8 1304.42 63.5437   2
   1   4   8 1423.85 67.7606   1
   1  -4  -8 1372.98 62.1217   1
  -1  -4   8 1218.55 65.5383  13
   1  -4  -8 1484.28 67.3000  12
  -1  -4   8 1116.17 56.1918  12
   1   4   8 1320.71 63.9203  12
   1  -4  -8 1382.67 58.0942   4
  -1  -4   8 1395.20 64.3751   5
  -1   4  -8 1273.47 67.9040  10
  -1  -4   8 1362.09 60.2624   9
  -1   4  -8 1300.40 63.2070   8
   1   4   8 1353.23 64.3489   8
  -1  -4   8 1329.35 54.7975   8
  -1   4  -9 2667.28 88.6989   2
  -1   4  -9 2414.82 90.3558   3
  -1  -4   9 2424.00 100.451   2
   1  -4  -9 2504.11 98.8545   1
   1   4   9 2532.60 104.937   1
  -1  -4   9 2390.43 105.451  13
  -1  -4   9 2213.50 94.4905  12
   1   4   9 2651.99 103.236  12
   1  -4  -9 2465.02 101.573  12
   1  -4  -9 2606.58 92.8465   4
  -1  -4   9 2665.35 102.627   5
  -1   4  -9 2065.67 103.352  10
  -1  -4   9 2800.82 97.2996   9
  -1   4  -9 2618.39 101.939   8
   1   4   9 2493.51 101.403   8
  -1  -4  10 608.191 42.8252   2
   1   4  10 614.346 45.4590   1
   1  -4 -10 630.125 42.0588   1
  -1  -4  10 600.938 47.0947  13
  -1  -4  10 577.367 40.2830  12
   1  -4 -10 651.045 44.3416  12
   1   4  10 578.646 42.9729  12
  -1  -4  10 588.266 42.1826   5
   1  -4 -10 573.086 35.4648   4
  -1   4 -10 541.402 47.7335  10
  -1  -4  10 698.175 40.1129   9
   1   4  10 742.512 46.4194   8
  -1   4 -10 605.299 42.2275   8
  -1  -4  11 620.599 44.1141   2
   1   4  11 683.736 48.7898   1
   1  -4 -11 674.702 45.5009   1
  -1  -4  11 631.404 50.3086  13
   1   4  11 644.875 45.4812  12
  -1  -4  11 615.999 43.0114  12
   1  -4 -11 651.941 46.0054  12
  -1  -4  11 703.989 47.0212   5
   1  -4 -11 570.266 35.6576   4
  -1   4 -11 456.331 45.4430  10
  -1  -4  11 615.390 38.5457   9
   1   4  11 654.041 45.8989   8
  -1   4 -11 593.469 43.5600   8
  -1  -4  11 602.185 37.0651   8
  -1  -4  12 1352.73 73.1252   2
  -1  -4  12 1453.87 82.2195  13
   1   4  12 1479.03 77.0179  12
  -1  -4  12 1470.83 73.7174  12
   1  -4 -12 1565.54 77.7680  12
   1   4  12 1587.17 81.5472   1
   1  -4 -12 1503.76 75.6657   1
   1  -4 -12 1447.33 63.9723   4
  -1  -4  12 1692.50 80.3294   5
   1  -4 -12 1438.67 48.6969   9
   1   4  12 1425.90 75.2532   8
  -1   4 -12 1655.75 77.4982   8
  -1  -4  12 1512.21 67.5204   8
  -1  -4  13 1234.95 68.9438   2
  -1  -4  13 1453.53 81.0734  13
  -1  -4  13 1241.90 67.6490  12
   1   4  13 1205.35 69.8909  12
   1  -4 -13 1360.77 72.6413  12
   1   4  13 1251.96 73.6274   1
   1  -4 -13 1285.30 69.8812   1
   1  -4 -13 1226.96 57.7859   4
   1  -4 -13 1238.83 40.4360   9
  -1  -4  13 1296.52 62.6380   8
  -1   4 -13 1365.78 70.9392   8
   1   4  13 1236.04 69.8993   8
   1   4  14 554.923 40.1799  13
  -1  -4  14 521.193 49.2508  13
  -1  -4  14 487.690 40.7488  12
   1   4  14 527.184 46.7800  12
   1  -4 -14 487.928 43.5870  12
  -1   4 -14 546.932 43.9942   8
  -1  -4  14 560.480 39.2924   8
   1  -4 -14 467.782 32.7128   4
  -1  -4  14 605.134 47.0270   2
   1  -4 -14 504.273 43.5452   1
   1   4  14 530.152 46.7325   1
  -1   4 -15 160.201 25.6527   8
  -1  -4  15 99.5394 18.5369   8
  -1  -4  15 96.0823 20.5547  12
   1  -4 -15 157.295 28.5705  12
  -1  -4  15 166.122 30.0588  13
   1   4  15 146.907 27.6088  12
   1   4  15 91.5674 19.5651  13
   1  -4 -15 109.298 17.4485   4
  -1   4 -15 156.873 30.9806  10
  -1  -4  15 77.8274 19.4992   2
   1   4  15 135.353 26.4504   1
   1  -4 -15 99.3931 23.2489   1
   1   4  16 700.592 58.3057   1
   1  -4 -16 818.455 58.4945   1
  -1  -4  16 881.787 63.8015  13
   1   4  16 853.108 51.7341  13
  -1  -4  16 897.908 56.2958  12
   1   4  16 759.295 58.0729  12
   1  -4 -16 800.526 58.2642  12
   1  -4 -16 737.328 42.5158   4
  -1  -4  16 830.368 60.0259   5
  -1   4 -16 734.801 58.3403  10
  -1  -4  16 678.516 52.3942   2
  -1   4 -16 950.197 60.0488   8
  -1  -4  16 728.753 48.4257   8
   1  -4 -17 377.313 40.8456   1
   1   4  17 447.152 37.8326  13
  -1  -4  17 428.536 40.4629  12
   1  -4 -17 570.404 49.7250  12
   1  -4 -17 498.850 33.8366   4
  -1  -4  17 500.639 47.4428   5
  -1   4 -17 578.433 51.2854  10
  -1  -4  17 518.179 47.8715  11
   1   4  17 580.256 50.4635   8
  -1   4 -17 448.766 43.0154   8
  -1  -4  17 535.112 42.0334   8
   1   4  17 465.891 41.2050   2
  -1  -4  17 493.913 44.8058   2
  -1  -4  18 34.1228 16.3948   8
   1   4  18 28.9647 16.8494  13
  -1  -4  18 26.8311 16.2781  12
  -1  -4  18 12.3809 18.8717   2
   1   4  18 30.1387 16.6262   2
   1   4  19 19.5959 15.9214  13
  -1  -4  19 11.4517 14.8449  12
   1   4  19 22.8262 15.4832   2
  -1  -4  19-8.29270 18.6183   2
  -1  -4  19 6.97880 16.2188   8
   1  -4 -19 7.46361 15.5145   3
   1  -4 -20 259.517 27.2755  10
  -1  -4  20 268.414 31.8684   8
  -1  -4  20 226.511 29.0873  12
  -1  -5 -19 158.645 21.6185   3
  -1   5  19 163.895 26.2432  14
  -1  -5 -19 194.208 22.4673  10
   1   5 -19 149.771 20.3999   9
  -1  -5 -18 20.4080 13.8693   3
  -1   5  18 15.4960 13.9556  14
  -1   5  18 38.8386 18.0156  13
   1  -5  18 18.4048 14.3221  12
  -1  -5 -18 24.2818 18.8151   7
  -1  -5 -18 20.6063 13.0424  10
   1   5 -18 8.38694 12.5906   9
  -1   5  17 52.2395 21.5012   2
  -1   5  17 118.176 26.4464   1
  -1   5  17 122.261 21.6230  13
  -1   5  17 98.9676 22.5469  14
   1  -5  17 104.401 21.7759  12
  -1  -5 -17 134.773 24.4110   7
   1  -5  17 117.818 24.6327   8
   1   5 -17 102.058 17.6756   9
  -1   5  17 96.1236 22.9642   8
  -1  -5 -17 97.2421 18.2472   3
   1  -5  16 1129.97 57.2211   2
  -1   5  16 1143.54 71.9261   2
  -1  -5 -16 1159.02 57.0681   3
  -1  -5 -16 1089.53 71.7299   1
   1   5 -16 1190.31 76.5751   1
  -1   5  16 1154.40 71.5682   1
   1  -5  16 1194.24 69.4532  13
  -1   5  16 1190.10 60.9248  13
  -1   5  16 958.635 61.2188  14
   1  -5  16 1032.63 61.9607  12
  -1  -5 -16 1258.67 78.4767  12
   1  -5  16 1295.83 77.3736   5
  -1   5  16 1078.70 68.2960  11
  -1  -5 -16 1079.15 52.4190  10
   1  -5  16 994.656 51.1172   9
   1   5 -16 1258.65 57.4014   9
   1  -5  16 1090.53 67.3602   8
  -1   5  16 1200.47 68.4054   8
   1   5 -16 1016.77 59.2060   8
  -1  -5 -16 964.749 63.1946   7
  -1  -5 -15 262.335 26.0250   3
   1  -5  15 268.089 25.8315   2
   1   5 -15 324.110 37.9359   1
  -1   5  15 297.059 35.9679   1
  -1  -5 -15 284.321 36.1718   1
  -1   5  15 288.173 31.7804  14
  -1   5  15 298.343 28.9687  13
   1  -5  15 290.451 34.3168  13
   1  -5  15 296.443 31.8279  12
  -1  -5 -15 263.934 37.1260  12
  -1  -5 -15 201.668 29.1615   7
   1  -5  15 384.778 41.1088   5
  -1   5  15 258.310 33.1363  11
  -1  -5 -15 236.596 22.8257  10
   1   5 -15 310.667 28.4129   9
   1  -5  15 308.159 25.6357   9
  -1   5  15 305.917 33.3896   8
   1  -5  15 305.434 34.4954   8
   1   5 -15 261.905 28.2290   8
  -1  -5 -14 9.74736 11.7027   3
   1   5 -14 22.4511 17.0430   1
  -1   5  14 29.0488 16.1404   1
  -1  -5 -14 17.9159 15.6742   1
   1  -5  14 28.8044 12.5609   2
  -1   5  14 18.8618 12.1041  13
  -1   5  14 3.47331 11.7946  14
   1  -5  14 3.23736 11.3322  12
   1  -5  14 28.6028 19.6165  13
  -1  -5 -14 43.2217 20.3779  12
  -1  -5 -14 14.3725 14.6264   7
   1  -5  14 4.49513 16.6298   5
  -1   5  14 27.3668 16.2557  11
   1  -5  14 14.9576 10.5789   9
   1   5 -14 7.78086 13.7486   9
  -1  -5 -14 9.26711 10.5564  10
   1   5 -14 5.66746 11.2842   8
   1  -5  14 26.7654 15.2222   8
  -1   5  14 14.5266 13.0791   8
   1   5 -13 55.6868 17.5784   2
  -1  -5 -13 42.4371 12.8635   3
   1   5 -13 55.7503 18.5919   1
  -1  -5 -13 72.7405 22.4118   1
   1  -5  13 59.2885 15.5239   2
  -1   5  13 19.6596 14.2037   1
  -1   5  13 30.0558 11.3074  13
  -1   5  13 10.0020 10.6506  14
   1  -5  13 66.8722 19.4980  13
  -1  -5 -13 41.5024 19.9863  12
   1  -5  13 49.4484 16.4190  12
  -1  -5 -13 37.7730 16.0026   7
   1  -5  13 47.0892 18.9110   5
  -1   5  13 59.2940 18.6403  11
  -1  -5 -13 61.5409 12.0193  10
   1  -5  13 63.6050 14.3277   9
   1   5 -13 71.2305 16.9415   9
  -1   5  13 31.2304 16.1701   8
   1   5 -13 45.4068 13.4598   8
   1  -5  13 32.9853 17.0740   8
   1  -5  12 3437.61 117.910   2
  -1  -5 -12 3325.59 118.782   3
   1   5 -12 3100.70 130.355   2
  -1   5  12 3566.57 136.295   1
  -1  -5 -12 3509.66 139.792   1
   1   5 -12 3580.03 139.566   1
  -1   5  12 3382.71 128.733  14
   1  -5  12 3384.05 135.509  13
  -1   5  12 3288.54 118.503  13
  -1  -5 -12 3651.56 143.541  12
  -1   5  12 3488.08 139.787  12
   1  -5  12 3291.45 126.417  12
   1  -5  12 3282.76 136.357   5
  -1   5  12 3219.37 130.176  11
   1  -5  12 3275.31 116.427   9
   1   5 -12 3569.93 125.074   9
   1   5 -12 3387.43 121.696   8
  -1  -5 -12 3490.41 131.041   7
   1  -5  12 3185.90 130.047   8
  -1   5  12 3597.35 131.940   8
   1   5 -11 703.709 47.1380   2
  -1  -5 -11 660.253 37.9337   3
   1  -5  11 636.037 36.5667   2
   1   5 -11 587.670 46.4678   1
  -1   5  11 543.025 42.9740   1
  -1  -5 -11 617.083 47.8410   1
  -1   5  11 533.179 34.3651  13
  -1   5  11 666.680 43.4851  14
  -1  -5 -11 695.654 51.5389  12
  -1   5  11 506.936 44.4197  12
   1  -5  11 664.378 42.2060  12
   1  -5  11 570.312 45.8691   5
  -1  -5 -11 636.538 31.4410  10
  -1   5  11 639.638 44.1478  11
   1   5 -11 603.680 39.6824   9
   1  -5  11 654.365 37.8133   9
   1   5 -11 633.110 38.0602   8
  -1  -5 -11 605.427 43.0385   7
   1  -5  11 655.425 45.2593   8
  -1  -5 -10 4.09241 9.03188   3
   1  -5  10 16.8262 10.4113   2
   1   5 -10 22.9638 13.9244   2
  -1  -5 -10 32.4041 14.6576   1
  -1   5  10 25.7189 16.1437   1
  -1   5  10 22.8273 11.8688  14
  -1   5  10 14.7000 8.96682  13
   1  -5  10 13.1063 11.7769  12
  -1  -5 -10 11.9276 13.9161  12
  -1   5  10 11.0790 13.3014  12
   1  -5  10 17.9731 13.6470   5
  -1  -5 -10 20.3903 13.5444   7
  -1   5  10 23.8993 12.4255  11
   1  -5  10 25.3097 11.4672   9
  -1  -5 -10 10.8819 7.12081  10
   1   5 -10 12.3966 12.2742   9
   1   5 -10 6.49198 9.37247   8
   1  -5  10 37.8173 14.8945   8
  -1  -5  -9 958.192 47.5235   3
   1   5  -9 1049.86 57.6728   2
  -1   5   9 1051.63 57.1209   1
  -1  -5  -9 1026.12 59.3273   1
  -1   5   9 1120.97 46.2706  13
  -1   5   9 1013.71 54.0200  14
   1  -5   9 1051.90 53.2775  12
  -1   5   9 998.357 59.1639  12
   1  -5   9 1159.81 62.1073   5
  -1  -5  -9 1051.74 40.4359  10
  -1   5   9 992.044 53.6622  11
   1  -5   9 908.130 48.3388   9
   1   5  -9 1028.01 52.2708   9
   1   5  -9 1085.73 49.7801   8
  -1  -5  -9 1002.87 54.4203   7
  -1  -5  -8 7759.87 232.403   3
   1   5  -8 7625.27 245.708   2
  -1  -5  -8 7774.56 248.112   1
  -1   5   8 8036.68 244.202   1
  -1   5   8 7559.33 225.620  13
  -1   5   8 7812.40 240.733  14
   1  -5   8 7663.56 238.320  12
  -1   5   8 7889.22 248.207  12
   1  -5   8 7556.75 243.262   6
   1  -5   8 7451.09 246.505   5
  -1   5   8 7808.24 239.680  11
  -1  -5  -8 7555.37 219.273  10
   1  -5   8 7294.90 234.529   9
   1   5  -8 8075.15 238.729   9
  -1  -5  -8 8116.82 242.969   7
   1   5  -8 7725.94 231.924   8
  -1  -5  -7 2159.58 80.2365   3
  -1   5   7 2356.38 89.5415   1
  -1   5   7 2259.38 74.3549  13
  -1   5   7 2278.55 87.2693  14
   1   5  -7 2343.08 93.4606  13
   1  -5   7 2265.39 92.7192   5
   1  -5   7 1994.14 86.9619   6
  -1   5   7 2317.02 86.3560  11
  -1  -5  -7 2165.44 68.8435  10
   1  -5   7 2132.83 83.6143   9
   1   5  -7 2213.75 80.0032   8
  -1  -5  -7 2264.12 87.8575   7
  -1  -5  -6 143.698 15.9800   3
  -1   5   6 127.650 11.1010  13
  -1   5   6 114.052 16.0637  14
   1   5  -6 131.549 18.2940  13
   1  -5   6 119.575 18.9144   5
  -1   5   6 110.665 15.1607   4
   1  -5   6 108.142 16.5556   6
  -1  -5  -6 122.891 8.54777  10
  -1   5   6 157.810 17.2208  11
   1  -5   6 136.716 17.2436   9
   1   5  -6 158.225 15.2644   8
  -1  -5  -6 145.390 18.0421   7
  -1  -5  -5 1517.27 61.3772   3
  -1   5   5 1571.17 65.2166   1
   1   5  -5 1679.88 67.7905  13
  -1   5   5 1616.89 66.5064  14
  -1   5   5 1578.34 52.7222  13
   1  -5   5 1693.39 68.6888   6
  -1   5   5 1568.26 65.2143   4
   1  -5   5 1514.74 69.2585   5
  -1   5   5 1625.88 63.8861  11
   1  -5   5 1696.53 66.1168   9
  -1  -5  -5 1543.33 55.6196   9
   1   5  -5 1560.07 65.1497   9
   1   5  -5 1624.44 60.0092   8
   1  -5   4 13833.3 395.338   3
  -1  -5  -4 13813.6 394.901   3
   1   5  -4 13747.8 405.022   2
  -1   5   4 13533.2 396.408   1
  -1   5   4 14083.7 400.181  14
   1   5  -4 13954.6 397.354  13
  -1  -5  -4 14254.1 405.367  12
   1  -5   4 14012.4 400.952   6
   1   5  -4 13640.0 401.349   5
  -1   5   4 13701.8 399.426   4
   1  -5   4 13582.6 403.325   5
  -1   5   4 13982.9 395.032  11
   1  -5   4 13965.4 397.040   9
  -1  -5  -4 13472.2 388.343   9
   1   5  -4 14005.6 390.980   8
  -1   5   3 1766.20 67.9320   1
   1   5  -3 1842.88 68.1027  13
  -1  -5  -3 1770.43 71.4995  12
   1  -5   3 1800.29 73.4245   5
   1   5  -3 1984.24 76.4986   6
   1   5  -3 1831.94 72.2833   5
  -1   5   3 1845.98 72.1972   4
  -1   5   3 1869.49 67.1527  11
  -1  -5  -3 1827.20 65.2439   9
   1  -5   3 1785.66 68.1976   9
   1  -5   3 1753.23 67.9541   3
   1   5  -3 1773.63 74.6031   2
   1  -5   2 39.9694 9.98826   3
   1   5  -2 35.6443 13.1111   2
  -1  -5  -2 29.3920 10.3498  14
  -1  -5  -2 14.8703 9.42529  12
   1   5  -2 20.2434 6.80332  13
   1   5  -2 20.8435 9.54457   6
   1   5  -2 21.0425 10.0253   5
   1  -5   2 18.5463 9.59738   5
   1  -5   2 20.3576 7.34879  11
  -1   5   2 30.5800 8.00161  11
  -1   5   2 22.5211 7.24061  10
  -1  -5  -2 27.3381 9.04247   9
   1  -5   2 11.9791 8.82470   9
   1   5  -1 521.890 25.9695  13
  -1  -5  -1 497.312 32.6146  14
  -1   5   1 497.874 26.0950  11
   1  -5   1 507.489 25.9807  11
  -1  -5  -1 523.966 26.8577  12
   1  -5   1 491.530 31.3553   5
   1   5  -1 473.068 31.2150   6
   1   5  -1 498.015 30.6933   5
  -1   5   1 518.406 26.2383  10
   1  -5   1 520.921 28.5897   9
   1   5  -1 506.022 29.6752   9
   1  -5   1 512.055 29.5679   3
  -1   5   1 584.765 33.2312   3
   1   5  -1 516.985 30.9109   3
   1   5  -1 537.913 33.7955   2
   1   5   0 17094.8 488.280  14
   1   5   0 17518.8 477.829  13
  -1  -5   0 16468.6 478.284  13
   1   5   0 17323.2 473.203  12
  -1   5   0 17255.2 479.082  11
  -1  -5   0 17435.2 475.176  12
   1   5   0 17682.7 488.620   5
   1  -5   0 17184.5 478.141  10
   1  -5   0 16932.9 478.554  11
  -1   5   0 16705.1 480.415  10
   1   5   0 17175.6 467.410  11
   1   5   0 16820.9 483.357   9
   1  -5   0 17327.4 481.853   9
   1   5   0 17250.2 485.599   3
   1  -5   0 17560.1 486.086   3
  -1   5   0 17146.1 487.824   3
  -1  -5   1 512.816 19.6145  12
   1   5   1 536.416 24.8485  12
   1   5   1 521.463 19.9821  11
  -1  -5   1 508.862 26.7224  13
   1   5   1 538.071 24.4797  13
   1  -5  -1 479.822 30.3168  14
   1   5   1 482.045 30.7958  14
   1  -5  -1 457.651 23.9772  10
  -1   5  -1 521.726 28.2354  10
   1  -5  -1 495.426 25.5115  11
   1   5   1 489.771 27.6442   9
  -1  -5   1 512.612 32.0778   9
   1  -5  -1 479.172 29.7955   3
   1   5   1 522.663 29.8035   3
   1   5   2 24.7397 9.56652   3
   1  -5  -2 20.3436 9.68839   3
   1  -5  -2 24.2451 4.13399  13
  -1  -5   2 24.7900 7.64630  13
   1  -5  -2 17.0832 7.40016  14
   1   5   2 16.7206 8.14469  14
   1   5   2 23.2791 6.24444  13
   1   5   2 15.6246 6.55818  12
  -1  -5   2 20.8264 4.30836  11
   1  -5  -2 11.1446 6.32709  11
   1   5   2 14.7631 7.48683   9
  -1  -5   2 10.4505 9.39963   9
  -1   5  -2 30.3689 9.39515  10
   1  -5  -2 12.0105 6.32114  10
   1  -5  -2 38.5835 10.1176   7
   1  -5  -3 1822.59 72.2723   3
   1   5   3 1816.51 67.8887   3
   1   5   3 1986.12 76.5370  14
   1  -5  -3 1821.86 71.6596  14
   1   5   3 1811.18 61.4316  13
   1  -5  -3 1895.67 55.8350  13
   1   5   3 1903.09 68.6725  12
  -1   5  -3 1835.40 74.0654   5
  -1  -5   3 1771.40 58.6003  11
   1  -5  -3 1852.20 66.0652  11
   1   5   3 1791.27 54.1104  10
   1  -5  -3 1796.27 61.7310  10
  -1   5  -3 1741.76 68.6530  10
   1  -5  -3 1924.08 65.3166   9
  -1  -5   3 1747.34 73.2343   9
   1   5   3 1688.90 63.5704   9
   1   5   3 1865.77 71.2135   7
  -1   5  -3 1872.58 74.1028   8
   1  -5  -3 1876.66 72.6491   7
   1  -5  -4 13684.2 394.438   3
  -1   5  -4 13520.5 384.589   2
  -1   5  -4 13246.9 387.850   3
   1   5   4 13618.0 387.469   3
  -1  -5   4 13716.6 396.841   2
   1   5   4 14043.4 398.615  14
   1  -5  -4 14009.6 393.486  14
   1  -5  -4 13488.1 373.355  13
   1   5   4 13572.0 390.288  12
  -1   5  -4 14103.7 398.215   5
  -1   5  -4 13583.7 391.494  10
  -1  -5   4 13747.0 379.534  11
   1  -5  -4 13421.5 379.834  10
   1   5   4 12938.7 380.543   9
  -1  -5   4 13911.3 396.175   9
   1   5   4 13386.6 391.446   7
  -1   5  -4 13463.8 394.645   8
   1  -5  -4 13660.9 394.882   7
  -1   5  -5 1563.87 63.2476   3
  -1   5  -5 1636.86 60.9356   2
   1  -5  -5 1619.38 68.8074   3
   1   5   5 1684.77 63.8185   3
  -1  -5   5 1682.80 71.0370   2
   1  -5  -5 1689.83 54.5308  13
   1   5   5 1577.13 70.8715  14
   1  -5  -5 1740.41 68.6463  14
   1  -5  -5 1533.36 69.1120  12
   1   5   5 1647.98 67.3862  12
  -1  -5   5 1558.47 49.0217  12
  -1  -5   5 1565.71 70.4242   6
   1  -5  -5 1650.21 57.5967  10
  -1  -5   5 1642.03 59.6246  11
  -1   5  -5 1507.75 66.8804  10
   1   5   5 1578.11 56.1049   9
  -1  -5   5 1740.89 70.4543   9
   1   5   5 1556.09 66.0414   7
   1  -5  -5 1655.13 70.1693   7
  -1   5  -5 1537.13 68.1491   8
   1   5   6 125.135 15.3542   3
  -1   5  -6 130.436 14.1033   2
  -1   5  -6 133.634 15.7763   3
   1  -5  -6 106.767 16.3127   3
  -1  -5   6 136.935 18.9152   2
   1   5   6 141.896 19.2597   1
   1   5   6 96.7362 16.2711  14
  -1  -5   6 139.141 11.4493  12
   1   5   6 127.111 17.2910  12
   1  -5  -6 138.065 19.1581  12
  -1  -5   6 109.623 18.0385   6
   1  -5  -6 131.137 18.6012   7
  -1  -5   6 134.034 14.7284  11
  -1  -5   6 128.297 18.0190   9
   1   5   6 127.526 11.0758   9
  -1   5  -6 140.108 19.9833  10
  -1   5  -6 109.710 17.1390   8
  -1   5  -7 2144.68 77.6898   2
  -1  -5   7 2155.53 89.3543   2
   1  -5  -7 2298.54 87.1021   1
   1   5   7 2252.27 92.1994   1
   1   5   7 2272.42 92.7427  14
   1   5   7 2192.93 88.0733  12
  -1  -5   7 1889.56 74.9829  12
   1  -5  -7 2243.22 90.5748  12
  -1  -5   7 2096.31 90.0606   6
   1   5   7 2122.48 67.6472   4
  -1   5  -7 2193.29 91.1892  10
  -1  -5   7 2230.11 87.0374   9
   1   5   7 2178.06 65.8695   9
  -1   5  -7 2227.84 88.9018   8
   1  -5  -7 2332.65 91.1505   7
  -1   5  -8 7823.65 229.687   2
  -1  -5   8 7913.42 245.251   2
   1   5   8 8082.38 249.759   1
   1  -5  -8 7570.01 240.389   1
   1   5   8 7427.98 246.374  14
   1  -5  -8 8039.09 247.353  12
  -1  -5   8 6645.01 229.768  12
   1   5   8 7981.50 245.504  12
  -1  -5   8 8044.18 245.857   5
  -1   5  -8 7161.53 246.579  10
  -1  -5   8 7989.95 240.646   9
  -1   5  -8 7719.60 243.732   8
   1   5   8 8110.75 247.001   8
   1  -5  -8 7820.17 245.465   7
  -1  -5   9 1028.51 57.2400   2
   1  -5  -9 895.481 53.4710   3
  -1   5  -9 1022.85 46.7227   2
   1   5   9 1038.18 59.8294   1
   1  -5  -9 1064.95 55.7243   1
  -1  -5   9 1133.81 63.2556  13
   1   5   9 1081.08 58.2221  12
   1  -5  -9 994.207 57.1566  12
  -1  -5   9 914.104 49.6799  12
  -1  -5   9 1070.20 58.6309   5
  -1   5  -9 953.434 60.2241  10
  -1  -5   9 1069.82 54.5033   9
   1   5   9 1104.33 59.3438   8
  -1   5  -9 989.053 55.9370   8
   1  -5  -9 1045.46 58.1082   7
  -1   5 -10 32.8085 10.8695   2
  -1  -5  10 12.7866 14.0995   2
   1   5  10 22.0098 14.2691   1
   1  -5 -10 9.16452 10.0469   1
  -1   5 -10 19.2505 13.3427   8
   1   5  10 13.4460 13.6847   8
  -1  -5  10 26.1381 10.7841   8
   1  -5 -10 9.26131 6.59838   9
   1   5  10 20.0906 13.6315  12
  -1  -5  10 16.3727 10.6179  12
  -1  -5  10 30.7339 15.6382  13
   1  -5 -10 6.83032 12.9654  12
  -1  -5  10-3.32919 12.9511   5
  -1  -5  10-5.26101 10.7117   9
  -1   5 -10 15.9221 16.5510  10
   1  -5 -10 39.3614 15.6323   3
  -1   5 -10 27.0514 12.8374   3
  -1  -5  11 579.746 44.1091   2
   1  -5 -11 626.804 44.4771   3
  -1   5 -11 640.792 39.8547   3
   1   5  11 749.297 52.3313   1
   1  -5 -11 665.984 45.5297   1
  -1  -5  11 635.997 50.0231  13
   1   5  11 616.433 46.4091  12
  -1  -5  11 691.954 44.5413  12
   1  -5 -11 633.282 47.1980  12
  -1  -5  11 662.801 47.0639   5
  -1   5 -11 504.604 46.5666  10
  -1  -5  11 698.159 42.7240   9
   1  -5 -11 681.139 26.5076   9
   1   5  11 709.878 48.5437   8
  -1   5 -11 613.122 44.8552   8
  -1  -5  11 587.729 37.8731   8
  -1  -5  12 3412.14 132.252   2
   1  -5 -12 3179.98 127.585   3
  -1   5 -12 3540.28 122.300   3
   1  -5 -12 3339.67 131.238   1
   1   5  12 3560.96 139.430   1
  -1  -5  12 3631.73 142.788  13
  -1  -5  12 3419.43 128.387  12
   1   5  12 3340.20 134.148  12
   1  -5 -12 3383.55 133.905  12
  -1  -5  12 3334.41 133.853   5
  -1   5 -12 3208.31 138.854  10
   1  -5 -12 3196.56 97.8615   9
   1  -5 -12 3379.19 99.8786   9
  -1  -5  12 3423.10 123.621   9
   1   5  12 3391.13 133.502   8
  -1   5 -12 3313.93 130.630   8
  -1  -5  12 3432.71 121.716   8
   1   5  13 35.5263 16.7841   8
  -1  -5  13 46.0393 13.4456   8
  -1   5 -13 33.0414 16.5214   8
   1  -5 -13 76.3327 21.3178  12
   1   5  13 40.2966 18.1272  12
  -1  -5  13 50.7473 19.2095  13
  -1  -5  13 76.1592 17.8048  12
   1   5  13 35.4853 15.0517  13
   1   5  13 30.4293 16.1166   1
  -1  -5  13 25.4990 17.2455   2
   1  -5 -13 33.7991 14.6452   1
  -1  -5  13 64.4589 21.1018   5
   1  -5 -13 38.0962 4.92070   9
   1  -5 -13 43.9598 5.75781   9
  -1   5 -13 45.1546 22.0380  10
   1  -5 -13 51.1239 17.6264   3
  -1   5 -13 33.3541 14.3194   3
   1   5  14 40.0300 14.9653  13
  -1  -5  14 28.7397 18.1840  13
  -1  -5  14 23.9410 13.6223  12
   1  -5 -14 8.42493 13.8537  12
   1   5  14 4.23458 15.2536  12
  -1   5 -14 11.4249 13.3342   8
  -1  -5  14 20.1307 11.7149   8
  -1  -5  14 25.5181 17.3151   5
   1  -5 -14 17.5647 13.9914   3
  -1   5 -14 18.5467 14.4052   3
   1   5  14 22.7547 16.3918   1
   1  -5 -14 15.8719 16.1558   1
  -1  -5  14 33.9039 17.2216   2
   1   5  15 242.311 33.9601   1
  -1  -5  15 201.869 29.5425   2
   1  -5 -15 287.326 34.2303   1
   1   5  15 321.353 30.8100  13
   1   5  15 291.832 35.6758  12
   1  -5 -15 329.926 36.6583  12
  -1  -5  15 213.796 27.9676  12
  -1  -5  15 249.336 36.5891  13
  -1  -5  15 263.475 34.1765   5
  -1   5 -15 222.927 25.7952   3
   1  -5 -15 284.503 31.7788   3
  -1   5 -15 252.958 31.5103   8
  -1  -5  15 251.881 27.5244   8
   1   5  16 1257.44 76.9186   1
   1  -5 -16 1098.92 69.1713   1
   1   5  16 1086.75 59.8657  13
  -1  -5  16 1171.00 74.6134  13
  -1  -5  16 1219.69 65.6204  12
   1   5  16 1205.16 73.4977  12
   1  -5 -16 1144.10 72.4576  12
  -1  -5  16 1137.13 72.8382   5
  -1  -5  16 1138.43 70.1150  11
  -1   5 -16 1143.03 73.2633  10
  -1  -5  16 1128.60 68.0708   2
  -1   5 -16 1051.84 57.4855   3
   1  -5 -16 1107.55 66.0908   3
  -1   5 -16 1106.98 68.3747   8
  -1  -5  16 1077.49 61.1115   8
  -1   5 -17 117.203 24.7786   8
  -1  -5  17 102.270 20.3947   8
  -1  -5  17 111.620 21.7986  12
   1   5  17 101.858 19.4112  13
  -1  -5  17 111.051 26.7097   5
  -1  -5  17 96.7210 23.4775  11
   1  -5 -17 97.0719 24.7108   3
  -1   5 -17 120.249 20.8898   3
  -1  -5  17 141.308 27.1310   2
   1  -5 -17 89.9967 24.3230   1
   1   5  18-3.05820 13.4885  13
  -1  -5  18 7.21540 14.0328  12
  -1  -5  18 32.6644 18.6605   2
   1   5  18 11.8052 16.0171   2
   1  -5 -18 11.2882 17.1972   3
  -1   5 -18 27.9161 15.3553   3
  -1  -5  18 27.1803 16.0551   8
  -1  -5  19 193.760 26.6151  12
  -1  -5  19 134.908 27.5031   2
   1   5  19 162.400 27.9149   2
   1  -5 -19 153.451 21.3493  10
  -1   5 -19 231.484 27.0779   3
  -1  -5  19 190.380 27.4895   8
   1  -5 -20 260.878 26.5691  10
  -1  -5  20 296.809 33.1417   8
  -1  -5  20 265.735 30.9441  12
  -1   6  19 19.8110 15.7728  14
   1   6 -19 10.9125 13.4864   9
  -1  -6 -19 10.3662 13.5597   3
  -1  -6 -18 23.6871 15.3339   3
   1  -6  18 45.7389 17.4286  12
  -1   6  18 27.6317 15.3727  14
  -1  -6 -18 29.3514 13.3103  10
   1   6 -18 36.4657 14.7526   9
  -1  -6 -17 13.2443 14.2173   3
  -1   6  17 7.81578 14.0704  14
  -1   6  17 2.85211 12.8082  13
   1  -6  17 6.89211 13.7172  12
  -1  -6 -17-4.07080 15.4493   7
  -1  -6 -17 7.58892 11.3860  10
   1   6 -17 22.6762 13.4683   8
   1  -6  17 4.25784 16.5579   8
   1   6 -17 7.16602 13.7489   9
  -1   6  17 45.6543 19.6093   8
  -1  -6 -16 242.926 26.0208   3
  -1   6  16 317.736 37.0511   1
   1  -6  16 263.782 26.4469   2
  -1   6  16 291.583 33.2318  14
  -1   6  16 291.969 28.0064  13
   1  -6  16 248.128 29.9086  12
  -1  -6 -16 254.873 31.5008   7
  -1   6  16 209.647 30.0882  11
  -1  -6 -16 248.523 22.2016  10
   1  -6  16 207.030 23.7196   9
   1   6 -16 235.622 28.2456   8
   1   6 -16 224.794 25.7764   9
   1  -6  16 278.765 34.5141   8
  -1   6  16 219.336 30.9709   8
  -1  -6 -15 107.108 18.5145   3
   1   6 -15 110.706 24.3407   1
  -1   6  15 110.719 25.6563   1
   1  -6  15 118.420 19.9289   2
  -1  -6 -15 100.013 24.7564   1
  -1   6  15 108.480 21.9582  14
  -1   6  15 82.5695 17.2127  13
   1  -6  15 101.987 24.4084  13
  -1  -6 -15 118.061 28.3797  12
   1  -6  15 126.802 21.5712  12
  -1  -6 -15 116.234 24.3368   7
   1  -6  15 119.977 27.4744   5
  -1   6  15 72.5063 22.0824  11
   1  -6  15 146.417 20.5485   9
  -1  -6 -15 110.047 15.4187  10
  -1   6  15 138.065 26.7294   8
   1  -6  15 129.425 24.6843   8
   1   6 -15 93.7749 19.4320   8
   1   6 -15 99.7160 20.0080   9
   1  -6  14 626.581 38.5886   2
  -1  -6 -14 559.336 38.5046   3
   1   6 -14 564.793 45.9287   2
  -1   6  14 618.193 49.3340   1
  -1  -6 -14 496.017 46.4250   1
   1   6 -14 501.235 47.0275   1
  -1   6  14 566.572 36.7742  13
  -1   6  14 500.923 42.1054  14
  -1  -6 -14 646.984 53.8652  12
  -1   6  14 686.731 54.5555  12
   1  -6  14 470.795 38.4039  12
   1  -6  14 479.577 46.2633   5
  -1   6  14 537.494 44.4702  11
   1   6 -14 577.867 40.6809   9
   1  -6  14 545.884 36.4451   9
   1  -6  14 559.113 45.5593   8
  -1   6  14 628.125 47.3317   8
  -1  -6 -14 644.344 46.8707   7
   1   6 -14 519.919 38.8077   8
  -1  -6 -13 62.6926 15.8783   3
   1   6 -13 76.3343 18.9656   2
   1  -6  13 79.5477 15.6047   2
  -1  -6 -13 61.5672 21.8290   1
   1   6 -13 79.8397 21.3628   1
  -1   6  13 72.5059 19.1113   1
  -1   6  13 64.5285 13.3332  13
  -1   6  13 70.0129 18.6331  14
  -1   6  13 49.2354 20.8762  12
   1  -6  13 72.0000 18.0856  12
  -1  -6 -13 86.3337 23.4449  12
   1  -6  13 88.2491 21.5796   5
  -1  -6 -13 68.5196 20.6023   7
  -1   6  13 50.9027 17.2672  11
   1   6 -13 41.9814 15.6717   9
   1  -6  13 35.2243 14.0586   9
  -1   6  13 95.0513 20.8832   8
   1   6 -13 87.6368 16.6882   8
   1  -6  13 48.9437 16.9955   8
  -1  -6 -12 226.313 23.8785   3
   1   6 -12 203.670 28.4134   2
  -1   6  12 255.069 30.4004   1
   1   6 -12 249.806 31.9084   1
  -1  -6 -12 263.858 33.1374   1
  -1   6  12 228.786 21.6364  13
  -1   6  12 299.081 30.3884  14
   1  -6  12 188.894 23.8330  12
  -1   6  12 260.243 33.5394  12
  -1  -6 -12 231.195 28.2880   7
   1  -6  12 205.871 29.5979   5
   1  -6  12 181.494 28.4645   6
  -1  -6 -12 231.862 17.4595  10
  -1   6  12 208.567 27.5877  11
   1  -6  12 246.963 24.3895   9
   1   6 -12 212.398 25.4815   9
   1   6 -12 219.521 23.8804   8
   1  -6  12 205.898 27.2364   8
  -1  -6 -11 141.027 19.4698   3
  -1  -6 -11 146.873 25.5425   1
   1   6 -11 185.954 26.7740   2
  -1   6  11 132.718 22.3340   1
  -1   6  11 112.440 15.3288  13
  -1   6  11 189.914 24.1672  14
   1  -6  11 150.539 21.0528  12
  -1   6  11 149.183 25.4785  12
  -1  -6 -11 147.899 23.6962   7
   1  -6  11 191.434 28.6135   5
   1  -6  11 171.880 26.1055   6
  -1  -6 -11 153.332 13.6382  10
  -1   6  11 184.677 23.6064  11
   1   6 -11 174.235 23.2426   9
   1  -6  11 131.034 19.3863   9
   1  -6  11 176.326 25.0628   8
   1   6 -11 171.598 20.4813   8
  -1  -6 -10 789.374 44.3702   3
   1   6 -10 811.181 53.2824   2
  -1   6  10 883.365 53.9559   1
  -1   6  10 825.344 50.5087  14
  -1   6  10 936.521 40.9711  13
   1  -6  10 885.725 48.8180  12
  -1   6  10 830.279 55.0771  12
   1  -6  10 814.950 55.0642   5
   1  -6  10 856.581 54.1086   6
  -1  -6 -10 858.961 34.2618  10
  -1   6  10 979.981 52.9139  11
   1  -6  10 820.732 45.8277   9
   1   6 -10 834.207 49.1737   9
   1   6 -10 847.053 45.7094   8
  -1  -6 -10 843.512 51.4443   7
   1  -6  10 832.624 52.4948   8
  -1  -6  -9 128.260 17.9659   3
   1   6  -9 129.611 22.2949   2
  -1   6   9 200.007 24.1343   1
  -1   6   9 172.405 15.4626  13
  -1   6   9 160.097 20.9970  14
  -1   6   9 175.796 24.4633  12
   1  -6   9 190.807 21.7001  12
   1  -6   9 162.375 23.6442   6
   1  -6   9 156.957 24.2481   5
  -1   6   9 187.971 22.3064  11
  -1  -6  -9 167.560 11.7471  10
   1  -6   9 164.372 20.3023   9
   1   6  -9 160.860 22.2721   9
   1   6  -9 175.922 19.4048   8
  -1  -6  -9 162.852 22.3534   7
  -1  -6  -8 586.522 34.7735   3
   1   6  -8 536.923 40.9663   2
  -1   6   8 566.498 38.9522   1
  -1   6   8 525.005 25.9562  13
  -1   6   8 518.556 37.1922  14
   1  -6   8 511.547 38.7527   6
   1  -6   8 558.641 42.1164   5
  -1  -6  -8 510.576 20.5173  10
  -1   6   8 516.225 35.0725  11
   1   6  -8 490.718 36.4158   9
   1  -6   8 503.458 34.8388   9
   1   6  -8 549.495 33.2549   8
  -1  -6  -8 513.450 36.9818   7
  -1  -6  -7 242.163 22.4217   3
   1   6  -7 226.941 26.5858   2
  -1   6   7 255.520 25.0270   1
  -1   6   7 263.176 16.1750  13
  -1   6   7 290.980 26.3281  14
  -1  -6  -7 307.370 31.8048  12
  -1   6   7 265.277 24.6424   4
   1  -6   7 308.468 29.0324   6
   1  -6   7 304.440 29.8311   5
  -1   6   7 232.253 22.3341  11
   1  -6   7 259.044 24.7447   9
   1   6  -7 268.851 22.1989   8
  -1  -6  -7 238.205 25.3991   7
  -1  -6  -6 1323.80 59.0190   3
  -1   6   6 1454.48 64.9470   1
   1   6  -6 1485.31 67.7307  13
  -1   6   6 1334.35 47.1665  13
  -1   6   6 1374.12 64.4797  14
  -1  -6  -6 1581.02 73.6510  12
  -1   6   6 1454.59 60.9653  11
   1   6  -6 1502.89 59.1596   8
   1  -6   6 1370.48 62.5403   9
  -1  -6  -6 1433.84 52.3781   9
   1  -6   6 1499.95 67.7596   6
   1  -6   6 1445.55 69.5131   5
  -1   6   6 1444.43 63.1638   4
  -1  -6  -5 340.400 25.0636   3
   1   6  -5 307.968 27.1123   5
  -1   6   5 279.121 24.3287   4
   1  -6   5 278.479 27.1481   5
   1  -6   5 258.605 25.2294   6
  -1   6   5 284.669 24.5421  14
   1   6  -5 279.410 25.1130  13
  -1   6   5 275.191 21.8473  11
   1  -6   5 273.285 24.0495   9
   1   6  -5 208.658 22.4124   9
  -1  -6  -5 259.241 18.5231   9
   1   6  -5 253.440 20.1214   8
   1   6  -4 1616.62 64.6812  13
  -1   6   4 1426.56 64.9464   4
   1   6  -4 1578.29 68.7236   5
   1  -6   4 1464.26 68.8971   5
  -1   6   4 1599.76 61.8826  11
  -1  -6  -4 1535.98 59.2386   9
   1  -6   4 1621.57 65.8781   9
   1  -6   4 1494.68 63.7568   3
  -1  -6  -4 1568.75 64.2701   3
  -1  -6  -3 800.575 41.6588   3
   1  -6   3 750.643 40.4958   3
   1   6  -3 738.581 44.7468   2
   1   6  -3 862.110 39.7011  13
   1  -6   3 782.394 36.3157  11
  -1  -6  -3 788.203 43.9850  12
   1  -6   3 819.430 45.6829   5
   1   6  -3 799.906 45.7361   6
   1   6  -3 743.595 42.8597   5
  -1   6   3 756.814 36.9998  11
   1  -6   3 831.773 41.9974   9
  -1  -6  -3 855.719 40.3915   9
  -1   6   3 789.669 43.5262   7
   1   6  -2 3834.50 121.911  13
   1  -6   2 3797.20 120.247  11
  -1  -6  -2 3679.18 127.695  12
   1   6  -2 3830.37 131.815   5
   1  -6   2 3803.58 133.011   5
   1   6  -2 3862.41 133.561   6
   1  -6   2 3821.21 122.275  10
  -1   6   2 3812.74 121.121  11
  -1   6   2 3839.43 119.035  10
   1  -6   2 3954.04 127.527   9
  -1  -6  -2 4126.13 129.931   9
   1  -6   2 3954.99 128.318   3
   1   6  -2 3601.67 132.986   2
   1   6  -1 534.496 27.0338  13
  -1  -6  -1 526.162 30.0013  12
  -1   6   1 527.861 27.3562  11
   1   6  -1 555.969 35.7122   6
   1   6  -1 576.301 35.1831   5
   1  -6   1 578.070 27.7224  11
  -1   6   1 525.903 27.5401  10
   1  -6   1 535.419 27.9224  10
   1   6  -1 482.426 31.7826   9
   1  -6   1 509.977 30.5826   9
   1   6  -1 560.303 37.1051   2
   1   6  -1 551.914 33.6655   3
   1  -6   1 518.726 32.1119   3
   1   6   0 735.160 31.6978  13
  -1  -6   0 733.755 32.9899  13
  -1   6   0 665.404 31.8660  11
   1   6   0 750.763 29.7566  12
  -1  -6   0 718.276 32.0696  12
   1   6   0 709.204 40.3052   5
   1  -6   0 701.042 32.2065  11
   1  -6   0 750.460 32.9404  10
  -1   6   0 669.951 33.7502  10
   1   6   0 774.528 39.1902   9
   1  -6   0 791.610 37.1970   9
   1  -6   0 697.458 38.3558   3
   1   6   0 704.071 38.5239   3
  -1  -6   1 474.090 26.6594  13
   1   6   1 501.369 33.4180  14
   1   6   1 566.823 25.2475  13
   1  -6  -1 561.684 34.5204  14
  -1   6  -1 535.966 29.3610  10
   1  -6  -1 516.189 25.4379  10
   1  -6  -1 552.069 26.8035  11
   1   6   1 441.060 24.4290  12
   1   6   1 512.290 18.9131  11
  -1  -6   1 545.126 22.4990  12
   1   6   1 495.448 30.3752   9
  -1  -6   1 580.326 37.3975   9
   1   6   1 476.130 30.9040   3
   1  -6  -1 559.312 33.3429   3
   1  -6  -2 3772.43 130.624  14
   1   6   2 3816.77 114.663  13
   1   6   2 3714.66 131.431  14
  -1  -6   2 4010.94 123.375  13
   1  -6  -2 3838.72 108.411  13
   1   6   2 3874.49 120.977  12
  -1  -6   2 3641.63 107.085  11
  -1   6  -2 3862.04 123.676  10
   1  -6  -2 3753.56 118.746  11
   1  -6  -2 3842.17 115.908  10
  -1  -6   2 3920.06 134.810   9
   1   6   2 3678.71 122.760   9
   1   6   2 3806.24 125.866   3
   1  -6  -2 4103.20 130.118   3
   1  -6  -3 821.635 43.0797   3
   1   6   3 794.754 40.2982   3
   1   6   3 823.176 45.0659  14
   1  -6  -3 769.764 24.8189  13
  -1  -6   3 744.861 38.1390  13
   1  -6  -3 725.746 41.7463  14
   1   6   3 716.399 30.5815  13
   1   6   3 772.736 38.1024  12
  -1   6  -3 776.213 44.5030   5
  -1  -6   3 814.151 28.7058  11
   1  -6  -3 780.250 35.7133  11
   1   6   3 753.688 24.7534  10
   1  -6  -3 713.021 31.2570  10
  -1   6  -3 773.037 39.4652  10
   1  -6  -3 748.562 35.6036   9
   1   6   3 775.170 37.1744   9
  -1  -6   3 739.836 44.5559   9
   1  -6  -3 774.822 42.3122   7
  -1   6  -3 762.102 43.0780   8
   1   6   3 774.747 41.9225   7
   1   6   4 1592.60 63.8246   3
  -1   6  -4 1538.22 61.5549   2
   1  -6  -4 1566.64 67.4370   3
  -1  -6   4 1555.77 64.2761  13
   1  -6  -4 1533.36 47.2373  13
   1   6   4 1568.59 54.0292  13
   1  -6  -4 1498.01 66.7206  14
   1   6   4 1474.79 69.1368  14
   1   6   4 1711.66 65.7784  12
  -1  -6   4 1637.83 71.9837   6
  -1   6  -4 1586.28 70.4329   5
  -1   6  -4 1431.26 63.1087  10
   1  -6  -4 1496.24 53.5723  10
  -1  -6   4 1529.11 52.7729  11
  -1  -6   4 1524.15 69.4432   9
   1   6   4 1499.12 58.1021   9
   1  -6  -4 1597.11 58.3423   9
   1  -6  -4 1503.66 67.4315   7
   1   6   4 1544.13 66.4321   7
  -1   6  -4 1545.05 68.1513   8
  -1   6  -5 301.132 22.5995   2
   1  -6  -5 239.659 24.1105   3
  -1  -6   5 281.698 26.5868   2
   1   6   5 279.569 23.2872   3
   1   6   5 256.375 26.9228   1
   1   6   5 255.789 26.2262  14
   1  -6  -5 317.449 26.4423  14
  -1  -6   5 313.981 25.7696  13
   1   6   5 309.223 25.0738  12
  -1  -6   5 306.893 28.3525   6
   1  -6  -5 259.559 16.8432  10
  -1   6  -5 227.209 23.8082  10
  -1  -6   5 267.700 17.8923  11
   1   6   5 268.451 18.8031   9
   1  -6  -5 308.523 19.9497   9
  -1  -6   5 243.924 25.6740   9
   1  -6  -5 220.448 23.4659   7
   1   6   5 267.412 24.2637   7
  -1   6  -5 275.879 25.9100   8
  -1   6  -6 1366.70 58.3086   2
  -1  -6   6 1443.58 67.9941   2
   1  -6  -6 1407.95 65.9050   3
   1   6   6 1437.76 61.0472   3
   1   6   6 1539.25 70.9183   1
  -1  -6   6 1393.51 65.4253  13
   1   6   6 1460.74 69.2902  14
  -1  -6   6 1382.35 45.7815  12
   1  -6  -6 1449.69 68.3214  12
   1   6   6 1436.70 64.8054  12
  -1  -6   6 1430.33 69.2315   6
  -1  -6   6 1472.81 56.5375  11
   1  -6  -6 1368.83 51.4101  10
  -1   6  -6 1430.10 66.1595  10
   1   6   6 1416.20 50.5830   9
  -1  -6   6 1355.87 65.7586   9
   1  -6  -6 1420.27 53.0614   9
   1  -6  -6 1369.73 66.3033   7
  -1   6  -6 1363.94 65.7171   8
  -1   6  -7 300.329 25.2672   3
  -1  -6   7 318.355 29.8313   2
  -1   6  -7 275.310 22.2597   2
   1   6   7 256.498 27.0991   1
   1   6   7 278.297 28.3648  14
  -1  -6   7 231.395 16.4161  12
   1   6   7 228.038 25.1001  12
   1  -6  -7 256.161 27.2327  12
   1   6   7 258.673 16.6905   4
  -1  -6   7 280.207 27.8403   5
  -1  -6   7 245.562 27.8105   6
   1  -6  -7 250.283 17.6780  10
  -1  -6   7 211.853 20.0640  11
  -1   6  -7 244.689 26.9937  10
  -1  -6   7 317.438 28.6269   9
   1   6   7 266.804 15.0122   9
   1  -6  -7 273.174 18.3573   9
  -1   6  -7 253.588 26.2958   8
   1  -6  -7 243.053 26.2791   7
  -1   6  -8 544.403 32.3889   2
  -1  -6   8 491.974 38.0910   2
  -1   6  -8 489.570 33.8724   3
   1   6   8 575.629 42.8360   1
   1   6   8 545.316 41.0980  14
   1  -6  -8 540.343 40.4155  12
  -1  -6   8 434.728 27.9026  12
   1   6   8 509.615 38.3223  12
  -1  -6   8 573.843 40.7290   5
  -1  -6   8 541.084 42.0110   6
   1   6   8 542.556 24.4710   4
  -1   6  -8 540.327 41.1642  10
  -1  -6   8 553.663 38.1372   9
   1  -6  -8 554.454 26.7154   9
   1  -6  -8 471.692 38.5507   7
  -1   6  -8 556.329 39.4301   8
  -1  -6   9 162.771 23.4014   2
   1   6   9 129.481 23.2627   1
  -1   6  -9 136.792 17.0456   2
  -1   6  -9 226.244 26.4475   8
   1   6   9 150.247 22.7421   8
  -1  -6   9 166.452 18.3246  12
   1   6   9 145.791 22.9327  12
   1  -6  -9 165.141 23.6499  12
  -1  -6   9 186.224 26.3374   6
  -1  -6   9 149.743 23.1902   5
   1  -6  -9 196.321 26.1004   7
  -1  -6   9 170.008 22.7309   9
  -1   6  -9 165.349 26.0575  10
   1  -6  -9 167.198 13.4975   9
   1  -6  -9 179.849 25.0675   3
  -1   6  -9 174.888 20.8277   3
   1   6  10 873.550 57.0006   1
   1  -6 -10 755.427 49.3352   1
   1   6  10 905.943 55.4297   8
  -1   6 -10 825.651 52.7511   8
   1  -6 -10 812.079 53.5941   7
  -1  -6  10 788.502 45.3607  12
   1   6  10 738.439 50.9853  12
   1  -6 -10 912.591 55.3573  12
  -1  -6  10 836.419 53.5743   5
  -1  -6  10 704.684 51.8875   6
  -1   6 -10 729.465 53.8478  10
   1  -6 -10 883.538 34.2806   9
  -1  -6  10 885.756 50.8910   9
  -1   6 -10 920.630 48.4719   3
  -1   6 -10 825.325 43.4726   2
   1  -6 -10 844.038 52.4790   3
  -1  -6  10 1000.33 56.7224   2
   1   6  11 202.260 26.9662   8
  -1   6 -11 140.418 23.1243   8
  -1  -6  11 173.669 22.0606  12
   1   6  11 170.597 24.9837  12
   1  -6 -11 169.271 25.1271  12
   1   6  11 134.024 24.5365   1
  -1   6 -11 158.600 19.0395   2
   1  -6 -11 163.260 24.2180   1
  -1  -6  11 201.278 26.8785   2
  -1  -6  11 179.976 27.0953   6
   1  -6 -11 186.270 28.2759   7
  -1  -6  11 130.609 23.9074   5
  -1  -6  11 213.757 24.7541   9
   1  -6 -11 179.980 12.9556   9
  -1   6 -11 183.022 29.6592  10
   1  -6 -11 112.370 22.1810   3
  -1   6 -11 148.701 20.4370   3
   1  -6 -12 209.006 27.2556   3
  -1   6 -12 189.304 21.2398   2
  -1   6 -12 220.534 24.7452   3
   1   6  12 155.259 25.6992  14
   1   6  12 279.361 32.0139  12
  -1  -6  12 228.953 25.7994  12
   1  -6 -12 189.793 27.2400  12
  -1  -6  12 194.423 28.2521   2
   1  -6 -12 202.959 27.0684   1
   1   6  12 209.508 30.6766   1
   1  -6 -12 207.228 29.2982   7
  -1  -6  12 244.359 30.4561   5
  -1  -6  12 238.009 26.3749   9
   1  -6 -12 217.853 14.0148   9
  -1   6 -12 190.947 30.4595  10
  -1   6 -12 251.775 30.5609   8
   1   6  12 216.298 28.6961   8
  -1   6 -13 63.0002 17.4760   3
   1  -6 -13 74.1411 19.0229   3
   1   6  13 49.2973 20.1938   1
  -1  -6  13 59.5001 19.0090   2
   1  -6 -13 72.8320 20.1224   1
   1   6  13 57.9177 19.3019  14
  -1  -6  13 76.3917 21.9696  13
  -1  -6  13 79.6363 17.3234  12
   1   6  13 63.4467 15.3220  13
   1  -6 -13 87.3060 21.8124  12
   1   6  13 78.7592 19.9695  12
  -1  -6  13 33.2063 17.3381   5
   1  -6 -13 63.7045 6.35183   9
   1  -6 -13 64.0827 6.57547   9
  -1   6 -13 44.6102 21.1440  10
  -1  -6  13 48.1801 17.7840   9
   1   6  13 94.4862 23.4452   8
  -1   6 -13 45.4180 17.0788   8
   1  -6 -14 552.555 45.6075   1
   1   6  14 522.840 47.0977   1
  -1  -6  14 577.520 49.7448  13
   1   6  14 603.051 48.8670  14
   1   6  14 558.954 38.9005  13
  -1  -6  14 615.472 42.8200  12
   1  -6 -14 610.092 50.1091  12
   1   6  14 585.274 48.9171  12
  -1  -6  14 575.430 48.8812   5
  -1   6 -14 614.457 51.5514  10
  -1   6 -14 596.171 41.0787   3
  -1  -6  14 516.945 43.9362   2
   1  -6 -14 575.701 45.4198   3
   1   6  14 554.736 47.4036   8
  -1   6 -14 604.852 47.0608   8
  -1  -6  15 125.488 24.6271   2
   1  -6 -15 135.031 25.4873   1
   1   6  15 125.972 27.7337   1
   1   6  15 110.191 23.5396  14
   1   6  15 88.5282 17.8747  13
  -1  -6  15 125.376 20.8023  12
   1   6  15 67.4718 20.4083  12
  -1  -6  15 100.076 25.7418  13
   1  -6 -15 145.582 27.7235  12
  -1  -6  15 104.734 24.9141   5
  -1  -6  15 168.882 27.2393  11
   1  -6 -15 92.2023 22.1015   3
  -1   6 -15 82.9949 19.0376   3
  -1   6 -15 132.297 26.0721   8
  -1  -6  16 183.639 29.1009   2
   1   6  16 175.427 30.1966   1
   1  -6 -16 214.868 32.4695   1
   1   6  16 221.623 32.1005  14
   1   6  16 255.085 27.3459  13
   1  -6 -16 267.787 36.6972  12
  -1  -6  16 315.889 30.2341  12
  -1  -6  16 246.121 34.9437   5
   1  -6 -16 297.038 36.6271   7
  -1  -6  16 238.683 31.3447  11
  -1   6 -16 267.976 33.6564   8
   1  -6 -16 266.098 32.9437   3
  -1   6 -16 263.205 28.6467   3
  -1  -6  17 16.3656 14.9575  12
   1   6  17 8.34212 14.3535  13
  -1  -6  17 4.03877 17.4752   2
  -1  -6  17 33.1470 17.5796  11
  -1   6 -17-4.21721 15.5989   8
   1  -6 -17-3.77840 15.7075   3
  -1   6 -17 8.69451 14.3405   3
   1  -6 -18 39.6045 14.1779  10
  -1  -6  18 28.4605 19.2290   2
   1  -6 -18 37.9466 21.1327   3
  -1   6 -18 40.2711 17.9582   3
  -1  -6  18 22.8811 14.7037  12
   1  -6 -19 8.34645 12.6517  10
  -1   6 -19 16.9104 16.0484   3
  -1  -6  19 25.9347 13.7608  12
   1   7 -19 56.3218 17.4253   9
  -1   7  18 425.526 41.2505  14
   1   7 -18 451.361 34.1149   9
  -1  -7 -18 468.059 35.9862   3
   1  -7  18 378.488 35.5820  12
  -1  -7 -17 85.9411 19.3974   3
  -1   7  17 95.7867 21.5465  14
   1  -7  17 72.3700 18.2411  12
  -1  -7 -17 104.408 14.2597  10
   1   7 -17 68.1688 18.2035   9
   1   7 -17 87.9438 21.7130   8
  -1  -7 -16 128.064 21.4201   3
  -1   7  16 200.229 31.6459   1
  -1   7  16 204.939 29.4599  14
   1  -7  16 144.619 23.0449  12
   1  -7  16 168.338 29.9926   6
  -1   7  16 164.388 27.3419  11
  -1  -7 -16 193.226 17.3968  10
   1  -7  16 153.964 21.8595   9
   1   7 -16 127.174 22.3227   8
   1   7 -16 157.315 23.8194   9
  -1   7  16 197.733 31.2043   8
  -1  -7 -16 90.3816 23.2485   7
  -1  -7 -15 105.267 19.6738   3
   1   7 -15 69.5782 20.6869   2
  -1   7  15 72.0972 22.0964   1
   1   7 -15 143.143 29.1171   1
  -1   7  15 96.0072 17.1905  13
  -1   7  15 81.2944 20.3919  14
   1  -7  15 90.5959 19.0835  12
  -1   7  15 151.612 28.8519  12
   1  -7  15 99.9877 26.5481   6
   1  -7  15 93.1028 24.7162   5
  -1   7  15 67.1966 20.2681  11
   1  -7  15 84.7460 17.9989   9
   1   7 -15 79.2531 18.5632   9
   1   7 -15 76.8817 17.8619   8
  -1  -7 -15 88.3545 22.7328   7
  -1   7  15 102.582 22.9582   8
  -1  -7 -14 807.828 47.9547   3
   1   7 -14 833.206 56.5671   2
  -1   7  14 827.309 58.7990   1
   1   7 -14 864.508 61.3183   1
  -1   7  14 712.452 40.9054  13
  -1   7  14 798.225 54.8056  14
  -1   7  14 742.002 58.3223  12
   1  -7  14 924.375 52.1567  12
   1  -7  14 889.831 62.2735   5
   1  -7  14 697.533 55.8482   6
  -1  -7 -14 750.661 34.4706  10
  -1   7  14 807.139 55.1324  11
   1  -7  14 748.441 45.1113   9
   1   7 -14 880.739 50.6389   9
   1   7 -14 814.993 49.7370   8
  -1   7  14 842.366 56.6516   8
  -1  -7 -14 789.526 55.0664   7
  -1  -7 -13 164.150 22.2772   3
   1   7 -13 134.048 24.4656   2
  -1   7  13 115.841 23.8991   1
   1   7 -13 179.186 28.9365   1
  -1   7  13 135.961 24.0932  14
  -1   7  13 181.296 18.4991  13
  -1   7  13 177.126 29.1250  12
   1  -7  13 160.029 22.1822  12
   1  -7  13 134.965 25.6316   6
   1  -7  13 113.826 25.0708   5
  -1   7  13 150.286 24.6292  11
  -1  -7 -13 146.763 13.3099  10
   1  -7  13 167.696 22.3749   9
   1   7 -13 121.406 19.4473   8
   1   7 -13 199.512 25.1037   9
  -1  -7 -13 154.915 25.5714   7
  -1  -7 -12 393.641 31.7613   3
   1   7 -12 368.776 36.5796   2
  -1   7  12 481.132 41.5779   1
  -1   7  12 423.811 26.9923  13
  -1   7  12 376.370 35.2393  14
   1  -7  12 405.041 38.7803  13
  -1   7  12 355.365 37.9661  12
   1  -7  12 403.405 33.1578  12
   1  -7  12 353.693 38.7657   5
   1  -7  12 367.109 37.7968   6
  -1   7  12 383.340 35.0940  11
  -1  -7 -12 411.158 20.6057  10
   1  -7  12 421.763 32.9077   9
   1   7 -12 353.767 33.2045   9
  -1  -7 -12 465.967 40.1778   7
   1   7 -12 410.224 32.7531   8
  -1  -7 -11 307.991 28.0669   3
  -1   7  11 328.797 33.8461   1
   1   7 -11 280.899 31.9295   2
  -1   7  11 259.898 28.8906  14
  -1   7  11 284.279 21.2551  13
   1  -7  11 341.400 35.0707  13
   1  -7  11 330.825 28.7349  12
   1  -7  11 275.619 33.9472   5
   1  -7  11 299.875 33.2105   6
  -1  -7 -11 269.938 14.8801  10
  -1   7  11 291.892 29.3514  11
   1  -7  11 293.727 28.3003   9
   1   7 -11 292.195 30.3714   9
   1   7 -11 251.614 25.7055   8
  -1  -7 -11 321.050 33.3493   7
  -1  -7 -10 1182.02 58.1503   3
   1   7 -10 1251.61 67.9728   2
  -1   7  10 1199.49 66.5592   1
  -1   7  10 1326.59 67.1310  14
  -1   7  10 1215.63 47.8986  13
   1  -7  10 1181.18 65.8021  13
   1  -7  10 1198.05 58.7528  12
  -1  -7 -10 1329.25 75.4606  12
   1  -7  10 1187.26 67.3358   6
   1  -7  10 1429.91 74.1924   5
  -1  -7 -10 1095.88 37.4476  10
  -1   7  10 1174.47 60.8137  11
   1  -7  10 1282.23 60.6262   9
   1   7 -10 1254.36 63.3717   9
   1   7 -10 1206.28 58.1510   8
  -1  -7 -10 1282.64 66.8213   7
   1   7  -9 617.250 46.4332   2
  -1  -7  -9 636.724 39.6821   3
  -1   7   9 692.144 47.4639   1
  -1   7   9 687.954 30.8672  13
   1  -7   9 636.359 45.6843  13
  -1   7   9 644.446 44.2699  14
  -1  -7  -9 712.729 53.4384  12
   1  -7   9 666.709 40.9062  12
   1  -7   9 679.386 49.4429   5
   1  -7   9 710.987 48.3528   6
  -1   7   9 654.427 41.4972  11
   1  -7   9 642.984 41.1534   9
   1   7  -9 751.435 46.4828   9
  -1  -7  -9 625.985 44.5933   7
   1   7  -9 742.291 41.3683   8
   1   7  -8 1450.97 72.6446   2
  -1  -7  -8 1472.45 63.5993   3
  -1   7   8 1473.83 70.3556   1
  -1   7   8 1444.98 49.1314  13
  -1   7   8 1365.66 67.6858  14
   1  -7   8 1307.57 67.8045  13
  -1  -7  -8 1510.62 78.4635  12
   1  -7   8 1313.85 71.4586   5
   1  -7   8 1286.19 68.6342   6
  -1   7   8 1296.57 62.6650   4
  -1   7   8 1357.87 63.1304  11
   1  -7   8 1312.05 63.5271   9
   1   7  -8 1357.83 61.0148   8
  -1  -7  -7 962.595 47.9824   3
   1   7  -7 817.300 52.4926   2
  -1   7   7 859.822 49.9213   1
  -1   7   7 881.684 31.8820  13
  -1   7   7 906.278 51.5294  14
  -1  -7  -7 980.825 59.2555  12
   1  -7   7 910.634 55.1428   5
  -1   7   7 813.605 46.4003   4
   1  -7   7 835.963 51.7938   6
  -1   7   7 892.963 46.3185  11
   1  -7   7 850.626 47.7429   9
  -1  -7  -7 863.914 37.6994   9
   1   7  -7 862.995 44.5071   8
  -1  -7  -6 1031.56 51.8450   3
   1   7  -6 966.837 55.8538   3
  -1   7   6 1093.29 55.8373   1
  -1   7   6 1030.53 55.7714  14
  -1  -7  -6 1127.72 63.2273  12
  -1   7   6 1152.30 55.6864   4
   1  -7   6 1224.86 61.1108   6
   1  -7   6 1146.37 61.6214   5
  -1   7   6 1061.80 50.9744  11
   1   7  -6 1116.54 57.2705   9
   1  -7   6 1113.06 55.0142   9
  -1  -7  -6 1044.07 45.1713   9
   1   7  -6 1107.96 50.6787   8
  -1  -7  -5 1283.95 58.0311   3
   1   7  -5 1224.80 62.3656   3
  -1   7   5 1194.33 58.6688   1
  -1   7   5 1271.77 61.9237  14
   1   7  -5 1312.56 60.9384  13
  -1  -7  -5 1215.58 65.3960  12
  -1   7   5 1231.88 59.3185   4
   1  -7   5 1223.97 64.1836   5
   1   7  -5 1236.89 62.8799   5
  -1   7   5 1359.03 56.1428  11
   1   7  -5 1225.36 60.8618   9
   1  -7   5 1128.97 57.7235   9
  -1  -7  -5 1218.53 51.8337   9
   1   7  -5 1309.41 55.7504   8
  -1   7   4 2062.06 81.9009   1
   1   7  -4 2126.32 81.0745  13
   1  -7   4 1989.70 86.6457   5
   1   7  -4 2003.11 85.2711   5
  -1   7   4 2073.43 83.5166   4
  -1   7   4 2129.08 76.4728  11
   1   7  -4 1816.67 80.9776   9
   1  -7   4 2010.70 81.7082   9
  -1  -7  -4 2054.26 77.4643   9
   1  -7   4 1990.94 81.0518   3
  -1  -7  -4 1913.03 79.5525   3
   1   7  -4 2090.29 85.1025   3
   1   7  -3 1194.25 51.1415  13
  -1  -7  -3 1169.98 60.8750  14
  -1  -7  -3 1078.33 56.3319  12
   1  -7   3 1220.58 47.9227  11
   1   7  -3 1156.09 59.4901   6
   1  -7   3 1147.80 59.1531   5
   1   7  -3 1195.11 59.0307   5
  -1   7   3 1096.54 47.7184  11
   1  -7   3 1095.75 54.6433   9
   1   7  -3 1068.23 54.9273   9
  -1  -7  -3 1160.72 53.8735   9
  -1   7   3 1034.87 56.1991   3
   1  -7   3 1118.31 54.4981   3
  -1  -7  -3 1186.51 55.8339   3
   1   7  -3 1079.45 58.7270   2
   1   7  -3 1162.29 56.9953   3
  -1  -7  -2 585.063 39.4192  14
   1   7  -2 504.634 28.5224  13
  -1   7   2 498.254 27.3446  11
  -1  -7  -2 512.181 34.1895  12
   1  -7   2 567.132 27.9502  11
   1   7  -2 505.186 36.4550   6
   1  -7   2 542.084 37.5005   5
   1   7  -2 476.856 34.7180   5
  -1   7   2 507.001 26.5185  10
   1  -7   2 465.850 32.7665   9
   1   7  -2 451.155 32.9336   9
  -1  -7  -2 500.054 34.7062   9
   1   7  -2 429.286 32.4099   3
   1   7  -2 547.283 38.1559   2
  -1   7   2 528.460 35.9983   3
   1  -7   2 425.295 31.4313   3
  -1  -7  -1 801.679 48.4386  14
   1   7  -1 859.123 37.9369  13
  -1  -7  -1 808.075 42.6217  12
  -1   7   1 839.862 37.6641  11
   1   7  -1 913.675 48.6353   5
   1   7  -1 941.345 50.7655   6
   1  -7   1 926.231 38.0008  11
  -1   7   1 888.897 39.0626  10
   1  -7   1 885.331 39.3915  10
   1   7  -1 887.381 46.5841   9
   1  -7   1 940.052 45.7540   9
  -1  -7  -1 879.441 49.6489   9
   1   7  -1 801.249 44.9125   3
   1   7  -1 793.621 48.3973   2
  -1   7   1 887.087 47.9958   3
   1  -7   1 913.995 46.6800   3
   1   7   0 1840.01 61.9967  13
   1  -7   0 1868.52 77.5190  14
  -1  -7   0 1725.50 62.9303  13
  -1  -7   0 1513.81 63.8036  12
   1   7   0 1703.20 74.9002   5
   1   7   0 1991.65 80.4362   6
   1  -7   0 1768.64 63.1921  10
  -1   7   0 1738.68 65.8464  10
   1  -7   0 1858.33 62.8550  11
   1   7   0 1650.36 70.6931   9
   1  -7   0 1954.98 75.1474   3
  -1   7   0 1685.52 73.3441   3
   1   7   0 1755.63 72.6404   3
   1   7   1 915.816 49.1255  14
  -1  -7   1 880.925 39.6208  13
   1  -7  -1 964.848 50.2322  14
   1   7   1 877.921 35.3131  13
  -1   7  -1 912.735 41.9526  10
   1  -7  -1 868.437 36.6476  10
   1  -7  -1 857.459 37.2074  11
   1   7   1 881.588 37.7934  12
  -1  -7   1 823.645 35.2239  12
   1   7   1 930.603 45.6216   9
   1   7   1 872.872 45.6808   3
   1  -7  -1 833.782 45.8739   3
   1   7   2 470.381 34.7882  14
   1  -7  -2 514.677 17.9983  13
   1   7   2 509.185 23.5408  13
   1  -7  -2 490.523 35.0641  14
  -1  -7   2 519.449 29.3723  13
   1   7   2 448.282 27.0512  12
  -1  -7   2 490.939 19.8095  12
  -1   7  -2 545.063 31.4901  10
   1  -7  -2 497.485 24.4755  10
   1  -7  -2 496.425 26.4063  11
   1  -7  -2 449.877 29.1165   9
   1   7   2 491.777 31.0869   9
  -1  -7   2 543.481 40.1952   9
   1  -7  -2 526.250 35.0633   3
   1   7   2 564.470 34.6405   3
   1  -7  -3 1128.67 55.7354   3
   1   7   3 1014.58 51.8143   3
  -1  -7   3 1180.79 51.2825  13
   1  -7  -3 1078.20 56.0254  14
   1   7   3 1127.01 40.9941  13
   1   7   3 1148.55 58.8165  14
   1   7   3 1147.29 49.9621  12
  -1   7  -3 1177.76 59.2412   5
  -1   7  -3 1030.41 55.0644   6
  -1   7  -3 1202.51 52.6035  10
   1  -7  -3 1094.21 46.2912  11
  -1  -7   3 1093.29 36.2054  11
   1  -7  -3 1102.54 41.8259  10
   1   7   3 1239.52 51.7710   9
   1  -7  -3 1189.76 49.8151   9
  -1  -7   3 1151.66 61.7587   9
   1   7   3 1160.87 56.5571   7
  -1   7  -4 1850.12 75.1614   2
  -1   7  -4 1845.85 77.2408   3
   1   7   4 1999.02 78.3488   3
   1  -7  -4 1889.99 80.1788   3
   1   7   4 1907.44 83.8512   1
  -1  -7   4 2056.92 83.0437  14
   1  -7  -4 1770.28 80.1547  14
  -1  -7   4 1898.46 76.0838  13
   1   7   4 1969.31 84.9884  14
   1   7   4 1975.53 63.7588  13
   1   7   4 1975.37 76.6635  12
  -1   7  -4 1956.95 82.4136   6
  -1   7  -4 1986.43 85.1685   5
  -1   7  -4 1891.75 76.7992  10
  -1  -7   4 1922.17 61.9391  11
   1  -7  -4 1959.56 64.1830  10
   1   7   4 1930.16 71.8805   9
   1  -7  -4 1977.91 71.6516   9
  -1  -7   4 1965.06 86.8328   9
   1   7   4 1989.97 81.3926   7
  -1   7  -4 1811.91 80.8960   8
  -1   7  -5 1268.09 56.3538   2
   1  -7  -5 1230.23 60.7226   3
  -1   7  -5 1294.02 59.1847   3
   1   7   5 1336.98 58.9680   3
   1   7   5 1269.47 64.8400   1
  -1  -7   5 1203.59 57.7803  13
   1  -7  -5 1216.66 61.4622  14
   1   7   5 1258.57 45.6484  13
   1   7   5 1244.47 64.4236  14
   1   7   5 1284.14 58.8939  12
  -1   7  -5 1033.62 60.4418   5
  -1  -7   5 1203.59 64.0075   6
  -1  -7   5 1186.31 45.8922  11
  -1   7  -5 1220.15 59.2831  10
   1  -7  -5 1247.64 45.2847  10
   1  -7  -5 1271.76 51.5852   9
   1   7   5 1373.48 51.5473   9
  -1  -7   5 1213.34 64.0290   9
   1   7   5 1172.63 59.8603   7
   1  -7  -5 1290.62 63.2784   7
  -1   7  -5 1348.46 64.1171   8
  -1   7  -6 1052.45 53.7429   3
   1   7   6 1029.90 52.7664   3
  -1   7  -6 1134.96 52.4519   2
   1   7   6 1057.14 59.3389   1
  -1  -7   6 1185.04 57.9682  13
   1  -7  -6 1077.85 57.5057  14
   1   7   6 1079.26 59.9140  14
   1   7   6 1213.73 57.8523  12
  -1  -7   6 1052.32 60.7858   6
   1  -7  -6 1070.65 41.4106  10
  -1   7  -6 1137.98 57.4345  10
  -1  -7   6 1179.12 46.4001  11
   1  -7  -6 1145.09 46.8285   9
   1   7   6 1097.19 43.3264   9
  -1  -7   6 1028.67 58.5484   9
   1   7   6 1054.08 56.3070   7
   1  -7  -6 1106.82 58.9057   7
  -1   7  -6 1105.73 58.5997   8
  -1  -7   7 1023.93 55.8304   2
  -1   7  -7 913.750 46.0776   2
   1   7   7 853.754 46.4660   3
  -1   7  -7 796.935 46.1845   3
   1   7   7 951.474 55.5867   1
  -1  -7   7 826.715 50.2755  13
   1   7   7 843.613 53.5116  14
  -1  -7   7 772.336 31.2307  12
   1   7   7 954.930 52.4660  12
  -1  -7   7 962.699 55.2910   5
  -1  -7   7 962.519 56.6780   6
  -1  -7   7 885.771 41.7630  11
  -1   7  -7 786.701 49.6863  10
   1  -7  -7 906.600 36.2033  10
   1  -7  -7 880.846 39.0058   9
   1   7   7 906.878 35.2163   9
  -1  -7   7 883.413 52.0931   9
  -1   7  -7 813.154 50.3218   8
   1  -7  -7 876.055 52.9115   7
  -1  -7   8 1434.03 70.7965   2
  -1   7  -8 1418.22 61.8513   2
  -1   7  -8 1427.68 65.0411   3
   1   7   8 1324.26 71.3696   1
  -1  -7   8 1471.09 72.0233  13
   1   7   8 1373.79 72.1332  14
   1   7   8 1497.16 71.4092  12
   1  -7  -8 1467.50 72.6885  12
  -1  -7   8 1235.52 49.7801  12
  -1  -7   8 1401.47 72.1760   5
   1   7   8 1468.91 52.5884   4
  -1  -7   8 1398.20 73.6050   6
  -1   7  -8 1433.11 71.5540  10
  -1  -7   8 1395.74 60.3159  11
   1  -7  -8 1373.57 51.6716  10
   1  -7  -8 1440.76 53.7917   9
  -1  -7   8 1350.60 67.8142   9
   1  -7  -8 1383.64 70.6293   7
  -1   7  -8 1417.72 70.1948   8
  -1   7  -9 668.078 39.2572   2
  -1  -7   9 740.535 48.7767   2
   1  -7  -9 734.119 47.8456   3
  -1   7  -9 705.913 42.6419   3
   1   7   9 621.583 47.0759   1
  -1  -7   9 790.577 50.8276  13
   1   7   9 640.354 45.6261  12
  -1  -7   9 569.539 31.9789  12
   1  -7  -9 643.960 46.4025  12
  -1  -7   9 675.950 49.7257   6
   1   7   9 705.382 30.3145   4
  -1  -7   9 560.307 44.7389   5
  -1   7  -9 695.483 48.7979  10
  -1  -7   9 710.556 41.2169  11
   1  -7  -9 589.819 30.3482  10
   1  -7  -9 708.122 32.2715   9
  -1  -7   9 699.442 45.7585   9
   1  -7  -9 713.228 49.0218   7
  -1   7  -9 714.405 47.0857   8
  -1   7 -10 1260.70 62.1654   3
  -1   7 -10 1180.11 57.1235   2
   1  -7 -10 1138.21 64.7490   3
  -1  -7  10 1217.99 66.9405   2
   1   7  10 1270.75 72.0705   1
  -1  -7  10 1272.78 70.0383  13
   1   7  10 1202.92 67.2579  12
   1  -7 -10 1253.39 69.1323  12
  -1  -7  10 1183.13 53.2461  12
  -1  -7  10 1217.94 69.1697   5
  -1  -7  10 1212.53 70.4362   6
  -1   7 -10 1194.71 69.4498  10
   1  -7 -10 1313.60 48.5696   9
  -1  -7  10 1205.69 64.0409   9
   1  -7 -10 1323.12 71.3266   7
  -1   7 -10 1387.96 70.3843   8
   1   7  10 1342.74 71.4326   8
   1   7  11 320.821 35.4907   1
  -1   7 -11 291.306 33.4793   1
   1   7  11 274.763 32.6309   8
  -1   7 -11 262.696 30.9479   8
   1  -7 -11 290.933 33.5879   7
  -1  -7  11 302.367 25.1235  12
   1   7  11 313.301 33.7413  12
   1  -7 -11 265.707 31.6357  12
  -1  -7  11 334.770 36.2570   6
  -1  -7  11 334.010 35.4398   5
  -1   7 -11 289.479 34.9087  10
  -1  -7  11 246.317 28.0076   9
   1  -7 -11 346.010 20.0321   9
   1  -7 -11 305.564 32.4176   3
  -1   7 -11 309.424 29.9369   3
  -1  -7  11 319.828 33.5612   2
  -1   7 -11 294.403 25.9847   2
  -1   7 -12 391.673 34.0151   3
   1  -7 -12 393.203 37.1982   3
  -1  -7  12 377.795 36.5207   2
  -1   7 -12 387.017 30.1564   2
  -1   7 -12 432.981 41.2078   1
   1   7  12 503.855 45.5390   1
   1   7  12 370.295 28.2607  13
   1   7  12 429.398 40.3549  14
   1   7  12 410.561 38.8197  12
   1  -7 -12 490.284 42.8661  12
  -1  -7  12 454.070 31.8051  12
  -1  -7  12 407.307 42.1434   6
  -1  -7  12 374.882 38.4076   5
  -1   7 -12 456.549 43.4557  10
   1  -7 -12 362.919 20.1198   9
  -1  -7  12 434.333 36.6768   9
   1   7  12 472.942 42.2741   8
  -1   7 -12 393.499 38.0591   8
   1  -7 -12 405.825 40.3085   7
   1  -7 -13 112.583 24.0669   3
  -1   7 -13 159.696 23.1278   3
  -1   7 -13 158.955 21.2083   2
  -1  -7  13 152.350 25.6136   2
  -1   7 -13 177.026 29.1489   1
   1   7  13 226.335 32.3751   1
   1   7  13 110.904 24.3997  14
  -1  -7  13 194.782 21.6901  12
   1   7  13 171.443 20.1347  13
   1   7  13 160.173 27.3510  12
   1  -7 -13 145.189 26.7353  12
  -1  -7  13 146.326 26.9392   5
  -1  -7  13 168.959 29.0633   6
   1  -7 -13 181.509 28.0831   7
  -1  -7  13 184.678 25.5052  11
   1  -7 -13 176.588 10.8053   9
  -1  -7  13 119.382 22.1622   9
  -1   7 -13 122.870 27.7059  10
  -1   7 -13 140.460 24.9352   8
   1   7  13 175.212 28.4229   8
  -1  -7  14 677.373 51.7679   2
  -1   7 -14 797.659 50.0090   3
   1  -7 -14 778.413 54.0206   3
   1   7  14 887.684 62.4197   1
  -1   7 -14 709.531 57.0249   1
   1   7  14 819.241 45.2097  13
   1   7  14 768.237 56.1842  14
   1   7  14 859.311 59.7064  12
  -1  -7  14 843.167 47.5829  12
   1  -7 -14 780.820 58.2142  12
  -1  -7  14 871.686 60.7603   5
  -1  -7  14 750.690 59.4699   6
  -1   7 -14 660.520 56.1617  10
  -1  -7  14 893.720 56.0015  11
  -1  -7  14 845.280 52.4926   9
  -1   7 -14 824.639 56.3580   8
   1   7  14 854.652 60.1106   8
  -1   7 -15 176.508 24.7545   3
   1  -7 -15 60.2317 21.8268   3
   1   7  15 108.881 27.3447   1
  -1  -7  15 103.280 23.9813   2
   1  -7 -15 102.358 22.7555   1
  -1   7 -15 83.4291 25.1260   1
   1   7  15 85.5450 22.4343  14
   1  -7 -15 134.506 28.5037  12
   1   7  15 99.6962 24.7642  12
   1   7  15 101.734 17.7609  13
  -1  -7  15 107.568 18.4711  12
  -1  -7  15 79.3670 22.9114   5
  -1  -7  15 54.1735 23.7881   6
  -1  -7  15 74.5980 19.4341  11
  -1   7 -15 122.751 28.7321  10
  -1   7 -15 98.1766 23.1771   8
   1   7  15 132.033 26.3359   8
  -1   7 -16 133.193 25.7306   8
   1   7  16 131.269 20.5961  13
  -1  -7  16 129.786 19.9363  12
  -1  -7  16 139.958 28.3126   5
  -1  -7  16 153.164 25.6395  11
  -1  -7  16 148.723 27.3183   2
   1  -7 -16 114.849 23.9872   1
   1  -7 -16 144.567 25.4774   3
  -1   7 -16 141.307 24.0758   3
  -1  -7  17 81.9340 21.5889  11
   1  -7 -17 102.116 16.1305  10
  -1  -7  17 76.8080 23.8856   2
   1  -7 -17 72.5225 22.3332   3
  -1   7 -17 77.7427 21.0591   3
  -1  -7  17 105.866 19.1131  12
   1  -7 -18 395.747 28.3516  10
  -1  -7  18 469.407 44.4560   2
  -1   7 -18 475.372 37.6512   3
  -1  -7  18 442.936 35.5367  12
  -1   7 -19 74.7647 20.9439   3
   1   8 -18 387.773 33.1277   9
  -1  -8 -18 394.022 33.5548   3
   1  -8  18 358.958 33.7158  12
  -1   8  17 36.6378 17.6430  14
   1   8 -17 34.4325 17.1467   9
  -1  -8 -17 68.8419 17.9149   3
   1  -8  17 21.9470 14.6076  12
  -1  -8 -16 60.8231 19.7516   3
  -1   8  16 105.169 23.8542  14
   1  -8  16 82.8472 19.5752  12
   1  -8  16 68.7938 18.1849   9
  -1  -8 -16 56.0071 9.26873  10
   1   8 -16 96.3206 19.9234   8
   1   8 -16 87.4630 20.1736   9
   1   8 -15 309.161 36.7141   2
  -1  -8 -15 336.301 31.1091   3
  -1   8  15 339.279 38.3877   1
  -1   8  15 296.073 34.4103  14
   1  -8  15 308.941 30.1359  12
   1  -8  15 358.411 40.9000   6
  -1  -8 -15 249.371 15.3802  10
  -1   8  15 363.937 36.8943  11
   1   8 -15 372.709 32.8951   9
   1  -8  15 319.024 30.1383   9
  -1   8  15 292.614 35.0921   8
  -1  -8 -15 399.177 39.3375   7
   1   8 -15 302.946 30.7239   8
  -1  -8 -14 1320.92 64.1953   3
   1   8 -14 1224.26 71.7592   2
   1   8 -14 1419.94 81.4522   1
  -1   8  14 1429.05 78.3979   1
  -1   8  14 1446.02 74.9624  14
   1  -8  14 1463.40 75.3002  13
  -1   8  14 1308.99 54.3872  13
   1  -8  14 1394.92 65.9776  12
   1  -8  14 1336.72 77.1196   6
   1  -8  14 1422.68 81.7224   5
  -1   8  14 1502.28 73.8328  11
   1  -8  14 1311.96 63.1121   9
   1   8 -14 1386.83 66.0479   9
  -1   8  14 1430.82 76.1614   8
   1   8 -14 1339.26 65.5517   8
  -1  -8 -14 1205.28 70.8602   7
  -1  -8 -13 239.588 27.4140   3
  -1   8  13 341.401 38.3483   1
   1   8 -13 313.491 35.4942   2
  -1   8  13 274.344 21.4847  13
  -1   8  13 287.909 31.9375  14
   1  -8  13 248.151 31.9038  13
   1  -8  13 233.545 27.2812  12
  -1  -8 -13 276.486 38.8309  12
   1  -8  13 257.257 34.7034   6
   1  -8  13 263.697 36.0517   5
  -1   8  13 338.269 32.9017  11
   1   8 -13 310.564 31.1591   9
   1  -8  13 220.080 26.0832   9
  -1  -8 -13 299.857 34.2825   7
   1   8 -13 291.307 29.6205   8
  -1  -8 -12 75.5707 17.0656   3
  -1   8  12 40.8378 16.3628   1
   1   8 -12 76.0248 20.7384   2
  -1   8  12 64.5203 11.8246  13
  -1   8  12 86.0992 19.4135  14
   1  -8  12 56.3834 18.1414  13
   1  -8  12 76.5321 16.8310  12
  -1  -8 -12 79.6217 27.1032  12
   1  -8  12 105.007 23.7164   6
   1  -8  12 59.0312 21.1883   5
  -1   8  12 69.8465 17.9491  11
   1  -8  12 89.0899 18.5470   9
   1   8 -12 55.6589 18.6489   9
   1   8 -12 91.1728 17.7014   8
  -1  -8 -12 61.0625 18.1290   7
   1   8 -11 580.404 46.7320   2
  -1  -8 -11 573.115 40.5454   3
  -1   8  11 621.643 48.0826   1
  -1   8  11 594.597 45.9428  14
  -1   8  11 702.507 31.4715  13
   1  -8  11 657.264 47.9878  13
   1  -8  11 601.522 39.9174  12
  -1  -8 -11 669.736 54.2959  12
   1  -8  11 668.213 51.9009   5
   1  -8  11 613.540 48.4074   6
  -1   8  11 705.002 45.4204  11
   1   8 -11 618.286 44.0780   9
   1  -8  11 570.013 40.6554   9
  -1  -8 -11 640.733 47.2572   7
   1   8 -11 628.864 41.2569   8
  -1  -8 -10 3310.84 121.851   3
   1   8 -10 3263.41 132.676   2
  -1   8  10 3261.98 131.033   1
   1  -8  10 3684.90 134.121  13
  -1   8  10 3257.59 102.495  13
  -1   8  10 3293.49 130.122  14
   1  -8  10 3146.49 119.170  12
  -1  -8 -10 3494.69 143.150  12
   1  -8  10 3224.81 135.444   5
   1  -8  10 3397.80 134.397   6
  -1   8  10 3176.46 122.438  11
   1   8 -10 3492.87 128.256   9
   1  -8  10 3357.60 123.155   9
   1   8 -10 3260.72 120.751   8
  -1  -8  -9 260.575 26.2805   3
   1   8  -9 317.879 33.0069   2
   1   8  -9 249.906 30.5881   3
  -1   8   9 242.397 28.1662   1
  -1   8   9 232.337 27.0454  14
  -1   8   9 221.091 14.0725  13
   1  -8   9 282.265 30.2013  13
  -1  -8  -9 275.497 34.3436  12
   1  -8   9 205.186 23.2261  12
   1  -8   9 237.540 29.9200   6
   1  -8   9 249.776 30.6921   5
  -1   8   9 240.363 25.5227  11
   1   8  -9 249.326 28.9527   9
   1  -8   9 264.219 27.9813   9
   1   8  -9 229.087 24.0021   8
  -1  -8  -8 113.663 19.3350   3
   1   8  -8 90.8113 20.4253   2
  -1   8   8 78.4481 18.2148   1
  -1   8   8 95.8017 19.6430  14
   1  -8   8 129.087 22.2264  13
  -1  -8  -8 105.916 23.4831  12
   1  -8   8 110.382 21.7771   6
  -1   8   8 137.016 20.3478   4
   1  -8   8 127.501 22.6681   5
  -1   8   8 89.9327 16.5468  11
  -1  -8  -8 125.300 13.5634   9
   1  -8   8 118.515 19.9252   9
   1   8  -8 106.199 16.6474   8
  -1  -8  -7 452.853 34.1520   3
   1   8  -7 552.682 42.3794   2
  -1   8   7 481.861 37.3150   1
   1  -8   7 547.871 39.1388  13
  -1   8   7 478.156 38.0303  14
  -1  -8  -7 482.293 43.5848  12
  -1   8   7 489.441 35.8815   4
   1  -8   7 540.769 41.5962   6
   1  -8   7 478.941 41.4330   5
  -1   8   7 497.609 33.9163  11
   1  -8   7 399.128 34.2615   9
  -1  -8  -7 509.425 28.4953   9
   1   8  -7 562.604 35.2938   8
   1   8  -6 6434.33 214.896   3
  -1  -8  -6 6454.06 207.565   3
   1   8  -6 6447.94 218.128   2
  -1   8   6 6504.22 212.350   1
  -1   8   6 6413.98 214.416  14
   1  -8   6 6887.06 211.872  13
  -1  -8  -6 7003.69 225.547  12
   1  -8   6 6589.39 220.522   5
  -1   8   6 6609.88 210.369   4
   1   8  -6 6333.60 217.105   5
  -1   8   6 6528.30 203.388  11
   1   8  -6 6591.32 213.948   9
  -1  -8  -6 6405.28 198.177   9
   1  -8   6 6021.52 207.363   9
   1   8  -6 6562.82 204.933   8
  -1  -8  -5 292.777 27.2736   3
   1   8  -5 265.540 28.5843   3
  -1   8   5 296.883 27.9268   1
   1  -8   5 355.791 28.8119  13
  -1  -8  -5 318.269 33.0698  12
   1  -8   5 270.498 30.6041   5
  -1   8   5 302.466 28.0313   4
   1   8  -5 325.658 30.8292   5
  -1   8   5 317.296 24.7486  11
   1  -8   5 295.276 28.5978   9
   1   8  -5 315.973 30.2927   9
  -1  -8  -5 287.678 24.0232   9
   1   8  -5 316.274 25.7155   8
   1   8  -4 270.720 27.9453   3
  -1  -8  -4 214.599 24.4491   3
   1  -8   4 238.704 25.5656   3
  -1   8   4 236.947 24.4581   1
   1   8  -4 286.601 25.6837  13
   1  -8   4 254.701 19.9554  11
  -1  -8  -4 274.538 30.0933  12
  -1   8   4 286.080 27.9379   4
   1   8  -4 210.341 25.3591   6
   1   8  -4 255.366 27.6308   5
   1  -8   4 237.818 27.9754   5
  -1   8   4 227.492 20.0896  11
   1  -8   4 231.131 24.8442   9
   1   8  -4 248.587 27.1926   9
  -1  -8  -4 255.973 24.2477   9
  -1   8   4 253.255 27.4056   7
   1   8  -3 1152.76 52.2913  13
  -1  -8  -3 1190.52 63.6574  14
   1  -8   3 1125.93 46.4112  11
   1   8  -3 1047.33 58.4048   5
   1   8  -3 1044.14 59.6782   6
   1  -8   3 1074.38 60.0124   5
  -1   8   3 1063.23 46.9067  11
  -1  -8  -3 1287.20 59.3869   9
   1  -8   3 1150.83 57.2477   9
   1   8  -3 1043.20 56.4736   9
  -1   8   3 1125.33 59.4583   3
   1  -8   3 1057.19 55.5597   3
  -1  -8  -3 1128.33 57.0876   3
   1   8  -3 1056.01 56.8198   3
  -1  -8  -2 9408.83 296.429  14
   1   8  -2 10129.3 278.382  13
  -1   8   2 9625.65 273.816  11
  -1  -8  -2 8206.40 284.306  12
   1   8  -2 9418.30 292.480   5
   1   8  -2 9360.23 294.120   6
  -1   8   2 9632.32 272.798  10
   1  -8   2 9367.32 271.867  11
   1  -8   2 9412.88 286.904   9
   1   8  -2 8996.32 287.136   9
  -1  -8  -2 9411.42 292.405   9
   1  -8   2 9612.28 288.856   3
   1   8  -2 9614.77 288.833   3
   1   8  -2 9415.39 295.343   2
  -1   8   2 9326.60 291.540   3
  -1  -8  -1 1564.19 75.4421  14
   1   8  -1 1638.02 60.3210  13
  -1   8   1 1583.53 58.9204  11
  -1  -8  -1 1313.73 64.6399  12
   1   8  -1 1567.68 74.9842   6
   1   8  -1 1665.66 74.5151   5
   1  -8   1 1593.04 57.7877  11
  -1   8   1 1565.32 60.4264  10
   1   8  -1 1618.37 70.9779   9
   1  -8   1 1669.42 70.1700   9
  -1  -8  -1 1493.41 74.7164   9
   1   8  -1 1574.62 70.6170   3
   1   8  -1 1708.90 77.1674   2
   1  -8   1 1676.68 71.6540   3
  -1   8   1 1586.70 72.8571   3
   1  -8   0 97.7651 10.4935  13
  -1  -8   0 70.8645 10.6604  13
   1  -8   0 86.8476 16.2421  14
  -1  -8   0 68.5867 13.0447  12
   1   8   0 96.2242 11.0915  13
   1   8   0 83.5184 17.3709   6
   1   8   0 102.833 18.4699   5
   1  -8   0 100.309 11.1514  11
   1   8   0 85.5193 17.9890   9
  -1   8   0 79.3452 12.9928  10
  -1   8   0 115.249 18.9182   3
   1  -8   0 125.263 19.4223   3
   1   8   0 52.5826 13.9683   3
   1  -8  -1 1684.60 51.9900  13
   1   8   1 1478.11 54.9505  13
  -1  -8   1 1622.95 61.1866  13
   1  -8  -1 1624.66 74.5579  14
   1  -8  -1 1717.32 70.2807  12
   1   8   1 1781.62 77.0174   5
  -1   8  -1 1572.25 63.7761  10
   1  -8  -1 1618.12 58.1566  11
   1  -8  -1 1691.25 58.8655  10
   1   8   1 1619.49 69.3838   9
   1  -8  -1 1617.76 71.2376   3
   1   8   1 1758.06 72.5501   3
   1   8   2 9406.31 285.280   3
   1  -8  -2 9357.54 287.194   3
   1  -8  -2 9809.39 293.071  14
  -1  -8   2 9136.68 275.415  13
   1   8   2 9422.48 264.910  13
   1   8   2 9270.65 291.996  14
   1  -8  -2 9318.79 285.334  12
  -1  -8   2 9099.83 264.141  12
   1   8   2 9399.22 274.973  12
  -1   8  -2 9610.96 290.975   6
   1   8   2 9759.35 261.097  10
   1   8   2 9184.47 257.370  11
   1  -8  -2 9554.85 267.755  10
  -1   8  -2 9214.88 277.999  10
   1  -8  -2 9628.61 270.942  11
   1  -8  -2 9555.09 281.412   9
   1   8   2 9711.48 282.499   9
  -1  -8   2 8264.76 295.883   9
   1   8   2 9307.78 288.712   7
   1  -8  -3 1089.60 57.0505   3
   1   8   3 1198.65 56.8225   3
  -1  -8   3 1098.85 50.7360  13
   1   8   3 1037.50 58.5517  14
   1   8   3 1152.98 40.3133  13
  -1  -8   3 1007.10 57.2191  14
   1  -8  -3 1081.34 58.7627  14
   1   8   3 1139.81 50.7737  12
   1  -8  -3 1106.46 56.4848  12
  -1   8  -3 1215.75 60.6691   6
   1   8   3 1053.80 38.1617  11
   1  -8  -3 1095.87 41.5788  10
  -1   8  -3 1074.81 51.5879  10
  -1  -8   3 1054.46 64.2767   9
   1   8   3 1145.83 52.1867   9
   1  -8  -3 1185.73 53.1099   9
   1   8   3 1134.61 58.4079   7
  -1   8  -4 263.532 24.3581   2
   1   8   4 233.299 24.0007   3
   1  -8  -4 233.910 26.0354   3
  -1   8  -4 278.501 26.8753   3
   1   8   4 236.554 14.1969  13
   1  -8  -4 235.285 26.2686  14
   1   8   4 246.127 27.6820  14
  -1  -8   4 240.097 26.3270  14
  -1  -8   4 223.781 22.0222  13
   1   8   4 243.711 22.5819  12
   1  -8  -4 267.858 26.3419  12
  -1   8  -4 225.338 26.9220   5
  -1   8  -4 246.893 27.3184   6
   1  -8  -4 242.896 15.4752  10
  -1  -8   4 242.237 12.6984  11
  -1   8  -4 257.999 24.3539  10
   1   8   4 238.638 21.1978   9
   1  -8  -4 220.160 21.5007   9
  -1  -8   4 243.555 29.9607   9
   1   8   4 223.111 24.9916   7
  -1   8  -4 178.499 24.1200   8
  -1   8  -5 233.076 24.9466   3
  -1   8  -5 296.605 25.9253   2
   1   8   5 286.950 26.4522   3
   1  -8  -5 258.371 27.3863   3
   1   8   5 308.783 31.4054   1
   1   8   5 294.047 16.1768  13
   1   8   5 341.753 31.9924  14
   1  -8  -5 296.360 29.8640  14
  -1  -8   5 299.438 26.5258  13
   1   8   5 265.598 24.7054  12
   1  -8  -5 298.560 28.7719  12
  -1   8  -5 322.679 32.5340   5
  -1   8  -5 299.696 27.3640  10
   1  -8  -5 278.416 16.3737  10
  -1  -8   5 297.795 16.9124  11
  -1  -8   5 315.286 32.7668   9
   1  -8  -5 319.751 24.5037   9
   1   8   5 299.906 22.3089   9
   1   8   5 303.715 29.6371   7
  -1   8  -5 268.982 28.0060   8
  -1   8  -6 6725.27 210.546   3
  -1   8  -6 6712.55 206.739   2
   1   8   6 6305.52 207.751   3
   1   8   6 6567.47 219.436   1
  -1  -8   6 6450.57 209.617  13
   1  -8  -6 6504.34 215.767  14
   1   8   6 6214.05 216.968  14
   1   8   6 6427.10 187.336  13
   1   8   6 6638.64 210.186  12
  -1  -8   6 6238.71 219.107   6
  -1   8  -6 6212.24 208.860  10
   1  -8  -6 6409.40 186.276  10
  -1  -8   6 6454.16 191.249  11
   1  -8  -6 6738.94 199.499   9
   1   8   6 6504.60 192.736   9
  -1  -8   6 6693.50 219.637   9
   1   8   6 6556.73 213.725   7
   1  -8  -6 6567.34 215.864   7
  -1   8  -6 6667.95 216.093   8
  -1   8  -7 511.989 37.1491   3
  -1   8  -7 514.669 35.0879   2
   1   8   7 468.261 35.1487   3
   1   8   7 555.170 43.4066   1
   1   8   7 529.048 42.2489  14
  -1  -8   7 463.078 36.4221  13
   1   8   7 512.102 37.9002  12
  -1  -8   7 564.385 44.3573   6
  -1  -8   7 527.079 41.4286   5
  -1   8  -7 501.100 38.8550  10
  -1  -8   7 543.083 29.2412  11
   1  -8  -7 494.306 23.3246  10
   1  -8  -7 497.658 30.4223   9
   1   8   7 495.347 25.9178   9
  -1  -8   7 471.626 39.8508   9
  -1   8  -7 503.964 39.1013   8
   1  -8  -7 566.519 42.4282   7
  -1   8  -8 137.275 20.3552   3
  -1   8  -8 116.774 17.5983   2
   1   8   8 87.3023 19.7810   1
   1   8   8 116.520 21.5687  14
  -1  -8   8 92.5759 8.27288  12
   1   8   8 102.679 19.4454  12
  -1  -8   8 124.504 20.7982  13
   1   8   8 90.3425 13.1901   4
  -1  -8   8 73.3336 18.8667   5
  -1  -8   8 93.1542 21.7690   6
  -1  -8   8 131.239 16.2978  11
  -1  -8   8 103.806 21.0576   9
  -1   8  -8 143.174 24.3816  10
   1  -8  -8 96.7240 10.4156  10
   1  -8  -8 95.4522 21.5961   7
   1  -8  -8 105.320 14.8584   9
  -1   8  -8 91.4499 19.8917   8
  -1   8  -9 251.219 24.3689   2
  -1   8  -9 251.180 27.3966   3
   1  -8  -9 229.575 27.4275   3
   1   8   9 211.233 29.4925   1
  -1  -8   9 293.459 30.7242  13
   1   8   9 213.220 26.7612  12
  -1  -8   9 203.334 14.7265  12
  -1  -8   9 254.034 31.7265   6
   1   8   9 242.307 17.9544   4
  -1  -8   9 221.316 28.4727   5
  -1  -8   9 244.160 22.5197  11
   1  -8  -9 194.518 14.8450  10
  -1  -8   9 186.977 25.5536   9
   1  -8  -9 196.211 18.7750   9
  -1   8  -9 181.957 27.2065  10
   1  -8  -9 259.074 30.0469   7
  -1   8  -9 224.633 27.9285   8
  -1   8 -10 3299.16 124.121   3
   1  -8 -10 3332.71 129.516   3
  -1  -8  10 3485.93 132.890   2
  -1   8 -10 3240.86 119.394   2
   1   8  10 3286.68 136.460   1
  -1  -8  10 3301.35 132.016  13
   1   8  10 3351.87 131.588  12
  -1  -8  10 3259.84 106.037  12
  -1  -8  10 3539.40 136.610   5
  -1  -8  10 3268.78 136.526   6
   1  -8 -10 3170.89 103.236  10
  -1  -8  10 3382.01 119.273  11
  -1   8 -10 3007.14 129.159  10
   1  -8 -10 3480.79 108.322   9
  -1  -8  10 3144.95 126.307   9
   1  -8 -10 3452.60 135.171   7
  -1   8 -10 3315.08 130.836   8
  -1  -8  11 693.170 49.7437   2
   1  -8 -11 621.490 46.1786   3
  -1   8 -11 606.520 42.4824   3
  -1   8 -11 599.477 38.9828   2
   1   8  11 649.456 51.4883   1
   1   8  11 612.873 34.2719  13
  -1  -8  11 630.875 48.4622  13
  -1  -8  11 610.589 32.4419  12
   1   8  11 523.113 44.7284  12
   1  -8 -11 635.578 49.5361  12
  -1  -8  11 579.062 47.6062   5
  -1  -8  11 558.963 49.5378   6
  -1   8 -11 486.130 44.5019  10
  -1  -8  11 716.931 42.8019  11
   1  -8 -11 575.128 29.2373  10
  -1  -8  11 606.852 44.3910   9
   1  -8 -11 666.192 31.0686   9
   1  -8 -11 638.687 49.4714   7
   1   8  11 612.681 48.5038   8
  -1   8 -11 600.153 46.7155   8
   1  -8 -12 94.7570 21.0536   3
  -1   8 -12 57.5192 18.0742   3
  -1   8 -12 66.9309 20.4710   1
  -1   8 -12 47.0128 14.6476   2
  -1  -8  12 72.9432 20.6838   2
   1   8  12 68.4729 21.6435   1
   1   8  12 72.6886 19.6235  14
  -1  -8  12 83.9814 21.7499  13
   1   8  12 59.4077 12.6240  13
   1   8  12 69.1895 19.3149  12
   1  -8 -12 97.0146 21.8474  12
  -1  -8  12 66.3267 12.3468  12
  -1  -8  12 103.130 24.2549   5
  -1  -8  12 49.9053 21.8534   6
   1  -8 -12 113.562 25.3018   7
  -1  -8  12 76.6546 17.7839  11
   1  -8 -12 66.9638 10.2874   9
  -1  -8  12 87.9730 21.7529   9
   1  -8 -12 55.3615 10.9033  10
  -1   8 -12 37.4434 19.7402  10
   1   8  12 98.5325 22.4827   8
  -1   8 -12 66.5122 19.1586   8
   1  -8 -13 278.894 32.4355   3
  -1   8 -13 310.358 31.6955   3
  -1   8 -13 294.594 27.9554   2
  -1  -8  13 251.126 31.9338   2
  -1   8 -13 205.353 31.7394   1
   1   8  13 274.724 36.4194   1
   1   8  13 280.887 34.8927  14
   1   8  13 309.410 25.1259  13
   1   8  13 272.190 33.6795  12
  -1  -8  13 293.939 24.1093  12
  -1  -8  13 287.701 35.4495  13
   1  -8 -13 272.381 34.5255  12
  -1  -8  13 343.397 39.3458   6
  -1  -8  13 316.982 37.6216   5
   1  -8 -13 318.218 36.5893   7
   1  -8 -13 301.871 21.3230  10
  -1  -8  13 360.000 32.4049  11
  -1   8 -13 298.716 37.6273  10
   1  -8 -13 322.529 16.0342   9
  -1  -8  13 361.633 35.4456   9
  -1   8 -13 345.185 36.7958   8
   1   8  13 306.757 36.5091   8
  -1   8 -14 1294.98 68.3724   3
   1  -8 -14 1396.26 74.5260   3
  -1  -8  14 1352.10 75.3956   2
  -1   8 -14 1348.16 80.1905   1
   1   8  14 1357.52 81.6350   1
   1   8  14 1151.38 74.1305  14
  -1  -8  14 1372.40 78.5483  13
   1   8  14 1367.35 59.0752  13
   1   8  14 1407.59 78.8718  12
  -1  -8  14 1301.23 59.3293  12
   1  -8 -14 1490.50 82.2262  12
  -1  -8  14 1159.32 76.5815   6
  -1  -8  14 1221.17 76.3604   5
  -1  -8  14 1362.42 69.6383  11
  -1   8 -14 1408.70 80.3582  10
  -1  -8  14 1231.94 68.3321   9
   1   8  14 1332.43 78.8815   8
  -1   8 -14 1501.15 78.9173   8
   1  -8 -15 298.177 34.1939   3
  -1   8 -15 268.523 31.1438   3
  -1  -8  15 347.319 37.9261   2
   1   8  15 275.476 36.1797  14
  -1  -8  15 319.222 26.7173  12
  -1  -8  15 238.933 34.8617   5
  -1  -8  15 319.226 32.9748  11
  -1  -8  15 272.076 31.8180   9
  -1   8 -15 350.456 37.3212   8
   1  -8 -16 81.7986 12.5453  10
  -1  -8  16 64.3401 19.9829  11
  -1  -8  16 85.3978 23.4829   2
  -1  -8  16 83.5388 16.0646  12
   1  -8 -16 57.5602 19.3605   3
  -1   8 -16 49.8515 17.4444   3
  -1  -8  17 31.8212 12.5047  12
  -1  -8  17 40.7197 20.7563   2
  -1  -8  17 47.4417 17.8182  11
   1  -8 -17 33.8804 10.5617  10
  -1   8 -17 58.6731 20.1530   3
  -1   8 -18 308.975 31.5312   3
  -1  -9 -17 11.8971 12.8892   3
   1  -9  17 56.0573 16.9948  12
  -1  -9 -16 69.4025 18.7199   3
   1   9 -16 68.2086 20.8512   2
  -1   9  16 58.3305 20.3822  14
   1  -9  16 58.2129 16.2871  12
   1  -9  16 58.7809 17.5421   9
   1   9 -16 76.3594 19.8638   9
   1   9 -15-4.09518 19.0325   3
  -1  -9 -15 3.04042 13.6516   3
   1   9 -15-4.26200 17.7167   2
  -1   9  15 4.65246 15.7910   1
  -1   9  15 4.14244 13.1520  14
   1  -9  15 31.5092 13.9628  12
  -1   9  15-3.80522 16.7775  11
   1  -9  15 11.8654 15.7189   9
   1   9 -15-3.16583 14.2146   8
   1   9 -15 8.73069 15.0209   9
   1   9 -14 85.1914 24.6693   3
  -1  -9 -14 124.729 22.3020   3
   1   9 -14 80.5973 22.5734   2
  -1   9  14 45.2921 19.7054   1
  -1   9  14 85.9664 20.3597  14
   1  -9  14 64.4003 16.4195  12
   1  -9  14 126.178 24.4453  13
  -1  -9 -14 64.1023 26.8953  12
   1  -9  14 51.1912 24.4299   6
  -1   9  14 62.1196 18.7185  11
   1  -9  14 86.2310 19.3264   9
  -1  -9 -14 79.6482 24.7304   7
   1   9 -14 80.5782 20.3641   9
   1   9 -14 68.5807 18.2519   8
   1   9 -13 71.9918 21.5470   3
  -1  -9 -13 90.7398 19.6374   3
   1   9 -13 84.0178 22.3410   2
  -1   9  13 91.9083 22.3621   1
  -1   9  13 68.5995 20.3451  14
   1  -9  13 54.3000 15.7394  12
   1  -9  13 95.7609 22.8301  13
  -1  -9 -13 83.4213 26.6116  12
   1  -9  13 49.7636 22.4631   6
   1  -9  13 43.7653 22.3008   5
  -1   9  13 97.5371 20.1365  11
   1  -9  13 59.6509 16.7032   9
   1   9 -13 51.7569 16.2440   8
   1   9 -13 76.5042 19.8658   9
   1   9 -12 125.791 25.3093   3
  -1  -9 -12 173.704 24.0700   3
   1   9 -12 170.228 27.8320   2
  -1   9  12 168.169 27.2564   1
  -1   9  12 213.578 28.3888  14
  -1   9  12 127.929 12.5613  13
   1  -9  12 189.513 27.6253  13
   1  -9  12 172.539 21.5399  12
  -1  -9 -12 198.301 33.9555  12
   1  -9  12 164.980 28.8685   5
   1  -9  12 127.202 26.1233   6
  -1   9  12 122.153 21.7414  11
   1  -9  12 183.264 25.3257   9
   1   9 -12 198.063 26.8706   9
   1   9 -12 146.022 20.9652   8
   1   9 -11 26.9415 19.8879   3
  -1  -9 -11 38.4346 15.6958   3
  -1   9  11 20.1369 15.6894   1
   1   9 -11 40.9315 17.0417   2
  -1   9  11 37.1421 7.03468  13
  -1   9  11 38.7148 18.6075  14
   1  -9  11 78.9674 19.2864  13
  -1  -9 -11 24.6507 20.0852  12
   1  -9  11 25.8597 12.8305  12
   1  -9  11 41.0675 19.3828   5
   1  -9  11 25.4768 16.5385   6
  -1   9  11 46.6268 15.4095  11
   1  -9  11 24.0405 13.9991   9
   1   9 -11 29.0146 16.8899   9
   1   9 -11 49.2421 16.1454   8
  -1  -9 -10 448.921 35.9257   3
   1   9 -10 454.682 42.0407   2
   1   9 -10 417.162 39.7802   3
  -1   9  10 405.905 38.5879   1
   1  -9  10 513.299 40.7754  13
  -1   9  10 422.301 39.5110  14
   1  -9  10 495.457 35.1476  12
  -1  -9 -10 599.639 51.3550  12
   1  -9  10 459.546 42.9374   6
   1  -9  10 410.303 42.4079   5
  -1   9  10 473.654 35.9108  11
   1  -9  10 459.929 37.1342   9
   1   9 -10 493.181 40.2250   9
   1   9 -10 534.750 38.0202   8
  -1  -9  -9 253.975 27.3740   3
  -1   9   9 243.067 26.4761   4
   1   9  -9 204.418 29.3383   3
   1   9  -9 271.820 31.3914   2
  -1   9   9 203.757 27.3965   1
  -1   9   9 242.337 28.6693  14
  -1  -9  -9 210.288 31.8386  12
   1  -9   9 223.863 27.8744  13
   1  -9   9 154.660 26.0975   6
   1  -9   9 149.310 26.2836   5
  -1   9   9 241.114 24.8387  11
   1  -9   9 216.503 25.9869   9
   1   9  -9 253.103 29.4628   9
   1   9  -9 253.791 25.9997   8
  -1  -9  -8 1071.10 57.4077   3
   1   9  -8 1125.58 65.5606   2
  -1   9   8 1207.76 64.6659   1
   1  -9   8 1172.19 61.3664  13
  -1   9   8 1128.29 63.7806  14
  -1  -9  -8 1163.12 69.7086  12
   1  -9   8 1113.09 65.6602   6
  -1   9   8 1022.98 56.8063   4
   1  -9   8 1123.59 67.5549   5
  -1   9   8 1012.77 53.4827  11
   1  -9   8 1047.84 57.9596   9
  -1  -9  -8 1051.70 46.7138   9
   1   9  -8 1026.54 54.4298   8
  -1  -9  -7 140.886 22.1318   3
  -1   9   7 111.604 20.2731   1
   1   9  -7 124.416 23.3994   2
  -1   9   7 189.339 25.8914  14
   1  -9   7 159.785 23.1940  13
  -1  -9  -7 108.247 23.7587  12
   1  -9   7 159.490 25.8418   5
  -1   9   7 125.013 21.4383   4
  -1   9   7 177.977 20.0577  11
   1  -9   7 119.072 20.2505   9
  -1  -9  -7 170.700 17.8018   9
   1   9  -7 159.200 20.8112   8
   1   9  -6 393.630 37.0576   2
  -1  -9  -6 244.913 27.1142   3
   1   9  -6 316.379 31.7172   3
  -1   9   6 303.957 30.2651   1
   1  -9   6 321.878 28.9254  13
  -1  -9  -6 272.346 32.6480  12
   1  -9   6 338.751 35.5318   5
  -1   9   6 369.336 32.4722   4
   1   9  -6 338.516 33.9864   5
  -1   9   6 279.660 24.3332  11
   1  -9   6 340.036 31.0550   9
  -1  -9  -6 252.977 23.5956   9
   1   9  -6 321.009 31.7780   9
   1   9  -6 304.104 27.4216   8
  -1  -9  -5 412.265 33.3921   3
   1   9  -5 402.669 36.7019   2
   1   9  -5 373.933 34.5959   3
  -1   9   5 297.652 29.7438   1
   1  -9   5 401.799 30.8332  13
  -1  -9  -5 368.099 35.9868  12
   1  -9   5 352.953 24.4235  11
  -1   9   5 342.232 31.6083   4
   1  -9   5 373.392 35.9894   5
   1   9  -5 334.695 33.9724   5
  -1   9   5 386.349 26.9910  11
   1   9  -5 349.577 33.3443   9
   1  -9   5 294.859 29.1860   9
  -1  -9  -5 353.082 28.5784   9
   1   9  -5 306.761 27.3993   8
  -1   9   4 1304.88 65.4857   1
   1  -9   4 1366.46 60.7282  13
  -1  -9  -4 1319.99 72.9274  14
  -1  -9  -4 1467.82 72.3270  12
   1  -9   4 1334.93 54.1423  11
   1   9  -4 1225.93 69.7213   6
   1  -9   4 1282.34 70.5223   5
   1   9  -4 1476.72 72.3839   5
  -1   9   4 1288.56 55.6758  11
   1   9  -4 1360.91 68.6291   9
  -1  -9  -4 1483.64 66.7613   9
   1  -9   4 1357.56 65.9866   9
   1   9  -4 1390.70 68.7629   3
  -1   9   4 1294.45 68.6152   3
  -1  -9  -4 1380.84 66.9814   3
   1  -9   3 341.946 25.4668  13
   1   9  -3 357.694 27.5073  13
  -1  -9  -3 342.904 34.6270  14
  -1   9   3 351.192 23.7785  11
   1   9  -3 339.334 33.0525   5
   1   9  -3 361.175 34.7709   6
   1  -9   3 338.387 21.9035  11
   1  -9   3 318.461 30.3965   9
   1   9  -3 310.584 31.3301   9
  -1  -9  -3 347.966 31.3471   9
  -1  -9  -3 304.663 30.8870   3
  -1   9   3 399.128 34.6709   3
   1   9  -3 340.275 31.3021   3
   1  -9   3 336.046 31.3416   3
   1   9  -2 841.649 41.2263  13
  -1  -9  -2 777.480 51.8081  14
   1  -9   2 782.454 37.5944  13
  -1   9   2 793.360 36.6252  11
   1   9  -2 742.758 50.1364   6
   1   9  -2 757.324 49.3355   5
   1  -9   2 776.395 34.7634  11
  -1   9   2 773.609 36.3698  10
   1   9  -2 767.522 47.5426   9
   1  -9   2 699.719 45.1831   9
  -1  -9  -2 741.133 49.4062   9
   1  -9   2 762.286 47.4815   3
  -1   9   2 749.198 49.1016   3
   1   9  -2 699.091 46.0676   3
   1  -9   1 430.378 23.5255  13
   1   9  -1 461.644 27.4103  13
  -1  -9  -1 386.442 35.8030  14
   1  -9   1 422.274 36.1048  14
  -1  -9  -1 338.672 28.8407  12
   1   9  -1 442.004 36.6036   5
   1   9  -1 352.554 34.3980   6
  -1   9   1 408.846 25.9930  10
   1  -9   1 396.220 22.4185  11
   1   9  -1 398.032 32.9929   9
  -1  -9  -1 369.868 36.1765   9
  -1   9   1 428.459 35.6121   3
   1  -9   1 462.574 35.7324   3
   1   9  -1 372.797 33.0287   3
   1   9  -1 433.119 38.6622   2
  -1  -9   0 962.930 40.8117  13
   1  -9   0 949.244 55.7651  14
   1   9   0 1012.45 41.3005  13
   1  -9   0 917.116 35.7273  13
  -1  -9   0 763.248 44.0330  12
   1   9   0 980.472 56.3312   5
   1   9   0 981.549 57.9537   6
  -1   9   0 982.836 44.9944  10
   1  -9   0 929.589 38.5169  11
  -1  -9   0 738.477 54.7323   9
   1   9   0 977.314 52.4342   9
   1  -9   0 959.192 52.9355   3
  -1   9   0 987.485 55.3636   3
   1   9   0 942.124 52.4102   3
   1  -9  -1 420.222 34.2415   3
   1   9   1 403.989 33.1690   3
   1  -9  -1 468.452 37.6739  14
   1   9   1 391.659 21.4742  13
   1  -9  -1 401.115 16.5911  13
  -1  -9   1 390.886 25.2024  13
   1  -9  -1 376.387 29.8857  12
  -1  -9   1 351.759 24.8729  12
   1   9   1 399.104 35.3876   5
  -1   9  -1 438.130 35.7012   6
   1   9   1 405.775 20.5251  10
  -1   9  -1 358.160 26.7512  10
   1  -9  -1 444.741 23.5222  11
   1  -9  -1 343.817 29.7739   9
   1   9   1 361.976 30.2403   9
  -1   9  -1 381.216 33.0401   7
   1  -9  -2 724.285 46.3734   3
   1   9   2 745.566 46.0741   3
   1   9   2 754.497 30.7283  13
  -1  -9   2 730.622 38.1336  13
   1  -9  -2 770.019 49.4713  14
  -1  -9   2 770.680 33.5846  12
   1  -9  -2 730.177 44.4216  12
  -1   9  -2 773.202 48.7304   6
   1  -9  -2 738.080 34.2478  11
   1   9   2 781.212 28.1473  10
  -1   9  -2 743.012 40.6932  10
   1   9   2 798.958 43.9341   9
   1  -9  -2 760.014 44.1941   9
   1   9   2 672.993 46.1950   7
   1  -9  -3 383.270 32.5099   3
   1   9   3 248.723 26.9417   3
  -1  -9   3 359.293 33.3313  14
   1   9   3 325.645 32.9197  14
   1   9   3 360.992 17.0880  13
   1  -9  -3 362.395 33.1824  14
  -1  -9   3 311.262 24.7448  13
   1   9   3 388.332 27.2337  12
   1  -9  -3 265.570 26.9515  12
  -1  -9   3 322.370 14.5498  12
  -1   9  -3 305.026 31.2914   6
  -1   9  -3 322.550 27.1311  10
   1  -9  -3 349.625 19.5504  10
   1   9   3 317.999 14.9677  11
   1  -9  -3 298.211 27.0993   9
   1   9   3 345.383 27.2834   9
  -1  -9   3 286.533 36.7772   9
   1   9   3 264.675 28.7044   7
   1  -9  -4 1422.44 68.1536   3
  -1   9  -4 1292.98 63.1249   2
  -1   9  -4 1311.87 65.9871   3
   1   9   4 1352.75 65.2874   3
  -1  -9   4 1285.01 59.4152  13
  -1  -9   4 1386.47 70.2965  14
   1  -9  -4 1323.60 69.5969  14
   1   9   4 1329.98 43.8663  13
   1   9   4 1262.60 68.9865  14
   1   9   4 1392.76 61.5032  12
   1  -9  -4 1299.24 65.5388  12
  -1   9  -4 1279.73 68.5326   6
  -1   9  -4 1311.75 70.5982   5
   1   9   4 1305.59 46.3915  11
   1  -9  -4 1268.41 46.2318  10
  -1   9  -4 1350.30 61.8807  10
   1  -9  -4 1308.03 60.5513   9
   1   9   4 1327.45 56.7714   9
  -1  -9   4 1495.42 79.4457   9
   1   9   4 1308.63 67.3356   7
  -1   9  -4 1344.42 68.6137   8
  -1   9  -5 354.891 32.0118   3
  -1   9  -5 346.181 30.1407   2
   1   9   5 307.461 29.4683   3
   1  -9  -5 361.830 32.8333   3
   1   9   5 324.184 32.7168   1
  -1  -9   5 298.475 27.0958  13
   1   9   5 345.014 16.2462  13
   1   9   5 347.892 33.9837  14
   1  -9  -5 367.304 34.5914  14
  -1  -9   5 365.260 33.9409  14
   1  -9  -5 344.962 32.0418  12
   1   9   5 345.730 28.9356  12
  -1   9  -5 354.814 34.4673   5
   1  -9  -5 350.651 17.7437  10
  -1   9  -5 377.791 31.5174  10
   1   9   5 326.129 19.8596  11
  -1  -9   5 339.342 16.7264  11
  -1  -9   5 472.120 41.8469   9
   1   9   5 376.964 25.6781   9
   1  -9  -5 351.804 27.9134   9
   1   9   5 308.920 31.7952   7
  -1   9  -5 334.683 32.3444   8
   1   9   6 346.633 31.1921   3
  -1   9  -6 288.827 27.6012   2
  -1   9  -6 286.538 29.0090   3
   1   9   6 336.656 34.7877   1
   1   9   6 324.249 15.8986  13
   1  -9  -6 284.966 31.3903  14
   1   9   6 280.132 30.9147  14
  -1  -9   6 332.616 29.5616  13
   1   9   6 309.356 28.8942  12
   1  -9  -6 339.767 32.6472  12
  -1  -9   6 364.179 35.2268   5
  -1   9  -6 355.619 36.2497   5
   1  -9  -6 312.996 16.1518  10
  -1   9  -6 310.207 30.7656  10
  -1  -9   6 293.535 18.2983  11
   1  -9  -6 330.763 26.5434   9
  -1  -9   6 317.786 34.2750   9
   1   9   6 320.285 22.3257   9
  -1   9  -6 262.497 30.0031   8
   1   9   6 345.225 32.5615   7
   1   9   7 163.458 22.5112   3
  -1   9  -7 171.893 24.2005   3
  -1   9  -7 129.622 20.5013   2
   1   9   7 174.440 26.2066   1
  -1  -9   7 154.896 22.3795  13
   1   9   7 180.776 26.0077  14
   1   9   7 139.672 10.7983  13
   1  -9  -7 122.853 21.2292  12
   1   9   7 164.922 22.5003  12
  -1  -9   7 205.645 29.8994   6
  -1  -9   7 117.763 22.9157   5
   1  -9  -7 153.956 10.5894  10
  -1  -9   7 142.975 14.1980  11
  -1   9  -7 113.723 22.0302  10
   1  -9  -7 167.445 19.4022   9
  -1  -9   7 123.832 24.3699   9
   1   9   7 155.564 15.1478   9
  -1   9  -7 143.258 23.8702   8
  -1   9  -8 1176.50 57.9674   2
  -1   9  -8 1118.25 59.9296   3
   1   9   8 1194.36 68.1417   1
   1   9   8 1141.06 66.4726  14
   1   9   8 1038.80 39.7921  13
  -1  -9   8 1120.83 61.2089  13
   1   9   8 1005.92 58.4728  12
   1  -9  -8 1133.08 64.3207  12
  -1  -9   8 1027.40 63.8064   5
   1   9   8 1250.43 50.8017   4
  -1  -9   8 1145.70 68.0607   6
   1  -9  -8 974.842 36.2960  10
  -1  -9   8 1091.86 47.2089  11
  -1   9  -8 1001.93 59.3335  10
   1  -9  -8 1123.46 50.1371   9
  -1  -9   8 1179.57 65.4029   9
  -1   9  -8 987.819 60.4216   8
   1  -9  -8 1092.22 63.9503   7
   1  -9  -9 186.615 25.8961   3
  -1   9  -9 173.637 24.3581   3
   1   9   9 247.078 31.9876   1
  -1   9  -9 193.561 23.3066   2
   1   9   9 182.293 15.2244  13
  -1  -9   9 159.304 9.52314  12
  -1  -9   9 195.607 26.2775  13
   1   9   9 221.514 27.4881  12
   1   9   9 214.565 18.6339   4
  -1  -9   9 231.475 31.6967   6
  -1  -9   9 223.873 29.3382   5
   1  -9  -9 211.965 12.7089  10
  -1  -9   9 208.338 19.5379  11
  -1  -9   9 219.912 28.9794   9
  -1   9  -9 214.956 28.5039  10
   1  -9  -9 194.786 19.1314   9
   1  -9  -9 198.743 27.9309   7
  -1   9  -9 125.526 22.5075   8
  -1   9 -10 498.327 36.3585   2
   1  -9 -10 497.630 40.8131   3
  -1   9 -10 435.536 37.7497   3
   1   9  10 465.383 44.1984   1
  -1  -9  10 426.954 39.4151  13
   1   9  10 497.653 26.3477  13
  -1  -9  10 449.518 21.3787  12
   1   9  10 458.243 40.4310  12
  -1  -9  10 424.555 42.4641   6
  -1  -9  10 424.768 41.4972   5
   1   9  10 502.629 27.9917   4
  -1  -9  10 429.388 30.9632  11
   1  -9 -10 451.285 20.9927  10
  -1   9 -10 512.270 43.0918  10
   1  -9 -10 474.272 28.5905   9
  -1  -9  10 450.802 39.8019   9
  -1   9 -10 452.707 40.8235   8
   1  -9 -10 486.120 43.3671   7
  -1   9 -11 27.8819 12.5589   2
   1   9  11 45.1021 18.7750   1
  -1   9 -11 43.2753 17.6923   8
   1  -9 -11 42.0729 20.8402   7
  -1  -9  11 33.1614 8.23826  12
   1   9  11 41.6508 10.5188  13
   1   9  11 31.4517 15.6789  12
  -1  -9  11 47.9659 17.6520  13
  -1  -9  11 22.8050 18.9858   6
  -1  -9  11 47.7746 18.8177   5
  -1  -9  11 49.8848 13.4229  11
  -1  -9  11 17.7788 15.4170   9
   1  -9 -11 28.7658 7.76388  10
  -1   9 -11 43.2960 20.0635  10
   1  -9 -11 52.9465 10.9740   9
  -1   9 -11 47.9124 17.8008   3
   1  -9 -11 40.1658 16.9996   3
   1  -9 -12 164.135 26.2279   3
  -1   9 -12 164.592 25.1308   3
  -1   9 -12 96.8730 24.4713   1
   1   9  12 150.295 27.6242   1
  -1   9 -12 153.518 21.7027   2
   1   9  12 189.633 28.2983  14
  -1  -9  12 158.786 14.6568  12
   1   9  12 159.154 16.3322  13
   1   9  12 156.504 26.2361  12
  -1  -9  12 141.991 25.6330  13
  -1  -9  12 131.888 27.7023   6
  -1  -9  12 152.541 28.0131   5
   1  -9 -12 155.417 12.8892  10
  -1  -9  12 149.641 21.2997  11
  -1  -9  12 167.475 26.3272   9
  -1   9 -12 148.214 28.0264  10
   1  -9 -12 144.426 13.9763   9
  -1   9 -12 181.693 27.2829   8
   1   9  12 142.159 26.7000   8
   1  -9 -12 108.898 25.9300   7
   1  -9 -13 117.505 25.6045   3
  -1   9 -13 84.5158 19.6029   3
  -1   9 -13 66.8807 24.4009   1
  -1   9 -13 70.0843 16.5980   2
   1   9  13 40.6488 17.6726  14
  -1  -9  13 52.0256 20.5770  13
   1   9  13 74.0702 12.6033  13
  -1  -9  13 83.3145 12.4386  12
   1   9  13 107.302 26.3359  12
  -1  -9  13 82.4996 24.4408   6
  -1  -9  13 106.324 26.6766   5
  -1  -9  13 81.7670 17.9769  11
   1  -9 -13 74.5152 9.25546   9
  -1  -9  13 50.1079 18.8248   9
  -1   9 -13 59.8761 24.4237  10
   1  -9 -13 55.9193 9.70745  10
   1   9  13 82.4957 23.7369   8
   1  -9 -13 103.274 27.0127   7
  -1   9 -13 128.045 25.8301   8
   1  -9 -14 65.1263 21.1047   3
  -1   9 -14 42.4469 16.9004   3
  -1   9 -14 56.2486 16.9221   2
  -1   9 -14 49.4135 20.5797   1
   1   9  14 55.3042 20.7315  14
  -1  -9  14 67.0968 21.5081  13
   1   9  14 71.0816 22.3374  12
  -1  -9  14 70.0156 12.1899  12
  -1  -9  14 133.248 28.2941   5
  -1  -9  14 83.5616 18.7967  11
   1  -9 -14 53.6250 8.93517  10
  -1  -9  14 43.0630 18.5653   9
   1  -9 -14 36.5803 4.00382   9
   1  -9 -14 56.0235 10.1864  10
  -1   9 -14 75.5351 22.8349   8
  -1   9 -15-4.24053 16.8766   8
  -1  -9  15-5.50890 8.81399  12
  -1  -9  15 7.18207 17.2365   9
   1  -9 -15 2.37018 7.85364  10
   1  -9 -15-1.87341 7.45587  10
   1  -9 -15 15.4156 16.3502   3
  -1   9 -15-9.77772 15.3975   3
  -1  -9  15 3.23147 12.5651  11
  -1  -9  16 60.0685 12.9003  12
  -1  -9  16 32.2200 16.4047   9
  -1   9 -16 45.3038 19.2598   3
  -1  -9  16 36.7079 16.3127  11
  -1   9 -17 31.8641 17.5445   3
  -1  -9  17 34.1943 16.9414  11
  -1   9 -18 31.1420 17.3478   3
  -1 -10 -17 43.1911 17.2048   3
   1 -10  16 273.342 28.0248  12
  -1 -10 -16 242.398 28.6182   3
  -1  10  15 102.577 22.9974  14
   1 -10  15 186.535 24.1707  12
   1  10 -15 113.020 26.3850   2
  -1  10  15 186.213 26.5516  11
   1 -10  15 150.157 24.5099   9
  -1 -10 -15 156.307 23.7784   3
   1  10 -14 198.953 31.3785   3
  -1 -10 -14 121.929 23.0498   3
  -1  10  14 138.003 28.4966   1
   1  10 -14 204.126 31.3694   2
  -1  10  14 178.282 29.3778  14
   1 -10  14 130.452 20.9352  12
  -1  10  14 154.363 25.8710  11
   1 -10  14 186.723 26.1393   9
   1  10 -14 179.621 25.9575   9
   1  10 -14 213.807 25.9299   8
   1  10 -13 172.136 29.5007   3
  -1 -10 -13 205.478 26.7193   3
   1  10 -13 199.134 31.3319   2
  -1  10  13 102.816 24.4791   1
  -1  10  13 168.005 28.2576  14
   1 -10  13 203.290 23.2837  12
  -1 -10 -13 214.549 35.8537  12
   1 -10  13 158.728 27.0787  13
   1 -10  13 164.162 30.6982   6
  -1  10  13 198.884 26.9514  11
   1 -10  13 213.228 27.3066   9
   1  10 -13 182.720 25.4045   8
   1  10 -13 189.607 27.0786   9
   1  10 -12 503.712 45.6287   2
   1  10 -12 343.704 39.3229   3
  -1 -10 -12 406.054 36.3127   3
  -1  10  12 370.916 39.4117   1
  -1  10  12 431.384 41.0130  14
   1 -10  12 456.752 40.7690  13
  -1 -10 -12 371.943 43.2652  12
   1 -10  12 473.392 34.1034  12
   1 -10  12 405.591 45.3783   5
   1 -10  12 416.006 44.5460   6
  -1  10  12 462.691 37.9576  11
   1 -10  12 365.211 35.0322   9
   1  10 -12 518.513 40.3384   9
   1  10 -12 486.737 38.0586   8
  -1 -10 -11 248.126 28.8810   3
   1  10 -11 266.021 33.7776   3
   1  10 -11 234.054 32.9094   2
  -1  10  11 191.050 29.3196   1
  -1  10  11 261.314 31.8149  14
   1 -10  11 255.161 25.6072  12
  -1 -10 -11 286.594 36.8563  12
   1 -10  11 273.996 30.7595  13
   1 -10  11 169.462 29.0137   6
   1 -10  11 185.725 31.4163   5
  -1  10  11 185.252 24.5515  11
   1 -10  11 221.900 28.2779   9
   1  10 -11 302.065 31.5751   9
   1  10 -11 258.064 28.1049   8
   1  10 -10 369.062 38.6743   3
  -1 -10 -10 343.363 32.6443   3
  -1  10  10 385.712 37.6105   1
   1  10 -10 340.774 37.8423   2
  -1  10  10 320.580 35.0288  14
   1 -10  10 400.074 35.6927  13
   1 -10  10 325.814 29.0976  12
  -1 -10 -10 424.446 43.7220  12
   1 -10  10 422.207 43.1370   5
   1 -10  10 329.665 38.2389   6
  -1  10  10 394.028 32.7576  11
   1  10 -10 410.364 36.4962   9
   1 -10  10 372.232 34.0808   9
   1  10 -10 289.086 30.2443   8
   1  10  -9 231.150 32.4069   3
  -1 -10  -9 243.938 29.1011   3
  -1  10   9 248.162 29.6079   1
   1  10  -9 210.692 30.5626   2
  -1  10   9 235.668 29.6856  14
  -1 -10  -9 237.507 33.6675  12
   1 -10   9 240.356 27.7330  13
  -1  10   9 175.959 23.9545   4
   1 -10   9 274.983 34.9593   5
  -1  10   9 214.758 24.9467  11
  -1 -10  -9 239.733 20.0416   9
   1  10  -9 201.682 23.9785   8
   1  10  -9 225.532 28.7819   9
  -1 -10  -8 357.860 33.8982   3
   1  10  -8 431.232 40.5276   2
  -1  10   8 398.632 37.0013   1
   1 -10   8 482.104 36.3046  13
  -1 -10  -8 453.541 43.0836  12
   1 -10   8 385.675 39.6145   5
  -1  10   8 382.212 34.0147   4
  -1  10   8 393.744 30.6313  11
  -1 -10  -8 391.469 27.2631   9
   1 -10   8 363.423 34.2511   9
   1  10  -8 425.020 34.3633   8
  -1  10   7 77.0911 18.4507   1
   1  10  -7 75.9719 19.6049   2
   1  10  -7 107.359 22.6943   9
   1  10  -7 75.4625 16.5664   8
  -1 -10  -7 53.8694 19.3744  12
   1 -10   7 81.3193 16.9573  13
   1 -10   7 85.0906 21.4619   5
  -1  10   7 106.238 20.6459   4
  -1  10   7 82.0492 15.8051  11
  -1 -10  -7 84.9566 14.9657   9
   1 -10   7 43.1317 18.0463   9
  -1 -10  -7 83.6154 19.2471   3
   1  10  -6 696.988 47.9562   3
  -1 -10  -6 683.064 45.6093   3
   1  10  -6 670.021 50.2793   2
  -1  10   6 626.210 45.6968   1
   1 -10   6 656.859 40.9019  13
  -1 -10  -6 676.740 50.4258  12
   1  10  -6 623.783 48.8825   5
   1 -10   6 663.708 50.7156   5
  -1  10   6 654.671 45.3345   4
  -1  10   6 641.015 37.5851  11
   1 -10   6 649.296 44.4064   9
  -1 -10  -6 635.440 38.9579   9
   1  10  -6 687.288 47.6933   9
   1  10  -6 715.018 43.6532   8
  -1 -10  -5 166.330 23.4826   3
   1  10  -5 131.136 25.1022   3
   1  10  -5 138.805 24.2259   2
  -1  10   5 144.096 21.9753   1
   1 -10   5 192.405 21.3730  13
  -1 -10  -5 135.543 22.8481  12
   1 -10   5 164.498 16.9109  11
   1 -10   5 173.981 28.0308   5
   1  10  -5 175.623 26.2918   5
  -1  10   5 210.677 26.6061   4
  -1  10   5 162.242 18.0501  11
   1 -10   5 198.585 25.2561   9
  -1 -10  -5 178.565 22.1844   9
   1  10  -5 124.090 22.7740   9
   1  10  -5 183.258 22.9071   8
  -1  10   4 173.229 22.9764   1
  -1 -10  -4 155.655 25.9603  14
   1 -10   4 201.579 20.0794  13
  -1 -10  -4 200.293 26.2276  12
   1 -10   4 170.991 16.1143  11
   1  10  -4 149.850 24.9047   5
   1  10  -4 117.012 23.6809   6
  -1  10   4 214.578 19.2431  11
   1 -10   4 181.574 24.5830   9
   1  10  -4 191.350 26.2765   9
  -1 -10  -4 210.538 25.3347   9
  -1  10   4 169.639 25.3600   3
  -1 -10  -4 224.189 27.3462   3
   1  10  -4 189.789 25.3143   3
  -1 -10  -3 636.638 48.7016  14
   1 -10   3 488.180 30.2529  13
  -1  10   3 538.807 29.8345  11
  -1 -10  -3 487.211 38.2729  12
   1  10  -3 539.740 43.4428   6
   1  10  -3 528.505 42.8852   5
   1 -10   3 524.140 27.8494  11
   1  10  -3 621.136 42.5909   9
   1 -10   3 511.060 39.1741   9
  -1 -10  -3 564.082 41.5604   9
   1 -10   3 538.398 41.3454   3
   1  10  -3 611.530 43.5888   3
  -1 -10  -3 590.480 42.8286   3
  -1  10   3 483.546 41.0402   3
   1 -10   2 1027.04 61.2862  14
  -1 -10  -2 1062.46 62.9720  14
   1 -10   2 945.273 41.8959  13
  -1  10   2 943.654 41.8005  11
   1  10  -2 997.605 61.4265   6
   1  10  -2 1013.61 60.1083   5
   1 -10   2 947.830 39.5820  11
  -1  10   2 979.067 42.8369  10
   1  10  -2 964.494 55.0883   9
   1 -10   2 1025.02 55.7542   9
  -1 -10  -2 898.973 55.7926   9
   1 -10   2 1043.63 58.4018   3
   1  10  -2 906.183 54.7123   3
  -1  10   2 913.314 57.2463   3
   1 -10   1 582.615 44.9462  14
  -1 -10  -1 647.120 48.3338  14
   1 -10   1 615.083 28.7394  13
  -1 -10  -1 477.696 35.4637  12
   1  10  -1 675.911 47.1353   5
   1  10  -1 652.458 48.2040   6
   1 -10   1 574.641 27.9930  11
  -1  10   1 671.861 34.1762  10
   1  10  -1 616.578 42.0169   9
  -1 -10  -1 548.735 44.3530   9
   1  10  -1 637.555 48.1487   2
  -1  10   1 745.377 48.6518   3
   1  10  -1 544.418 41.6247   3
   1 -10   1 611.747 43.9198   3
   1  10   0-3.07023 14.2749   3
  -1  10   0 10.0373 13.9140   3
   1 -10   0 25.1344 15.3197   3
  -1 -10   0 15.4249 7.24955  13
   1 -10   0 7.37933 13.6528  14
  -1 -10   0 17.0958 11.0374  12
   1  10   0 19.0151 8.60886  13
   1 -10   0 22.8193 10.3261  12
   1 -10   0 18.0338 5.83435  13
   1  10   0 3.81254 14.8304   6
  -1  10   0 17.7649 13.1476   6
   1  10   0 14.4886 12.6789   5
   1  10   0 13.3926 7.87872  10
   1 -10   0 11.2273 5.96401  11
  -1 -10   0 42.8920 18.4260   9
  -1  10   0 22.4640 11.1267  10
   1  10   0 21.9679 14.9250   9
   1 -10  -1 585.919 42.7228   3
   1  10   1 555.075 40.9748   3
   1 -10  -1 590.358 45.2927  14
   1 -10  -1 613.620 21.6631  13
   1  10   1 619.652 29.6164  13
  -1 -10   1 555.545 31.3640  13
   1 -10  -1 601.591 39.8241  12
  -1  10  -1 698.177 47.8436   6
   1  10   1 669.087 47.9420   5
  -1  10  -1 636.404 36.8748  10
   1 -10  -1 623.043 29.4800  11
   1  10   1 607.558 27.2229  10
   1  10   1 632.605 40.6218   9
  -1 -10   1 646.198 50.7917   9
   1 -10  -1 756.583 44.7676   9
  -1  10  -1 668.542 45.2958   7
   1 -10  -2 912.528 55.0363   3
   1  10   2 870.612 53.3460   3
  -1 -10   2 893.240 44.1647  13
   1  10   2 959.650 37.3583  13
   1 -10  -2 927.108 57.9955  14
   1 -10  -2 962.362 53.5321  12
  -1 -10   2 1086.76 42.2349  12
   1  10   2 918.606 58.4013   5
  -1  10  -2 917.793 57.0940   6
   1  10   2 972.633 34.0810  10
  -1  10  -2 963.477 48.8260  10
   1  10   2 861.602 48.0628   9
   1 -10  -2 1007.84 53.4582   9
   1  10   2 971.101 57.7132   7
   1 -10  -3 491.168 39.8064   3
  -1  10  -3 547.453 41.1304   3
   1  10   3 477.039 38.3393   3
   1  10   3 525.847 22.7070  13
   1 -10  -3 553.039 43.8174  14
  -1 -10   3 534.181 33.1274  13
  -1 -10   3 461.141 40.8434  14
  -1 -10   3 599.536 23.0290  12
   1 -10  -3 571.073 40.0948  12
  -1  10  -3 471.802 40.1901   6
  -1  10  -3 530.225 35.9007  10
   1  10   3 536.188 34.7807   9
   1 -10  -3 571.251 38.3830   9
  -1 -10   3 590.528 50.1361   9
   1  10   3 494.547 40.3278   7
   1  10   4 222.918 26.2216   3
  -1  10  -4 162.338 24.2212   3
   1 -10  -4 199.791 26.5589   3
  -1  10  -4 165.651 23.5383   2
   1  10   4 175.791 10.1186  13
  -1 -10   4 159.315 19.1480  13
   1 -10  -4 219.970 28.4970  14
   1  10   4 197.658 27.6335  14
  -1 -10   4 179.333 25.6548  14
   1 -10  -4 171.459 23.5566  12
  -1  10  -4 152.533 24.9657   6
   1  10   4 220.786 28.3682   7
   1  10   4 190.910 12.1963  11
   1 -10  -4 224.259 24.6882   9
  -1 -10   4 247.599 33.8398   9
  -1  10  -4 177.341 22.7923  10
   1  10   4 198.859 20.3040   9
  -1  10  -4 195.619 26.2660   8
   1 -10  -5 177.629 25.1322   3
  -1  10  -5 173.234 25.5855   3
   1  10   5 163.010 23.0800   3
  -1  10  -5 139.572 21.9017   2
   1  10   5 160.856 25.6701   1
   1 -10  -5 176.718 26.3863  14
  -1 -10   5 199.020 22.0209  13
   1  10   5 136.425 7.42819  13
   1  10   5 155.432 24.7812  14
  -1 -10   5 142.264 23.4739  14
   1  10   5 156.179 19.8637  12
   1 -10  -5 157.742 23.4829  12
  -1  10  -5 139.541 25.8556   5
   1  10   5 168.502 24.8901   7
   1  10   5 159.940 13.0576  11
  -1  10  -5 139.962 20.8260  10
  -1 -10   5 193.661 31.5040   9
   1 -10  -5 155.381 21.0002   9
   1  10   5 138.110 16.8074   9
  -1  10  -5 132.936 22.9643   8
   1  10   6 677.898 46.2605   3
  -1  10  -6 671.022 44.2672   2
  -1  10  -6 709.358 47.0423   3
   1  10   6 661.049 50.1219   1
   1  10   6 641.761 48.6220  14
  -1 -10   6 638.261 41.9601  13
   1 -10  -6 662.378 49.0263  14
  -1 -10   6 671.362 48.5118  14
   1  10   6 680.722 43.7946  12
   1 -10  -6 638.135 46.1336  12
  -1 -10   6 629.336 49.0585   5
  -1  10  -6 660.581 50.5901   5
   1  10   6 674.090 31.8850  11
  -1 -10   6 557.333 25.5318  11
  -1  10  -6 735.822 46.3373  10
   1 -10  -6 629.261 38.9308   9
   1  10   6 651.102 34.9678   9
  -1 -10   6 854.257 57.6372   9
   1  10   6 666.703 48.0539   7
  -1  10  -6 695.910 49.1653   8
  -1  10  -7 46.0436 17.7532   3
   1  10   7 63.9183 18.0897   3
  -1  10  -7 86.0371 18.7674   2
   1  10   7 74.0202 19.8312   1
   1  10   7 59.5606 5.40658  13
  -1 -10   7 100.871 19.3303  13
   1  10   7 73.1924 5.25022  13
   1  10   7 94.0799 21.7595  14
   1  10   7 50.1701 14.9373  12
   1 -10  -7 83.9577 19.6829  12
  -1 -10   7 69.5166 21.7531   5
   1  10   7 102.233 13.3493  11
  -1 -10   7 67.0801 9.44995  11
   1 -10  -7 93.6893 16.7193   9
  -1  10  -7 82.1322 19.6074  10
  -1 -10   7 61.7450 21.8963   9
  -1  10  -7 122.289 22.3163   8
   1  10   7 77.5859 13.3054   9
  -1  10  -8 444.356 37.0899   3
   1 -10  -8 411.930 38.0094   3
  -1  10  -8 366.023 32.7581   2
   1  10   8 377.962 39.6014   1
   1  10   8 397.415 16.1842  13
  -1 -10   8 310.714 32.4477  13
   1  10   8 318.213 35.7049  14
   1  10   8 346.928 15.5265  13
   1  10   8 380.094 34.7685  12
   1 -10  -8 376.653 37.0461  12
  -1 -10   8 390.492 39.0210   5
  -1 -10   8 416.281 42.0374   6
  -1  10  -8 391.826 36.4002  10
  -1 -10   8 380.436 23.4105  11
   1  10   8 368.931 25.9976  11
  -1 -10   8 454.683 41.4883   9
   1 -10  -8 358.936 27.8969   9
  -1  10  -8 329.630 34.7405   8
   1 -10  -9 228.169 29.8680   3
  -1  10  -9 230.921 29.2441   3
   1  10   9 188.919 29.9055   1
  -1  10  -9 214.033 25.5787   2
  -1 -10   9 244.485 29.0899  13
   1  10   9 213.983 12.4410  13
   1  10   9 193.963 12.2061  13
   1 -10  -9 206.161 30.0682  12
   1  10   9 236.501 28.9309  12
  -1 -10   9 220.010 31.1545   5
  -1 -10   9 245.127 33.6236   6
   1  10   9 232.223 20.7161   4
  -1 -10   9 265.815 20.9027  11
   1  10   9 204.225 20.4635  11
  -1  10  -9 193.381 28.7536  10
   1 -10  -9 225.771 21.8970   9
  -1 -10   9 171.710 26.6931   9
  -1  10  -9 154.745 26.6749   8
  -1  10 -10 413.429 34.5061   2
  -1  10 -10 347.787 34.8151   3
   1 -10 -10 395.205 38.0938   3
   1  10  10 354.109 40.1158   1
   1  10  10 376.055 18.5854  13
   1  10  10 349.046 18.6304  13
  -1 -10  10 350.726 36.1110  13
   1  10  10 364.049 36.5808  12
   1 -10 -10 416.650 40.0343  12
  -1 -10  10 330.535 39.5284   6
  -1 -10  10 301.539 36.4338   5
   1  10  10 356.467 24.9352   4
  -1  10 -10 351.376 37.0156  10
  -1 -10  10 343.960 26.3230  11
   1  10  10 339.044 27.8913  11
  -1 -10  10 366.275 37.2134   9
   1 -10 -10 388.456 26.7443   9
   1 -10 -10 438.088 41.2966   7
  -1  10 -10 360.459 36.8908   8
   1 -10 -11 240.557 31.9846   3
  -1  10 -11 326.283 33.3331   3
  -1  10 -11 237.183 27.4577   2
   1  10  11 271.485 34.0423  14
   1  10  11 239.750 15.6123  13
  -1 -10  11 278.452 33.4280  13
   1  10  11 290.648 33.2859  12
   1 -10 -11 287.176 34.9819  12
  -1 -10  11 200.479 32.8308   5
  -1 -10  11 209.982 32.3539   6
  -1 -10  11 223.969 22.6831  11
   1 -10 -11 270.325 20.8155   9
  -1 -10  11 301.938 33.2097   9
  -1  10 -11 255.901 33.2664  10
   1 -10 -11 226.432 31.6567   7
  -1  10 -11 276.126 33.2132   8
  -1  10 -12 443.888 35.2682   2
  -1  10 -12 479.121 39.4857   3
   1 -10 -12 351.453 37.0936   3
   1  10  12 462.922 44.4895  14
  -1 -10  12 506.846 43.7609  13
  -1 -10  12 382.727 19.1998  12
   1  10  12 378.705 39.0148  12
   1 -10 -12 514.472 46.2234  12
  -1 -10  12 369.387 41.2273   5
  -1 -10  12 327.917 42.0001   6
   1  10  12 453.038 34.2610  11
  -1 -10  12 438.180 32.3255  11
  -1 -10  12 424.247 39.4529   9
   1 -10 -12 454.259 25.3055   9
  -1  10 -12 343.705 39.0368  10
   1  10  12 417.659 42.3544   8
   1 -10 -12 408.768 42.5533   7
  -1  10 -12 445.358 41.9471   8
   1 -10 -13 185.231 29.8942   3
  -1  10 -13 199.349 27.6617   3
  -1  10 -13 168.450 23.2557   2
  -1  10 -13 181.345 30.4065   1
   1  10  13 157.095 28.4446  14
   1  10  13 198.762 30.2058  12
  -1 -10  13 185.739 14.0500  12
  -1 -10  13 184.994 30.2991  13
  -1 -10  13 196.377 32.6462   5
  -1 -10  13 209.862 24.1430  11
   1  10  13 204.436 24.4921  11
   1 -10 -13 207.309 14.8265   9
  -1  10 -13 181.754 30.4242  10
  -1 -10  13 130.701 26.2270   9
  -1  10 -13 148.164 28.2727   8
  -1  10 -14 149.774 28.5776   8
  -1 -10  14 128.096 13.0216  12
  -1  10 -14 140.732 21.8318   2
  -1 -10  14 152.806 27.2488   9
   1 -10 -14 114.241 8.77014   9
   1  10  14 185.609 24.0888  11
  -1 -10  14 143.156 21.6078  11
   1 -10 -14 182.431 28.5506   3
  -1  10 -14 140.663 24.6101   3
   1  10  15 181.632 25.4300  11
  -1 -10  15 126.336 21.3120  11
  -1 -10  15 109.532 12.9115  12
  -1  10 -15 136.252 21.5646   2
  -1  10 -15 112.284 22.0531   3
  -1 -10  16 320.880 31.6101  11
  -1  10 -16 298.847 32.3106   3
  -1 -10  17 67.1583 17.6808  11
  -1  10 -17 69.0602 20.2049   3
  -1 -11 -16 209.448 27.9252   3
  -1 -11 -15 173.355 27.1568   3
   1 -11  15 143.702 20.8271  12
  -1  11  14 21.0001 15.7345  11
   1  11 -14 39.8441 20.5900   2
  -1 -11 -14 26.9939 15.9604   3
   1 -11  14 32.5612 13.1248  12
  -1  11  13 345.631 37.9819   1
   1  11 -13 293.102 36.1665   2
  -1  11  13 331.685 37.2713  14
   1 -11  13 348.005 35.5287  13
   1 -11  13 311.089 28.0725  12
  -1  11  13 319.286 32.3821  11
   1  11 -13 275.296 31.2884   8
  -1 -11 -13 325.968 33.9381   3
   1  11 -12 642.228 52.2605   2
   1  11 -12 614.015 50.5582   3
  -1 -11 -12 614.898 45.1680   3
  -1  11  12 606.281 50.0135   1
  -1  11  12 628.204 50.9584  14
   1 -11  12 532.544 43.7932  13
   1 -11  12 549.654 37.3963  12
  -1 -11 -12 608.924 55.3462  12
   1 -11  12 623.280 53.2610   6
  -1  11  12 555.406 42.3825  11
   1  11 -12 529.816 44.4966  10
   1 -11  12 619.879 45.2538   9
   1  11 -12 576.590 43.8032   9
   1  11 -12 535.945 41.3951   8
  -1 -11 -11 444.152 38.9367   3
   1  11 -11 396.546 41.8651   2
   1  11 -11 426.318 43.5623   3
  -1  11  11 393.337 40.5460   1
  -1  11  11 394.770 39.8602  14
   1 -11  11 404.952 36.8694  13
   1 -11  11 424.929 32.4568  12
  -1 -11 -11 369.559 42.5794  12
   1 -11  11 316.268 40.5832   5
  -1  11  11 377.689 33.3559  11
   1 -11  11 453.946 39.1041   9
   1  11 -11 455.472 39.3385   9
   1  11 -11 369.810 33.8520   8
   1  11 -10 148.529 27.5496   2
  -1  11  10 136.388 25.8618   1
   1  11 -10 226.290 26.7540   8
   1  11 -10 146.446 25.1228   9
   1 -11  10 149.131 24.0509  13
  -1 -11 -10 114.121 26.1622  12
   1 -11  10 133.828 19.8028  12
   1 -11  10 116.172 27.5549   5
  -1  11  10 172.102 23.2015  11
   1 -11  10 192.189 27.2821   9
   1  11 -10 187.681 30.3971   3
  -1 -11 -10 148.828 24.5331   3
  -1  11  10 145.030 23.3801   4
   1  11  -9 629.984 49.6021   3
  -1 -11  -9 614.878 45.6113   3
   1  11  -9 608.221 50.3215   2
  -1  11   9 701.465 51.3031   1
   1 -11   9 701.504 46.5771  13
  -1 -11  -9 739.727 55.9371  12
   1 -11   9 610.303 52.4893   5
  -1  11   9 711.904 47.1652   4
  -1  11   9 693.438 42.6437  11
  -1 -11  -9 684.270 36.7639   9
   1 -11   9 586.216 44.9905   9
   1  11  -9 697.938 45.6359   8
  -1 -11  -8 1515.06 77.1175   3
   1  11  -8 1598.49 86.0134   2
  -1  11   8 1528.24 80.6868   1
   1 -11   8 1655.12 75.4318  13
   1 -11   8 1648.55 67.7755  11
  -1 -11  -8 1650.10 87.1282  12
   1 -11   8 1877.74 93.8791   5
  -1  11   8 1540.31 76.5585   4
  -1  11   8 1686.97 71.7986  11
  -1 -11  -8 1591.68 66.9912   9
   1 -11   8 1660.81 78.9368   9
   1  11  -8 1612.75 75.6201   8
  -1 -11  -7 866.702 54.4219   3
   1  11  -7 970.452 61.8957   2
  -1  11   7 891.663 56.8849   1
   1 -11   7 968.726 51.4909  13
   1 -11   7 848.205 43.1959  11
  -1 -11  -7 999.945 62.4005  12
   1 -11   7 833.393 60.6552   5
  -1  11   7 856.871 54.0486   4
   1  11  -7 904.673 61.3639   5
  -1  11   7 867.702 46.1791  11
   1  11  -7 809.000 53.9018   9
   1 -11   7 923.083 55.2248   9
  -1 -11  -7 864.051 46.8775   9
   1  11  -7 814.150 50.8470   8
   1  11  -6 244.285 30.7597   3
  -1 -11  -6 261.105 29.8265   3
   1  11  -6 178.828 28.4422   2
  -1  11   6 191.172 26.4951   1
   1 -11   6 257.795 25.1820  13
  -1 -11  -6 179.471 26.9696  12
  -1  11   6 241.206 28.3088   4
   1  11  -6 243.211 33.3614   5
   1 -11   6 217.247 31.1605   5
  -1  11   6 232.354 21.6250  11
   1 -11   6 194.177 26.1804   9
  -1 -11  -6 250.505 25.3139   9
   1  11  -6 232.735 28.6925   9
   1  11  -6 235.223 26.0497   8
  -1 -11  -5 1272.81 67.5474   3
   1  11  -5 1144.71 66.4805   3
   1  11  -5 1406.37 75.5633   2
  -1  11   5 1153.23 65.8082   1
   1 -11   5 1150.52 55.8113  13
   1 -11   5 1294.33 51.4150  11
  -1 -11  -5 1197.41 67.6662  12
  -1  11   5 1239.32 68.4297   4
   1  11  -5 1202.95 71.2301   5
  -1  11   5 1191.63 53.2189  11
   1 -11   5 1183.23 64.9071   9
  -1 -11  -5 1302.69 63.0193   9
   1  11  -5 1310.02 67.9363   9
   1  11  -5 1280.70 64.5566   8
  -1  11   4 2361.39 104.272   1
   1 -11   4 2577.74 90.6541  13
  -1 -11  -4 2496.09 114.464  14
  -1 -11  -4 2350.20 102.390  12
  -1  11   4 2462.44 87.2322  11
   1  11  -4 2364.57 110.625   6
   1  11  -4 2403.83 109.333   5
   1 -11   4 2438.96 83.2950  11
   1  11  -4 2554.51 104.423   9
  -1 -11  -4 2343.59 99.8347   9
   1 -11   4 2499.42 103.367   9
  -1 -11  -4 2586.69 106.897   3
   1  11  -4 2555.24 106.380   3
  -1  11   4 2404.25 108.600   3
   1  11  -4 2491.01 111.101   2
  -1 -11  -3 1240.56 72.4483  14
  -1  11   3 1197.87 48.5148  11
  -1 -11  -3 1027.52 59.0724  12
   1  11  -3 1198.03 70.2335   6
   1  11  -3 1117.58 66.9122   5
   1  11  -3 1181.19 52.7505  10
   1 -11   3 1096.29 44.0531  11
   1 -11   3 1161.93 62.3267   9
   1  11  -3 1148.86 62.1368   9
  -1 -11  -3 1113.05 62.1448   9
  -1  11   3 1067.81 64.8376   3
   1  11  -3 1026.56 61.5152   3
  -1 -11  -3 1095.23 63.6136   3
   1 -11   3 1136.22 64.8654   3
  -1  11   2 176.194 26.4383   3
  -1 -11  -2 162.566 26.4119   3
   1 -11   2 206.960 27.9809   3
   1  11  -2 162.475 24.4644   3
   1 -11   2 220.233 29.5181  14
   1 -11   2 148.707 14.7361  13
  -1 -11  -2 177.847 27.6793  14
  -1 -11  -2 139.390 20.4536  12
   1  11  -2 197.005 28.2356   6
   1  11  -2 212.822 29.1310   5
   1 -11   2 164.049 13.7289  11
  -1  11   2 183.108 17.1582  10
   1  11  -2 160.327 17.7219  10
  -1 -11  -2 181.435 26.3812   9
   1  11  -2 176.927 25.1143   9
   1 -11   1 1279.83 72.0269  14
   1 -11   1 1213.07 46.5361  13
   1 -11   1 1198.10 60.0288  12
   1  11  -1 1291.34 73.4055   6
   1  11  -1 1199.65 70.4478   5
   1  11  -1 1328.38 51.8868  10
  -1  11   1 1243.68 53.2072  10
   1 -11   1 1261.43 46.3636  11
   1  11  -1 1307.90 65.0124   9
  -1 -11  -1 1202.97 68.5705   9
  -1  11   1 1213.35 68.7394   3
   1  11  -1 1314.69 68.6143   3
   1 -11   1 1372.78 70.5487   3
  -1  11   0 2569.30 110.948   3
   1 -11   0 2830.27 112.353   3
   1  11   0 2629.04 108.959   3
   1 -11   0 2667.08 81.2705  13
   1 -11   0 2595.80 114.577  14
  -1 -11   0 2561.03 88.4390  13
   1 -11   0 2755.41 103.846  12
  -1 -11   0 2594.09 96.5149  12
   1  11   0 2540.13 115.635   6
  -1  11   0 2905.43 117.235   6
   1  11   0 2763.50 116.517   5
   1  11   0 2729.42 87.4902  10
  -1  11   0 2636.94 95.0653  10
   1 -11   0 2509.76 84.0934  11
   1 -11   0 2573.84 105.589   9
   1  11   0 2825.35 105.750   9
  -1 -11   0 2452.88 112.095   9
  -1  11   0 2769.73 112.512   7
   1 -11  -1 1228.05 67.0344   3
   1  11   1 1160.20 65.3038   3
   1 -11  -1 1261.02 71.3110  14
  -1 -11   1 1264.96 52.0575  13
  -1 -11   1 1245.56 53.3640  12
   1 -11  -1 1264.22 62.8752  12
   1  11   1 1348.48 74.9890   6
  -1  11  -1 1224.49 69.8471   6
   1  11   1 1207.79 70.6365   5
   1  11   1 1245.95 45.4817  10
  -1  11  -1 1286.11 57.5059  10
   1  11   1 1297.50 62.0892   9
  -1 -11   1 1155.09 70.7791   9
   1 -11  -1 1215.08 63.7041   9
  -1  11  -1 1222.79 67.5461   7
   1  11   2 196.356 27.3332   3
   1 -11  -2 180.397 26.5595   3
  -1 -11   2 208.217 19.3283  13
   1 -11  -2 165.349 26.0227  14
  -1 -11   2 154.773 15.1018  12
   1 -11  -2 157.856 22.7951  12
  -1  11  -2 152.684 24.6756   6
   1  11   2 197.565 27.7579   5
   1  11   2 176.111 11.8433  10
   1 -11  -2 175.108 24.0723   9
  -1  11  -2 135.545 19.0640  10
   1  11   2 161.431 21.4658   9
   1  11   2 219.347 29.3013   7
   1 -11  -3 1078.54 62.4180   3
  -1  11  -3 1091.90 63.3173   3
   1  11   3 1152.05 62.8704   3
   1 -11  -3 1115.62 66.7043  14
  -1 -11   3 963.449 50.0103  13
  -1 -11   3 1124.58 67.8087  14
   1 -11  -3 1075.23 59.9951  12
  -1 -11   3 1211.43 39.8531  12
   1  11   3 1210.77 69.4389   5
  -1  11  -3 1136.33 66.8867   6
  -1  11  -3 1076.43 55.3588  10
   1  11   3 1143.69 54.9246   9
   1 -11  -3 1136.73 58.9481   9
   1  11   3 1077.52 64.1292   7
  -1  11  -4 2544.24 102.821   2
  -1  11  -4 2617.67 105.901   3
   1  11   4 2353.87 100.777   3
   1 -11  -4 2636.85 104.696   3
  -1 -11   4 2605.91 110.380  14
  -1 -11   4 2509.10 91.9629  13
   1 -11  -4 2404.62 108.271  14
   1 -11  -4 2562.51 102.674  12
  -1  11  -4 2250.24 103.856   6
  -1  11  -4 2400.26 94.8827  10
   1 -11  -4 2292.20 94.2483   9
   1  11   4 2505.37 90.1775   9
  -1 -11   4 2937.52 119.864   9
  -1  11  -4 2653.84 108.049   8
   1  11   4 2491.32 105.973   7
  -1  11  -5 1232.15 67.9678   3
   1 -11  -5 1232.89 67.5235   3
  -1  11  -5 1267.16 66.1896   2
   1  11   5 1161.78 65.1071   3
   1  11   5 1283.26 72.9206   1
   1 -11  -5 1210.13 71.3267  14
  -1 -11   5 1337.94 73.2315  14
   1  11   5 1311.25 73.2475  14
  -1 -11   5 1271.75 60.2233  13
   1 -11  -5 1166.74 65.4574  12
  -1  11  -5 1252.14 73.3818   5
  -1  11  -5 1156.40 60.7732  10
   1  11   5 1191.09 43.9734  11
   1 -11  -5 1093.24 58.2471   9
   1  11   5 1310.35 56.4099   9
  -1 -11   5 1252.56 76.0971   9
   1  11   5 1237.85 69.4323   7
  -1  11  -5 1252.03 69.6877   8
  -1  11  -6 195.970 28.3712   3
   1  11   6 264.606 31.0462   3
   1  11   6 230.217 32.3223   1
  -1  11  -6 242.847 28.1420   2
  -1 -11   6 260.986 32.2927  14
   1  11   6 236.535 30.8076  14
  -1 -11   6 149.191 21.2976  13
   1 -11  -6 223.924 30.1835  14
   1 -11  -6 220.877 28.1478  12
  -1  11  -6 283.810 33.4884   5
   1  11   6 264.918 30.9912   7
   1  11   6 241.783 17.1959  11
  -1  11  -6 250.305 27.3538  10
  -1 -11   6 164.667 30.4280   9
   1 -11  -6 210.632 24.5521   9
   1  11   6 237.987 21.3951   9
  -1  11  -6 224.225 29.4223   8
  -1  11  -7 879.505 53.2348   2
   1  11   7 946.251 56.7460   3
  -1  11  -7 918.609 56.7592   3
   1  11   7 865.523 60.2112   1
  -1 -11   7 1049.82 63.3256  14
  -1 -11   7 935.524 53.3115  13
   1  11   7 840.210 59.0593  14
   1  11   7 876.737 52.6643  12
   1 -11  -7 967.998 59.0677  12
  -1 -11   7 973.878 63.5225   5
  -1  11  -7 879.824 54.2014  10
  -1 -11   7 765.225 32.2103  11
   1  11   7 882.362 39.8894  11
   1 -11  -7 831.876 47.0020   9
  -1 -11   7 967.602 63.5050   9
   1  11   7 845.253 42.3806   9
  -1  11  -7 895.459 58.1083   8
   1 -11  -8 1569.96 80.9073   3
  -1  11  -8 1675.67 81.7683   3
  -1  11  -8 1800.07 79.6076   2
  -1 -11   8 1519.84 75.7965  13
   1  11   8 1622.14 86.3634  14
  -1 -11   8 1549.70 83.3226  14
   1  11   8 1527.42 77.6130  12
   1 -11  -8 1593.80 82.8314  12
  -1 -11   8 1563.25 86.3251   5
  -1  11  -8 1489.53 77.8226  10
  -1 -11   8 1577.18 57.4201  11
   1  11   8 1702.00 64.5502  11
   1 -11  -8 1699.31 70.0722   9
  -1 -11   8 1582.24 85.3850   9
  -1  11  -8 1600.96 82.3194   8
   1 -11  -9 648.503 49.5970   3
  -1  11  -9 846.568 50.8747   2
  -1  11  -9 670.297 49.3977   3
  -1 -11   9 674.021 47.5257  13
   1  11   9 678.482 48.8641  12
   1 -11  -9 624.430 49.5342  12
  -1 -11   9 642.849 53.0594   5
   1  11   9 709.232 39.5211   4
  -1  11  -9 628.705 48.2475  10
   1  11   9 680.684 37.6900  11
  -1 -11   9 678.271 33.5126  11
   1 -11  -9 665.184 38.3704   9
  -1 -11   9 652.815 51.8041   9
  -1  11  -9 630.907 49.1463   8
   1 -11 -10 134.435 26.7934   3
  -1  11 -10 168.949 26.3813   3
  -1  11 -10 151.795 22.9678   2
  -1 -11  10 149.824 24.5499  13
   1  11  10 149.249 25.0680  12
   1 -11 -10 135.534 26.2383  12
   1  11  10 161.218 18.6613   4
  -1 -11  10 156.225 29.5776   6
  -1 -11  10 199.856 32.0591   5
  -1 -11  10 141.525 16.4199  11
   1  11  10 167.994 20.1875  11
  -1  11 -10 155.769 27.0908  10
  -1 -11  10 73.1639 23.7490   9
   1 -11 -10 183.205 19.1204   9
  -1  11 -10 160.166 25.6987   8
  -1  11 -11 393.992 35.3291   2
  -1  11 -11 399.614 38.2312   3
   1 -11 -11 452.199 41.8104   3
   1  11  11 400.928 42.0621  14
  -1 -11  11 390.921 39.0018  13
   1 -11 -11 477.473 43.9055  12
   1  11  11 357.375 37.8111  12
  -1 -11  11 402.908 44.5907   6
  -1 -11  11 426.975 45.4139   5
  -1 -11  11 433.430 29.0285  11
   1  11  11 369.075 29.8915  11
  -1  11 -11 340.618 39.2550  10
  -1 -11  11 364.486 38.6313   9
   1 -11 -11 428.125 27.4971   9
  -1  11 -11 409.884 40.6747   8
  -1  11 -12 543.464 41.1183   2
  -1  11 -12 539.915 45.3619   3
   1 -11 -12 518.712 45.1647   3
  -1 -11  12 543.770 46.8362  13
   1  11  12 618.681 50.0339  12
   1 -11 -12 732.578 54.9670  12
   1  11  12 643.893 40.1595  11
  -1  11 -12 462.945 45.5583  10
  -1 -11  12 559.632 35.8473  11
  -1  11 -12 601.107 49.6310   8
   1 -11 -12 566.890 30.1533   9
  -1 -11  12 605.400 48.0446   9
  -1 -11  12 600.626 52.9748   5
  -1  11 -13 276.316 29.5154   2
  -1 -11  13 261.459 25.6272  11
   1  11  13 311.419 29.1376  11
  -1  11 -13 349.382 37.9327   8
   1 -11 -13 262.996 18.1835   9
  -1  11 -13 355.676 36.3737   3
   1  11  14 25.9336 14.0505  11
  -1 -11  14 7.86166 11.1243  11
  -1  11 -14 28.5263 19.6117   3
  -1  11 -14 6.10194 13.2056   2
  -1 -11  15 132.833 20.4218  11
  -1  11 -15 179.483 29.9554   3
  -1  11 -15 131.202 22.3846   2
  -1 -11  16 147.105 22.2467  11
   1 -12  14 97.6253 17.5069  12
  -1 -12 -14 98.6084 23.8646   3
  -1  12  13 16.2949 14.6561  11
   1 -12  13 25.4277 12.7387  12
   1  12 -12 26.4437 15.1404   8
  -1  12  12 49.8061 16.9453  11
   1 -12  12 32.0395 17.3841  13
   1 -12  12 32.4718 13.2439  12
   1  12 -12 81.6877 25.2726   2
  -1  12  12 72.1583 20.9859   1
  -1 -12 -12 17.9503 18.3073   3
   1  12 -11 117.650 21.6724   8
   1 -12  11 74.8780 20.8249  13
  -1 -12 -11 78.7114 24.5100  12
   1 -12  11 100.003 17.8845  12
   1  12 -11 89.0827 22.1378  10
  -1  12  11 106.382 20.2655  11
  -1 -12 -11 140.672 25.2172   3
  -1  12  11 157.789 26.1926   1
   1  12 -11 131.607 26.8337   2
   1  12 -10 58.7316 22.5271   2
  -1  12  10 110.828 23.6065   1
   1  12 -10 117.587 23.8445   9
   1  12 -10 119.814 22.1588   8
   1 -12  10 74.6131 19.6643  13
  -1 -12 -10 85.4669 24.6660  12
   1 -12  10 126.743 18.6798  12
   1 -12  10 115.645 26.7900   5
  -1  12  10 105.049 20.4709   4
   1  12 -10 102.241 23.2459  10
  -1  12  10 91.9762 18.8309  11
   1 -12  10 89.7893 22.2996   9
  -1 -12 -10 169.719 25.7877   3
   1  12 -10 110.435 26.5788   3
  -1  12   9 115.942 24.5801   1
   1  12  -9 161.549 29.1982   2
   1  12  -9 125.872 21.8316   8
   1 -12   9 121.981 21.2964  13
  -1 -12  -9 109.505 27.0385  12
  -1  12   9 117.305 22.1088   4
   1 -12   9 143.596 30.1978   5
   1 -12   9 124.898 17.1920  11
   1  12  -9 144.989 24.3105  10
  -1  12   9 134.899 18.7301  11
  -1 -12  -9 164.576 18.9574   9
   1 -12   9 82.3424 21.6630   9
  -1 -12  -9 112.196 22.4062   3
   1  12  -9 112.884 26.2745   3
   1  12  -8 71.4233 22.4974   2
  -1  12   8 92.4083 21.6535   1
   1  12  -8 77.2011 19.9708   8
  -1 -12  -8 60.9789 21.0020  12
   1 -12   8 65.4425 16.6719  13
   1 -12   8 87.6145 24.8611   5
  -1  12   8 106.305 20.8755   4
   1 -12   8 79.5766 14.5890  11
   1  12  -8 68.8289 19.6063  10
  -1  12   8 69.6375 16.0387  11
   1 -12   8 68.3169 18.4397   9
  -1 -12  -8 58.8480 14.7623   9
  -1 -12  -8 83.7054 20.8114   3
   1  12  -7 216.845 33.0224   2
  -1  12   7 294.096 32.5967   1
   1  12  -7 206.019 26.8208   8
   1  12  -7 200.037 27.4411   9
   1 -12   7 236.683 25.0103  13
  -1 -12  -7 227.408 31.3166  12
   1 -12   7 218.934 20.0457  11
   1  12  -7 271.692 34.8424   5
  -1  12   7 221.415 28.5581   4
   1 -12   7 248.700 35.3788   5
   1  12  -7 152.066 23.2621  10
  -1  12   7 216.455 21.8397  11
  -1 -12  -7 243.758 25.2739   9
   1 -12   7 119.479 22.6101   9
  -1 -12  -7 255.039 31.2913   3
  -1  12   6 145.914 24.6282   1
   1  12  -6 144.893 28.0952   2
   1  12  -6 129.621 21.9278   8
   1  12  -6 127.724 23.4289   9
   1 -12   6 114.680 18.3508  13
  -1 -12  -6 155.788 26.2522  12
  -1  12   6 126.452 23.9990   4
   1  12  -6 182.500 29.7025   5
  -1  12   6 135.089 17.0454  11
   1  12  -6 110.208 19.3382  10
  -1 -12  -6 103.267 19.0527   9
   1 -12   6 108.887 21.4998   9
  -1 -12  -6 176.121 27.3631   3
   1  12  -6 119.024 25.2642   3
  -1 -12  -5 207.751 29.6475   3
   1  12  -5 226.719 29.6529   3
   1  12  -5 227.912 32.5001   2
  -1  12   5 201.046 28.6986   1
   1 -12   5 263.930 23.3922  13
  -1  12   5 261.551 21.6941  11
  -1 -12  -5 306.150 33.2894  12
  -1  12   5 253.317 33.0209   5
   1  12  -5 218.228 31.0729   5
  -1  12   5 297.048 33.7419   4
   1 -12   5 277.994 19.1113  11
   1  12  -5 235.060 24.9324  10
   1 -12   5 203.896 28.0464   9
  -1 -12  -5 301.069 29.6796   9
   1  12  -5 268.484 30.4080   9
   1  12  -5 282.742 29.8445   8
  -1  12   4 193.636 29.7357   3
  -1 -12  -4 173.191 27.8174   3
   1  12  -4 226.691 29.7302   3
   1  12  -4 179.513 29.9715   2
  -1  12   4 149.081 25.4724   1
   1 -12   4 170.625 27.7321  14
   1 -12   4 235.394 21.0692  13
  -1 -12  -4 207.402 31.6268  14
  -1 -12  -4 182.180 25.0397  12
  -1  12   4 224.452 19.1783  11
   1  12  -4 210.613 31.8100   6
   1  12  -4 194.010 29.5275   5
   1 -12   4 206.036 15.4761  11
   1  12  -4 207.491 22.1774  10
  -1 -12  -4 194.789 25.9775   9
   1 -12   4 175.480 26.0097   9
   1  12  -4 195.087 26.4308   9
  -1 -12  -3 473.062 45.4209  14
   1 -12   3 480.057 28.2353  13
   1 -12   3 487.276 44.8619  14
  -1 -12  -3 496.606 37.9839  12
   1  12  -3 482.661 44.2874   5
   1  12  -3 444.592 43.4027   6
   1 -12   3 455.184 23.1251  11
   1  12  -3 513.339 31.9632  10
   1  12  -3 500.798 38.9157   9
  -1 -12  -3 475.144 39.8998   9
   1  12  -3 498.802 45.5822   2
   1 -12   3 452.879 41.5449   3
   1  12  -3 461.588 41.0911   3
  -1  12   3 485.354 42.8786   3
  -1 -12  -3 390.658 39.0412   3
   1 -12   2 433.651 41.7020  14
   1 -12   2 445.420 24.8002  13
  -1 -12  -2 432.921 42.7008  14
   1 -12   2 362.701 30.3534  12
  -1 -12  -2 385.953 32.4860  12
   1  12  -2 361.384 38.7595   5
   1  12  -2 473.436 44.0576   6
   1  12  -2 426.437 27.8558  10
   1 -12   2 402.872 20.5222  11
  -1  12   2 432.436 26.3827  10
   1  12  -2 423.658 36.3848   9
  -1 -12  -2 434.621 38.9945   9
   1 -12   2 353.047 37.1248   3
   1  12  -2 421.991 38.6632   3
  -1  12   2 374.169 38.0971   3
   1 -12   1 372.873 36.7081   3
   1  12  -1 303.729 33.8572   3
  -1  12   1 393.596 38.1535   3
   1 -12   1 300.414 35.5177  14
   1 -12   1 388.272 20.8819  13
   1 -12   1 385.726 31.1343  12
  -1  12   1 383.080 39.1210   6
   1  12  -1 390.802 41.3032   6
   1  12  -1 327.499 37.2943   5
  -1  12   1 442.378 27.6426  10
   1  12  -1 374.561 24.2193  10
   1 -12   1 343.256 18.6600  11
   1 -12   1 358.052 34.8196   9
   1  12  -1 445.513 36.0350   9
  -1 -12  -1 368.374 36.9901   9
  -1  12   1 458.323 40.5438   7
  -1  12   0 106.209 22.3672   3
   1 -12   0 119.236 24.2872   3
   1  12   0 126.763 23.8181   3
   1 -12   0 121.540 24.6370  14
   1 -12   0 116.154 8.91245  13
  -1 -12   0 126.657 16.7212  12
   1 -12   0 89.8558 17.9536  12
  -1  12   0 116.338 24.8822   6
   1  12   0 134.226 26.4935   6
   1  12   0 136.250 26.4929   5
  -1  12   0 110.969 16.3714  10
   1  12   0 130.907 13.6703  10
  -1 -12   0 139.244 25.0091   9
   1 -12   0 87.5447 19.9030   9
   1  12   0 155.094 22.9206   9
  -1  12   0 100.188 22.1624   7
   1 -12  -1 398.036 37.9941   3
   1  12   1 324.096 35.3920   3
   1 -12  -1 320.623 36.8376  14
  -1 -12   1 424.381 25.8546  13
   1 -12  -1 341.848 31.2479  12
  -1 -12   1 422.100 26.8817  12
   1  12   1 444.885 41.4834   5
   1  12   1 450.690 43.3943   6
  -1  12  -1 438.212 40.6404   6
  -1  12  -1 404.411 29.9270  10
   1  12   1 408.404 21.4026  10
   1 -12  -1 381.056 34.7822   9
   1  12   1 361.945 31.7629   9
  -1 -12   1 422.951 41.6561   9
  -1  12  -1 371.278 36.5667   7
   1  12   1 396.617 38.1117   7
   1 -12  -2 421.607 39.2785   3
   1  12   2 370.302 36.2191   3
   1 -12  -2 448.081 42.0124  14
  -1 -12   2 406.049 40.8987  14
  -1 -12   2 444.054 28.3583  13
   1 -12  -2 406.681 34.9195  12
  -1 -12   2 488.178 25.5039  12
  -1  12  -2 399.021 39.8995   6
   1  12   2 471.121 43.1862   5
  -1  12  -2 482.406 33.7919  10
   1  12   2 381.189 18.6416  10
   1 -12  -2 434.572 36.9432   9
   1  12   2 459.174 34.0387   9
  -1 -12   2 467.575 43.8009   9
  -1  12  -2 360.928 37.1087   7
   1  12   2 427.502 40.4495   7
   1 -12  -3 461.737 40.7648   3
  -1  12  -3 547.874 44.2689   3
   1  12   3 413.932 38.6268   3
  -1 -12   3 496.199 32.1055  13
   1 -12  -3 509.183 44.9667  14
  -1 -12   3 447.538 42.2468  14
   1 -12  -3 504.875 39.7395  12
  -1 -12   3 474.948 20.6868  12
   1  12   3 574.746 48.0752   5
  -1  12  -3 450.515 42.2686   6
  -1  12  -3 448.250 34.2246  10
   1 -12  -3 447.024 36.9478   9
   1  12   3 423.170 32.5270   9
   1  12   3 525.439 43.3867   7
  -1  12  -4 217.113 28.8630   3
   1  12   4 229.910 29.3760   3
   1 -12  -4 184.311 27.4354   3
  -1  12  -4 162.870 26.0676   2
  -1 -12   4 195.428 21.3506  13
  -1 -12   4 297.876 34.4856  14
   1 -12  -4 190.538 28.8883  14
   1 -12  -4 172.250 24.6939  12
   1  12   4 163.276 26.7177   7
   1  12   4 240.471 33.5875   5
  -1  12  -4 184.114 29.7654   6
   1 -12  -4 239.662 27.0162   9
  -1  12  -4 190.296 24.2348  10
   1  12   4 179.534 21.5363   9
  -1  12  -4 225.300 30.0462   8
  -1 -12   5 255.550 25.6606  13
  -1 -12   5 267.069 34.2237  14
   1 -12  -5 259.558 32.8292  14
   1 -12  -5 239.774 29.6430  12
   1  12   5 225.188 30.7846   7
   1  12   5 222.482 12.5776  11
  -1  12  -5 196.362 25.5313  10
   1 -12  -5 247.944 26.6145   9
  -1 -12   5 270.153 36.5755   9
   1  12   5 239.118 23.4693   9
  -1  12  -5 224.627 30.2694   3
  -1  12  -5 332.371 33.4629   2
   1 -12  -5 290.041 32.4812   3
   1  12   5 154.250 25.3319   3
   1  12   6 125.295 23.8759   3
  -1  12  -6 129.813 24.7178   3
  -1  12  -6 171.282 26.1023   2
  -1 -12   6 166.037 28.2175  14
  -1 -12   6 140.385 20.1089  13
   1  12   6 98.1972 23.0027  14
   1 -12  -6 90.4408 22.3291  14
   1 -12  -6 134.035 23.2745  12
  -1  12  -6 207.431 30.7558   5
   1  12   6 130.275 24.6856   7
   1  12   6 134.694 12.2292  11
  -1  12  -6 128.191 22.6374  10
   1 -12  -6 123.667 19.6827   9
  -1 -12   6 91.2462 24.7423   9
  -1  12  -6 134.305 25.1568   8
   1  12   6 151.397 19.4266   9
   1  12   7 232.817 30.5161   3
  -1  12  -7 229.265 31.1777   3
  -1  12  -7 239.237 28.7071   2
  -1 -12   7 301.745 35.1334  14
  -1 -12   7 215.836 25.7275  13
   1  12   7 226.458 31.3320  14
   1 -12  -7 228.291 30.3376  12
   1  12   7 284.872 33.9592   7
   1  12   7 226.804 17.5727  11
  -1  12  -7 172.478 26.4922  10
  -1 -12   7 199.831 32.5752   9
   1 -12  -7 201.227 24.0489   9
  -1  12  -7 213.087 29.0947   8
  -1  12  -8 57.1736 19.7659   3
   1 -12  -8 111.691 24.3117   3
  -1  12  -8 76.0809 18.8866   2
  -1 -12   8 58.8122 17.1974  13
  -1 -12   8 92.0526 21.7723  14
   1  12   8 78.0029 21.4106  14
   1 -12  -8 76.3244 21.3725  12
  -1 -12   8 84.8535 25.6838   5
   1  12   8 95.2908 13.4247  11
  -1 -12   8 50.6896 7.64303  11
  -1 -12   8 94.6444 24.5613   9
  -1  12  -8 70.1808 20.2850  10
   1 -12  -8 98.1541 17.3429   9
  -1  12  -8 78.7332 21.1836   8
   1 -12  -9 121.004 25.2424   3
  -1  12  -9 129.266 25.4309   3
  -1  12  -9 106.950 22.1765   2
  -1 -12   9 131.950 26.6142  14
  -1 -12   9 129.032 23.3672  13
   1 -12  -9 104.242 23.1872  12
  -1 -12   9 105.367 25.2880   5
   1  12   9 127.735 18.9086   4
  -1 -12   9 163.418 13.5292  11
   1  12   9 117.982 15.1550  11
   1 -12  -9 142.113 19.4308   9
  -1  12  -9 125.209 25.4278  10
  -1 -12   9 91.8465 25.6748   9
  -1  12  -9 121.659 26.6234   8
   1 -12 -10 146.071 27.1702   3
  -1  12 -10 114.112 23.6841   3
  -1  12 -10 75.1356 19.8782   2
  -1 -12  10 133.175 24.0895  13
   1  12  10 95.9470 22.7567  12
   1 -12 -10 155.418 26.5822  12
  -1 -12  10 111.889 27.5416   5
   1  12  10 102.929 16.3765  11
  -1 -12  10 130.989 14.0821  11
  -1  12 -10 103.542 24.5312  10
  -1 -12  10 80.8748 22.4620   9
   1 -12 -10 94.9548 16.6213   9
  -1  12 -10 114.493 25.1050   8
  -1  12 -11 110.057 24.2395   3
  -1 -12  11 62.1935 20.2330  13
   1 -12 -11 84.5055 23.7132  12
   1  12  11 96.3024 22.4797  12
  -1 -12  11 92.0115 13.8894  11
  -1  12 -11 120.100 24.2836   8
  -1  12 -11 91.6605 25.6641  10
   1 -12 -11 105.852 15.7445   9
  -1  12 -11 121.824 21.6466   2
  -1 -12  12 32.4838 19.8140  13
  -1  12 -12 18.8444 17.5406   3
   1 -12 -12 37.0042 10.9074   9
  -1  12 -12 36.4838 15.9472   2
  -1 -12  12 38.7606 11.5489  11
  -1  12 -13 67.3276 22.9212   3
  -1 -12  13 42.9910 12.4347  11
  -1  12 -13 45.3219 17.2006   2
   1 -12 -13 46.0985 10.1636   9
  -1  12 -14 135.544 23.3377   2
  -1 -12  14 90.9564 16.5654  11
   1 -13  12 6.45768 10.5005  12
   1 -13  12 33.6625 14.8588  11
   1 -13  11 231.931 23.9903  11
  -1 -13 -11 259.236 36.9486  12
   1 -13  11 203.288 27.3963  13
   1 -13  11 279.761 24.4849  12
   1  13 -11 211.649 28.3324   8
  -1 -13 -11 194.148 30.2544   3
   1  13 -10 78.9336 24.3917   2
  -1  13  10 74.3988 22.7011   1
   1  13 -10 97.4427 20.0856   8
   1 -13  10 80.4517 16.2487  12
  -1 -13 -10 94.7086 26.7488  12
   1 -13  10 104.263 20.5420  13
  -1  13  10 57.8600 18.8525   4
   1 -13  10 81.4706 16.1128  11
   1  13 -10 85.0387 20.3306  10
  -1 -13 -10 99.6440 23.7821   3
   1  13  -9 181.044 31.4764   2
  -1  13   9 111.361 24.3816   1
   1  13  -9 128.244 22.2965   8
  -1 -13  -9 168.362 29.1225  12
   1 -13   9 163.651 23.6961  13
  -1  13   9 111.871 22.2998   4
   1 -13   9 124.034 16.6766  11
  -1 -13  -9 116.653 18.1856   9
   1  13  -9 143.901 24.3119  10
  -1 -13  -9 185.198 30.2259   3
   1  13  -8 60.4174 22.3757   2
  -1  13   8 75.5494 23.4185   1
   1  13  -8 75.2450 21.0000   9
   1  13  -8 60.9317 18.2497   8
   1 -13   8 77.7192 17.2348  13
  -1 -13  -8 60.8410 22.7978  12
  -1  13   8 39.5402 18.6346   4
   1 -13   8 76.2789 23.3019   5
   1 -13   8 70.3164 13.2130  11
  -1  13   8 65.1973 14.3817  11
  -1 -13  -8 63.3322 15.5652   9
   1  13  -8 44.5467 16.9939  10
  -1 -13  -8 85.4944 23.6127   3
  -1 -13  -7 320.691 36.1380   3
   1  13  -7 458.937 43.9981   2
  -1  13   7 436.940 41.4932   1
   1 -13   7 367.187 30.4980  13
  -1 -13  -7 354.524 37.4675  12
   1  13  -7 308.588 39.4348   5
  -1  13   7 295.889 34.0345   4
   1  13  -7 377.277 32.6716  10
  -1  13   7 375.799 27.6155  11
   1  13  -7 347.859 35.4769   9
   1 -13   7 366.865 36.5630   9
  -1 -13  -7 343.042 30.4064   9
   1  13  -7 381.704 35.8066   8
  -1  13   6 56.8344 19.2856   1
   1  13  -6 92.4999 24.2761   2
   1  13  -6 82.3644 20.4842   8
   1  13  -6 84.5449 21.9471   9
   1 -13   6 74.8693 15.5106  13
  -1 -13  -6 77.6175 21.6883  12
  -1  13   6 60.5639 23.8044   5
  -1  13   6 83.9395 22.2871   4
   1  13  -6 28.0475 20.3262   5
  -1  13   6 65.3698 12.9367  11
   1 -13   6 89.8953 11.1905  11
   1  13  -6 91.2674 19.1412  10
   1 -13   6 78.2716 21.2288   9
  -1 -13  -6 75.2655 17.8282   9
  -1 -13  -6 62.8826 22.7082   3
   1  13  -6 84.0921 22.3726   3
   1  13  -5 170.426 28.0399   3
  -1 -13  -5 119.168 24.4245   3
   1  13  -5 157.003 28.2867   2
  -1  13   5 132.044 25.2914   1
   1 -13   5 187.358 30.5133  14
  -1 -13  -5 152.004 25.2899  12
   1 -13   5 157.368 18.5384  13
  -1  13   5 172.582 17.6146  11
  -1  13   5 175.042 29.0194   5
   1  13  -5 142.974 26.5769   5
  -1  13   5 132.760 26.4153   4
   1 -13   5 149.449 13.2180  11
   1  13  -5 151.744 21.3486  10
   1 -13   5 166.489 26.6986   9
  -1 -13  -5 168.683 24.6437   9
   1  13  -5 176.828 26.5783   9
   1  13  -5 124.405 22.1374   8
  -1  13   4 39.1238 19.0103   3
  -1 -13  -4 100.421 23.5295   3
   1  13  -4 78.4834 21.4991   3
  -1  13   4 158.254 26.9980   1
   1  13  -4 106.606 25.6376   2
   1 -13   4 80.8012 22.6243  14
  -1 -13  -4 106.936 26.4272  14
   1 -13   4 85.1087 14.0509  13
  -1 -13  -4 130.498 22.3467  12
   1  13  -4 52.2687 21.8877   6
  -1  13   4 109.423 23.3759   5
   1  13  -4 109.695 25.5811   5
  -1  13   4 135.015 14.7304  11
   1 -13   4 107.460 10.2987  11
  -1 -13  -4 97.2165 20.5009   9
   1 -13   4 98.6979 23.1396   9
   1  13  -4 123.136 18.8614  10
   1  13  -4 140.997 23.7697   9
   1  13  -3 339.950 39.4802   2
   1 -13   3 348.115 39.6624  14
  -1 -13  -3 321.296 39.0774  14
   1 -13   3 325.836 22.5461  13
  -1 -13  -3 283.978 30.1304  12
   1 -13   3 320.008 28.2432  12
   1  13  -3 336.400 38.9697   5
   1  13  -3 359.774 41.2912   6
   1 -13   3 318.395 16.0626  11
   1  13  -3 336.062 26.1119  10
   1  13  -3 307.333 32.0515   9
  -1 -13  -3 301.247 33.1256   9
   1  13  -3 322.593 35.9657   3
  -1 -13  -3 358.303 38.0530   3
  -1  13   3 306.473 36.5569   3
   1  13  -2 7.73684 16.0851   3
  -1  13   2 4.28630 16.6712   3
   1 -13   2 16.2198 17.5483   3
  -1 -13  -2 14.8573 18.7967  14
   1 -13   2 9.34723 14.3035  14
   1 -13   2 20.8524 7.90700  13
  -1 -13  -2 16.4301 12.7324  12
   1 -13   2 7.92656 10.9901  12
   1  13  -2 28.1302 22.5070   2
  -1  13   2 16.7084 16.2467   7
   1  13  -2 18.9013 18.3778   6
   1  13  -2 18.1615 15.4151   5
  -1 -13  -2 14.9825 15.2471   9
   1  13  -2 8.82435 10.4899  10
  -1  13   2 12.5945 9.16627  10
   1  13  -2 24.8574 16.4693   9
   1  13  -1 96.9183 23.3636   3
   1 -13   1 76.6436 20.9359   3
  -1  13   1 127.275 25.8016   3
   1 -13   1 80.0687 16.7111  12
  -1 -13  -1 62.5934 14.3226  12
   1 -13   1 81.5105 9.56610  13
   1 -13   1 83.8295 23.4816  14
  -1  13   1 71.6488 21.2697   6
  -1  13   1 66.1835 21.1736   7
   1  13  -1 123.422 27.9924   6
   1  13  -1 95.2342 23.8222   5
  -1 -13  -1 62.4457 19.1506   9
  -1  13   1 78.7609 13.7265  10
   1  13  -1 87.7215 13.3706  10
   1 -13   1 110.021 21.9418   9
   1  13  -1 69.1009 19.8686   9
   1  13   0 84.7657 22.3210   3
  -1  13   0 117.711 27.0526   3
   1 -13   0 71.9389 21.8647   3
   1 -13   0 110.129 18.7419  12
   1 -13   0 115.579 24.3172  14
  -1  13   0 123.897 26.4066   6
   1  13   0 99.9645 25.9894   6
   1  13   0 86.3473 23.2782   5
  -1  13   0 106.957 16.5715  10
  -1 -13   0 77.0188 22.1723   9
   1  13   0 84.9022 12.4086  10
   1 -13   0 108.350 21.6518   9
   1  13   0 66.5066 18.2110   9
  -1  13   0 127.387 25.5128   7
   1  13   1 103.684 22.4790   3
   1 -13  -1 86.8993 21.6068   3
   1 -13  -1 100.541 18.8100  12
  -1 -13   1 111.994 14.1983  12
  -1 -13   1 73.2647 12.0212  13
   1 -13  -1 125.053 25.5921  14
   1  13   1 52.6850 21.6504   6
  -1  13  -1 118.767 25.4385   6
   1  13   1 86.6499 23.0302   5
   1  13   1 95.0081 10.9165  10
  -1  13  -1 68.1784 15.8656  10
  -1 -13   1 108.843 23.9598   9
   1 -13  -1 129.619 23.3899   9
   1  13   1 86.0071 19.1447   9
  -1  13  -1 114.374 24.6363   7
   1  13   1 95.0328 22.5886   7
   1 -13  -2 3.92061 16.9645   3
   1  13   2 26.9999 17.0078   3
   1 -13  -2 4.65192 15.7907  14
  -1 -13   2 3.64969 7.58969  13
  -1 -13   2 4.72484 15.5290  14
  -1 -13   2 9.48716 7.19038  12
   1 -13  -2 16.0726 12.7957  12
   1  13   2 19.3089 17.8555   6
  -1  13  -2 26.3602 17.4867   6
   1  13   2 9.19320 17.0026   5
  -1  13  -2 4.92320 12.8779  10
   1  13   2 9.55623 5.46401  10
  -1 -13   2 12.9223 17.1447   9
   1 -13  -2 3.24847 13.5056   9
   1  13   2 24.9484 14.5491   7
   1  13   2 5.30856 14.0670   9
  -1  13  -2 4.05876 13.7778   7
  -1  13  -3 238.029 32.4500   3
  -1  13  -3 352.635 37.5749   2
   1  13   3 333.995 35.5711   3
   1 -13  -3 273.323 33.2054   3
   1 -13  -3 361.371 40.1121  14
  -1 -13   3 322.833 37.9732  14
  -1 -13   3 313.345 25.7799  13
   1 -13  -3 327.803 33.1450  12
  -1 -13   3 295.673 14.4502  12
  -1  13  -3 281.529 35.0301   6
   1  13   3 348.410 38.9327   5
  -1  13  -3 316.855 29.0486  10
   1  13   3 383.367 31.5327   9
   1 -13  -3 306.477 31.5905   9
   1  13   3 389.002 39.1407   7
   1  13   4 105.530 23.6362   3
  -1  13  -4 142.408 27.7770   3
   1 -13  -4 132.808 26.8844   3
  -1 -13   4 116.706 16.8319  13
  -1 -13   4 121.318 25.8282  14
   1 -13  -4 75.4696 23.1807  14
   1 -13  -4 98.4272 21.0873  12
  -1  13  -4 109.149 24.4851   2
   1  13   4 112.693 25.9893   5
   1  13   4 130.677 24.4384   7
  -1  13  -4 119.597 27.0032   6
  -1  13  -4 70.6830 17.2193  10
   1 -13  -4 140.495 23.6529   9
  -1  13  -4 97.1467 23.4137   8
   1  13   4 121.564 20.0068   9
  -1  13  -5 149.815 26.2334   3
   1  13   5 109.623 23.8152   3
   1 -13  -5 117.797 25.8901   3
  -1 -13   5 144.370 27.3730  14
  -1 -13   5 174.199 21.3258  13
   1 -13  -5 123.784 27.0817  14
   1 -13  -5 142.243 23.4886  12
  -1  13  -5 152.187 25.7203   2
   1  13   5 131.788 27.0377   7
   1  13   5 166.513 29.0939   5
  -1 -13   5 158.224 29.7235   9
   1 -13  -5 194.056 25.6215   9
   1  13   5 169.837 21.7998   9
  -1  13  -5 101.482 23.0280   8
   1  13   6 51.0141 19.5349   3
  -1  13  -6 88.9906 24.1225   3
  -1  13  -6 71.1779 20.9556   2
  -1 -13   6 74.3177 21.3336  14
   1 -13  -6 71.8644 20.8406  14
  -1 -13   6 86.3080 17.4935  13
   1 -13  -6 75.8788 20.4741  12
  -1  13  -6 72.4858 25.3681   5
   1  13   6 107.246 24.5129   7
  -1  13  -6 88.9778 20.6482  10
  -1 -13   6 91.2824 25.7791   9
   1 -13  -6 78.5714 19.0217   9
  -1  13  -6 102.048 24.0291   8
  -1  13  -7 387.110 36.5138   2
   1  13   7 352.195 37.1539   3
  -1  13  -7 278.643 35.5607   3
  -1 -13   7 314.989 31.0668  13
  -1 -13   7 375.113 41.1858  14
   1 -13  -7 378.082 38.1160  12
  -1  13  -7 344.027 34.8211  10
   1 -13  -7 370.193 31.8552   9
  -1 -13   7 394.065 42.9905   9
  -1  13  -7 371.046 38.7914   8
   1 -13  -8 80.1090 23.1294   3
  -1  13  -8 88.8682 23.3245   3
  -1  13  -8 36.5587 18.4506   2
  -1 -13   8 115.465 24.5477  14
  -1 -13   8 54.6547 17.5710  13
   1 -13  -8 98.0642 22.5495  12
  -1  13  -8 88.5620 22.5741  10
   1 -13  -8 54.9736 15.6968   9
  -1  13  -8 72.9330 22.8131   8
  -1  13  -9 108.570 25.4849   3
  -1  13  -9 170.832 26.7031   2
  -1 -13   9 96.8380 25.5383  14
  -1 -13   9 147.176 24.1399  13
  -1 -13   9 103.107 8.87496  11
   1 -13  -9 143.925 26.3241  12
   1  13   9 151.225 21.1723   4
  -1 -13   9 97.8484 8.47008  11
  -1  13  -9 133.608 25.5693  10
   1 -13  -9 155.454 20.8696   9
  -1  13  -9 108.038 23.6744   8
  -1  13 -10 85.9647 20.2864   2
  -1 -13  10 75.6749 10.3325  11
  -1 -13  10 86.8493 21.3930  13
  -1 -13  10 115.154 26.3154  14
  -1  13 -10 96.8892 23.8209  10
   1 -13 -10 71.9776 17.0017   9
  -1  13 -10 115.790 27.1972   3
  -1  13 -11 218.527 29.5341   2
  -1 -13  11 250.133 18.5914  11
   1 -13 -11 223.511 21.1191   9
  -1  13 -11 233.665 32.6817   3
  -1 -13  11 243.283 30.7499  13
  -1  13 -12 24.1033 16.7979   2
   1 -13 -12 26.2670 11.2517   9
  -1  13 -13 40.1358 15.5817   2
   1 -14  11 308.707 31.4504  13
   1 -14  10 123.459 15.8961  11
  -1  14  10 150.820 25.4179   4
   1 -14  10 74.0225 19.6226  13
  -1 -14 -10 121.727 27.3874  12
   1 -14  10 108.463 17.0374  12
   1  14 -10 79.6699 20.1429   8
   1 -14   9 511.422 37.9547  13
   1 -14   9 445.143 31.3929  12
   1 -14   9 461.892 27.7218  11
  -1 -14  -9 414.664 43.5003  12
  -1  14   9 430.541 39.4460   4
   1  14  -9 473.081 39.0953  10
  -1 -14  -9 437.350 32.6697   9
   1  14  -9 482.675 39.9529   8
   1  14  -8 35.3379 16.4400   8
   1 -14   8 45.9285 14.3353  13
  -1 -14  -8 30.1304 19.3402  12
  -1  14   8 22.4053 17.3705   4
  -1 -14  -8 15.4976 12.9872   9
   1  14  -8 35.2396 15.3782  10
  -1  14   8 13.0414 16.5125   1
  -1 -14  -7 588.602 49.3184   3
   1  14  -7 538.840 50.1343   2
  -1  14   7 518.299 46.6075   1
   1 -14   7 555.064 37.2848  13
  -1 -14  -7 591.725 48.7503  12
  -1  14   7 596.526 46.7104   4
   1  14  -7 576.690 40.1747  10
   1 -14   7 561.031 27.4689  11
  -1 -14  -7 532.744 38.9550   9
   1  14  -7 594.204 45.4147   8
   1  14  -6 105.879 27.3610   2
  -1  14   6 135.226 25.6462   1
   1  14  -6 161.944 27.0714   8
   1 -14   6 120.306 17.9664  13
  -1 -14  -6 153.368 25.7008  12
  -1  14   6 99.0793 25.4588   4
   1 -14   6 164.410 12.7243  11
  -1 -14  -6 149.298 23.8674   9
   1  14  -6 129.888 21.4914  10
  -1 -14  -6 179.467 30.5025   3
  -1 -14  -5 731.313 54.9003   3
   1  14  -5 740.206 57.3780   2
   1  14  -5 729.092 54.5429   3
  -1  14   5 829.876 57.1389   1
   1 -14   5 702.632 38.6006  13
   1 -14   5 819.583 61.5098  14
   1 -14   5 669.579 40.9349  12
  -1 -14  -5 724.401 49.7017  12
  -1  14   5 721.380 56.7803   5
  -1  14   5 755.286 53.6220   4
   1  14  -5 657.237 55.6848   5
   1 -14   5 635.615 25.4848  11
   1  14  -5 695.439 42.2089  10
   1  14  -5 654.965 47.8346   9
  -1 -14  -5 640.757 46.9613   9
   1  14  -5 738.741 50.5500   8
  -1  14   4 63.7990 23.5858   3
  -1 -14  -4 42.4052 20.1103   3
   1  14  -4 53.5070 20.7358   3
   1  14  -4 77.9730 23.4572   2
  -1  14   4 83.1192 21.2310   1
   1 -14   4 59.8463 22.4607  14
  -1 -14  -4 85.3245 25.6569  14
  -1 -14  -4 59.1563 18.3702  12
   1 -14   4 68.0459 12.8332  13
   1 -14   4 56.0818 14.4414  12
   1  14  -4 57.6684 22.4033   5
   1  14  -4 69.9243 25.8382   6
  -1  14   4 62.0392 23.3276   5
  -1 -14  -4 48.8216 19.7060   9
   1  14  -4 79.3297 16.5010  10
   1  14  -4 89.6705 21.5330   9
  -1 -14  -3 853.147 64.7551  14
   1 -14   3 898.275 64.2643  14
   1 -14   3 773.492 37.4257  13
   1 -14   3 746.350 44.7968  12
  -1 -14  -3 790.350 49.1174  12
   1  14  -3 878.836 62.4210   5
   1  14  -3 704.890 59.7673   6
   1  14  -3 793.732 41.9003  10
   1  14  -3 786.649 51.7751   9
  -1 -14  -3 774.041 54.0756   9
   1  14  -3 824.182 57.5851   3
  -1  14   3 771.974 58.2995   3
   1  14  -3 903.961 64.7712   2
   1  14  -2 373.525 39.3353   3
  -1  14   2 392.454 42.6365   3
   1 -14   2 449.154 44.8778   3
   1  14  -2 372.258 42.7111   2
   1 -14   2 370.733 21.9706  13
   1 -14   2 350.816 40.6273  14
  -1 -14  -2 375.281 43.6262  14
   1 -14   2 375.077 31.5878  12
  -1 -14  -2 412.629 32.6038  12
   1  14  -2 311.862 38.4623   5
   1  14  -2 360.487 44.0981   6
  -1  14   2 434.304 45.1535   6
  -1  14   2 371.354 24.7463  10
   1  14  -2 359.074 26.2382  10
   1 -14   2 382.766 37.1553   9
   1  14  -2 378.083 35.6912   9
  -1 -14  -2 358.534 37.9649   9
  -1  14   2 474.822 44.9913   7
   1  14  -1 884.764 59.5648   3
  -1  14   1 852.308 60.7467   3
   1  14  -1 943.642 66.2980   2
   1 -14   1 837.449 59.4021   3
   1 -14   1 770.109 31.0996  13
   1 -14   1 879.439 63.9882  14
   1 -14   1 816.724 49.1559  12
  -1 -14  -1 993.425 48.5273  12
   1  14  -1 956.278 67.0989   6
  -1  14   1 999.229 66.4719   6
   1  14  -1 952.050 65.6163   5
  -1  14   1 846.170 41.9579  10
   1  14  -1 864.918 40.0903  10
   1 -14   1 931.513 56.9774   9
   1  14  -1 821.738 51.9250   9
  -1 -14  -1 918.163 59.6730   9
  -1  14   1 820.652 59.1195   7
   1 -14   0 228.949 33.3870   3
   1  14   0 109.792 26.1215   3
   1 -14   0 146.646 28.6167  14
   1 -14   0 195.377 24.9124  12
  -1  14   0 195.090 31.6522   7
   1  14   0 155.385 29.3198   6
   1  14   0 230.085 32.7071   5
  -1  14   0 205.403 33.5538   6
   1  14   0 174.707 16.5393  10
  -1  14   0 241.205 22.5384  10
  -1 -14   0 227.011 32.3355   9
   1 -14   0 211.144 28.3418   9
   1  14   0 263.468 33.7984   7
   1  14   0 218.036 26.9750   9
   1 -14  -1 785.533 59.2839   3
   1  14   1 971.938 61.7938   3
   1 -14  -1 896.592 64.0734  14
   1 -14  -1 889.993 53.6256  12
  -1 -14   1 873.018 40.4695  12
   1  14   1 926.881 66.7304   6
   1  14   1 963.334 65.6102   5
  -1  14  -1 821.905 60.7015   6
  -1  14  -1 893.744 47.6839  10
   1 -14  -1 943.158 57.4047   9
  -1 -14   1 1004.52 63.8124   9
   1  14   1 820.208 51.0254   9
   1  14   1 965.030 63.2029   7
  -1  14  -1 870.711 61.8906   7
   1 -14  -2 411.617 40.8915   3
   1  14   2 352.479 38.1901   3
   1 -14  -2 379.669 42.6535  14
  -1 -14   2 390.307 43.2506  14
  -1 -14   2 364.397 25.5164  13
   1 -14  -2 308.649 31.1978  12
  -1 -14   2 398.200 21.3111  12
   1  14   2 406.914 43.3347   5
  -1  14  -2 371.109 40.8499   6
   1  14   2 399.966 44.1517   6
  -1  14  -2 387.308 30.9523  10
   1 -14  -2 391.081 36.4886   9
  -1 -14   2 402.935 40.7204   9
   1  14   2 412.085 34.6111   9
  -1  14  -2 334.116 38.0971   7
   1  14   2 349.570 39.3361   7
   1 -14  -3 971.148 62.7731   3
   1  14   3 881.674 59.7088   3
  -1  14  -3 870.917 60.4268   3
  -1  14  -3 832.287 58.1357   2
   1 -14  -3 772.454 60.3314  14
  -1 -14   3 961.477 66.5102  14
  -1 -14   3 755.320 41.3862  13
   1 -14  -3 778.818 51.9491  12
   1  14   3 901.417 64.7288   5
  -1  14  -3 840.832 61.9534   6
   1  14   3 940.701 66.3848   6
  -1  14  -3 800.891 47.9273  10
   1 -14  -3 838.230 53.0416   9
  -1 -14   3 993.701 65.1299   9
   1  14   3 770.620 47.6212   9
   1  14   3 772.685 58.6482   7
  -1  14  -3 711.394 55.6561   7
  -1  14  -4 64.7009 22.3536   3
   1  14   4 74.3406 23.0678   3
   1 -14  -4 70.0283 23.0084   3
  -1  14  -4 62.2933 20.3425   2
  -1 -14   4 77.4036 15.3431  13
   1 -14  -4 89.5962 23.6016  14
  -1 -14   4 59.0503 20.5541  14
   1 -14  -4 71.0415 19.1682  12
   1  14   4 66.2141 23.1768   7
  -1  14  -4 97.6783 24.4124   6
   1  14   4 88.4713 24.4012   5
   1 -14  -4 75.9216 20.5411   9
  -1  14  -4 68.9567 19.1472  10
   1  14   4 85.3074 18.7208   9
  -1  14  -4 79.0616 22.7593   8
  -1  14  -5 768.913 54.9825   2
  -1  14  -5 743.573 55.9201   3
   1  14   5 714.598 54.1844   3
  -1 -14   5 770.054 44.2226  13
   1 -14  -5 721.944 59.1601  14
  -1 -14   5 738.667 59.0709  14
   1 -14  -5 715.330 51.2586  12
  -1  14  -5 761.949 48.8366  10
   1 -14  -5 711.865 47.7258   9
   1  14   5 770.821 44.9755   9
   1  14   5 693.733 55.1311   7
  -1  14  -5 846.595 58.5269   8
   1  14   6 90.8886 24.2701   3
  -1  14  -6 127.330 25.9413   3
  -1 -14   6 125.815 20.5141  13
   1 -14  -6 136.013 29.1877  14
  -1 -14   6 146.342 28.5778  14
   1 -14  -6 145.724 25.2226  12
  -1  14  -6 134.785 26.9129   2
  -1  14  -6 103.250 23.3167  10
   1 -14  -6 142.040 23.4506   9
  -1  14  -6 118.510 25.4860   8
   1 -14  -7 612.492 48.4643  12
  -1 -14   7 520.196 39.3424  13
  -1 -14   7 583.221 51.8732  14
  -1  14  -7 590.053 44.6890  10
   1 -14  -7 611.761 41.4495   9
  -1  14  -7 564.178 46.9447   2
  -1  14  -7 655.378 51.9650   3
   1  14   7 517.645 45.8377   3
   1 -14  -8 41.1707 18.8256  12
  -1 -14   8 53.3239 16.8478  13
  -1  14  -8 21.3691 16.0064  10
   1 -14  -8 10.3366 14.5619   9
  -1  14  -8 15.3083 16.2519   2
  -1  14  -9 491.444 42.2009  10
  -1 -14   9 385.659 36.1125  13
   1 -14  -9 465.769 34.2314   9
  -1  14  -9 383.167 38.8901   2
   1 -14 -10 105.529 17.9215   9
  -1  14 -10 115.243 23.3511   2
  -1 -14  10 94.8037 21.8731  13
  -1  14 -11 280.253 32.0849   2
   1 -14 -11 278.646 23.8993   9
  -1  14 -12 53.0320 18.0558   2
   1 -15  10 2.95811 11.5024  13
  -1 -15  -9 162.657 22.3457   9
   1 -15   9 172.281 22.8693  13
  -1 -15  -9 216.034 32.3156  12
  -1  15   8 11.4810 16.8762   4
   1  15  -8 3.63442 17.4478   8
   1  15  -8 17.4445 16.3671  10
  -1 -15  -8 10.8217 13.3893   9
  -1 -15  -8 4.21429 17.5210  12
   1 -15   8 18.2114 12.0953  13
  -1  15   7 162.228 28.7324   4
   1  15  -7 139.981 25.0894   8
   1  15  -7 142.721 23.1222  10
  -1 -15  -7 132.486 22.0968   9
  -1 -15  -7 95.8267 23.5254  12
   1 -15   7 136.882 17.9907  12
   1 -15   7 165.169 21.2434  13
  -1  15   6 24.5352 18.0322   4
   1  15  -6 3.74092 15.2265   8
   1  15  -6 33.3548 15.8527  10
  -1 -15  -6 19.0098 15.4467   9
   1 -15   6 6.55890 9.82184  13
   1 -15   6 6.54482 11.1116  12
  -1 -15  -6 15.0098 16.8512  12
  -1  15   5 156.271 27.6980   1
   1 -15   5 156.135 20.1098  12
  -1 -15  -5 212.367 28.7027  12
   1 -15   5 175.778 19.0154  13
  -1  15   5 151.953 28.1185   4
  -1 -15  -5 169.150 25.1153   9
   1  15  -5 178.198 22.5558  10
   1  15  -5 166.778 27.2965   8
  -1  15   4 25.9370 15.5664   1
  -1 -15  -4 28.7416 16.1352   9
   1 -15   4 18.7087 9.36024  13
  -1 -15  -4-3.19692 14.1002  12
   1 -15   4 7.24688 10.2554  12
  -1 -15  -3 279.564 34.1188   9
   1 -15   3 241.083 18.8266  13
   1 -15   3 218.696 23.9753  12
  -1 -15  -3 276.442 28.6383  12
  -1 -15  -2 11.8235 17.3784   9
   1 -15   2 10.7297 6.77976  13
  -1 -15  -2 7.65775 12.2549  12
   1 -15   2 8.04600 11.1516  12
   1 -15   1 138.962 21.0092  12
  -1 -15  -1 222.108 22.8553  12
   1  15  -1 165.341 26.4841   9
  -1 -15  -1 244.256 33.1408   9
  -1 -15   0 9.05973 9.48025  12
   1 -15   0 2.99237 12.4408  12
   1  15   0 27.8674 18.2038   9
  -1 -15   0-4.19425 17.4362   9
   1 -15   0 18.1046 18.1778   9
   1 -15  -1 160.392 22.8818  12
  -1 -15   1 184.274 17.0028  12
   1  15   1 183.351 25.8663   9
  -1 -15   1 231.550 33.3257   9
   1 -15  -1 202.269 29.3119   9
  -1 -15   2 16.1339 6.84572  12
   1 -15  -2 19.6784 15.2470  12
  -1  15  -2-2.49322 14.3530  10
   1 -15  -2 34.5970 18.8006   9
   1  15   2 8.74355 15.8393   9
  -1 -15   3 220.459 20.9257  13
  -1  15  -3 262.457 35.2414   2
   1 -15  -3 255.559 30.1035  12
   1 -15  -3 231.658 29.9553   9
  -1  15  -3 272.218 28.0691  10
   1  15   3 287.801 29.5060   9
  -1 -15   4 13.0269 10.5900  13
  -1  15  -4 26.1292 18.8455   2
   1 -15  -4 42.5532 16.7573  12
  -1  15  -4-8.65317 15.4837  10
   1 -15  -4 29.2298 18.0748   9
   1  15   4 13.6864 15.5854   9
  -1  15  -5 195.822 31.4110   2
   1 -15  -5 166.155 26.6128  12
   1 -15  -5 171.236 24.3601   9
  -1  15  -5 152.788 25.0242  10
  -1 -15   5 174.535 21.0767  13
  -1  15  -6 8.30807 17.9792   2
   1 -15  -6 30.6778 18.4126  12
  -1  15  -6 16.1490 14.5095  10
   1 -15  -6 17.8194 15.3361   9
  -1 -15   6 18.5074 11.8808  13
  -1  15  -7 186.370 29.8706   2
   1 -15  -7 151.016 27.0937  12
  -1 -15   7 150.755 22.1256  13
   1 -15  -7 146.228 22.2699   9
  -1  15  -7 159.492 26.5676  10
  -1  15  -8-3.97770 15.8361   2
  -1 -15   8 24.2602 14.3325  13
   1 -15  -8 15.8988 13.6826   9
  -1  15  -8 28.2998 17.7624  10
  -1  15  -9 132.752 26.2133   2
  -1 -15   9 163.521 24.3912  13
   1 -15  -9 165.322 21.8605   9
  -1  15 -10 30.5300 19.1745   2
  -1 -16  -8 11.1581 13.1805   9
  -1 -16  -8 4.06633 17.5947  12
  -1 -16  -7-36.3447 16.4693   9
  -1 -16  -7-3.85342 17.3146  12
  -1 -16  -6 13.0052 15.1219   9
  -1 -16  -6 39.7365 19.6355  12
  -1 -16  -5 86.3789 21.3357   9
   1 -16   5 103.724 17.6021  12
  -1 -16  -5 137.207 23.5915  12
  -1 -16  -4 36.5775 20.3851   9
  -1 -16  -4 48.9082 15.6057  12
   1 -16   4 42.2399 12.0037  12
   1 -16   3 29.9920 12.5799  12
  -1 -16  -3 41.1568 16.3228  12
  -1 -16  -2 57.6854 14.9508  12
   1 -16   2 74.3290 16.4919  12
  -1 -16  -1 81.3930 16.5707  12
   1 -16   1 53.3995 16.7921  12
   1 -16   0 41.3394 14.6551  12
  -1 -16   0 44.1017 12.2950  12
  -1 -16   1 56.1330 10.3441  12
   1 -16  -1 74.1463 18.9726  12
   1 -16  -2 64.5777 18.8630  12
  -1 -16   3 53.4414 11.6694  13
   1  16   3 26.5779 16.4730   9
   1 -16  -3 40.4440 17.4347  12
  -1 -16   4 12.0967 10.2698  13
   1 -16  -4 14.0638 16.6138  12
  -1 -16   5 134.193 18.8106  13
   1 -16  -5 109.646 22.3979  12
  -1 -16   6 2.50705 12.0343  13
   1 -16  -6 9.03969 14.4638   9
  -1 -16   7 2.71212 11.2740  13
   1 -16  -7 2.85262 14.5229   9
  -1 -16   8 23.1582 14.1159  13
   1 -16  -8 8.06951 13.3145   9
   1 -17   1 260.930 27.2460  12
   1 -17   0 11.3613 12.9820  12
   1 -17  -1 343.402 31.7822  12
   1 -17  -2-6.27373 13.3093  12
   1 -17  -3 312.019 32.7505  12
   1 -17  -4 24.0025 15.9489  12
   2   0   0 13089.0 368.954   8
  -2   0   0 13304.1 368.895   8
  -2   0   0 12561.5 377.535  11
   2   0   0 13028.2 377.966  11
   2   0   0 13677.8 379.619  10
   2   0   0 13338.2 363.029   1
   2   0   0 13341.8 372.878   2
   2   0   1 3.98132 5.20842   2
   2   0  -1 8.51608 8.08033   2
  -2   0  -1 7.06208 6.63259   2
   2   0   1 11.3992 4.37301   1
   2   0  -1-3.22769 7.86787  13
   2   0   1 4.13604 7.30714   4
   2   0   1 3.31182 8.31380  11
  -2   0   1 6.59217 8.27433  11
   2   0  -1 1.61931 7.14115  11
   2   0   1 9.53422 8.73938  10
  -2   0  -1-1.65136 8.05070  10
   2   0  -1 11.8783 8.64036  10
   2   0   1 1.13307 5.35516   8
  -2   0   1 11.6375 4.86195   8
  -2   0  -2 3066.33 97.6042   1
   2   0   2 3112.17 97.6526   1
   2   0  -2 3190.73 106.377  13
  -2   0   2 3234.64 107.597  13
   2   0   2 3199.18 107.617  11
   2   0   2 3208.38 101.974   4
  -2   0   2 3296.74 108.112  11
  -2   0  -2 3223.26 107.430  10
   2   0  -2 3326.04 107.274  11
   2   0   2 3168.45 105.621  10
   2   0   2 3196.91 103.314   8
  -2   0   2 3144.25 93.9036   8
  -2   0  -2 3234.30 96.6222   2
   2   0   2 3168.32 96.5412   2
   2   0  -2 3309.79 107.181   2
   2   0  -3 16.8327 9.25443   2
  -2   0   3 1.78168 7.25136  13
   2   0  -3 8.33132 7.87300  13
   2   0   3 4.55427 6.62442   4
   2   0  -3 5.05004 7.69291  11
  -2   0   3 1.84698 7.99214  11
   2   0   3 3.18851 7.03025   8
   2   0   3 1.53117 7.57673  10
  -2   0  -3 1.20474 5.60054   1
   2   0   3 4.81620 5.31026   1
   2   0   3 9.03534 4.51764   2
   2   0   4 35695.3 935.431   1
   2   0  -4 33200.2 928.653   1
  -2   0  -4 33402.2 934.519   1
   2   0  -4 33445.5 937.850  13
  -2   0   4 33030.2 939.357  13
  -2   0   4 31802.0 939.826  11
   2   0   4 34729.8 935.294  10
   2   0  -4 34174.4 938.404  11
   2   0   4 34578.0 939.636   8
  -2   0   4 33469.0 942.946   2
   2   0  -4 34507.0 942.992   2
   2   0   4 34223.3 921.287   2
  -2   0  -5-1.80917 6.14037   1
   2   0   5 2.15191 3.44637   2
   2   0  -5 5.49934 5.71494   1
   2   0   5-1.78052 7.24545   1
  -2   0   5 18.3163 8.80516  13
   2   0  -5-3.48003 6.26390  12
  -2   0  -5-0.60325 3.69109   7
  -2   0   5-2.13355 7.89103  11
   2   0  -5 1.90013 6.84029  11
   2   0   5 4.74227 8.58838  10
   2   0   5-4.19999 8.16549   8
   2   0   6 12.4158 8.61455   1
  -2   0  -6 29.5697 10.1488   1
   2   0  -6 16.5904 7.32974   1
  -2   0   6 22.1404 10.1276  13
  -2   0   6 17.5729 3.49394  14
   2   0   6 28.9112 10.6327  12
   2   0  -6 11.5350 7.31030  12
  -2   0  -6 17.8331 6.23778   4
   2   0  -6 10.3052 7.43444  11
  -2   0   6 25.8311 10.3641  11
   2   0   6 16.4252 8.60413  10
  -2   0   6 13.4113 4.76098   8
  -2   0  -6 24.6171 11.0823   8
   2   0   6 28.2487 10.3896   8
  -2   0   7 5.80736 11.2916   2
   2   0   7 11.8177 9.40790   1
  -2   0  -7 9.61758 9.12521   1
   2   0  -7 3.89139 7.74524   1
  -2   0   7 4.89236 8.30396  13
   2   0  -7 4.21217 7.36985  12
   2   0   7 5.19044 9.84921  12
  -2   0  -7 1.73519 4.88580   4
  -2   0   7 26.4212 11.8638  11
  -2   0  -7 17.0922 11.0283  10
   2   0   7 26.1545 10.3576  10
  -2   0  -7 4.94520 8.39361   8
   2   0   7 15.6045 11.6781   8
  -2   0   7 1.09314 5.08291   8
   2   0   8 16261.6 470.957   1
   2   0  -8 15758.1 464.425   1
  -2   0  -8 15563.1 470.001   1
  -2   0   8 16361.1 472.218  13
   2   0   8 16189.0 472.601  12
   2   0  -8 16243.4 465.667  12
  -2   0  -8 15974.4 445.862   4
   2   0   8 16901.1 461.812  10
  -2   0   8 16248.1 476.213  11
  -2   0  -8 15784.1 465.691  10
  -2   0  -8 15751.9 470.575   8
  -2   0   8 16169.6 452.658   8
   2   0   8 16528.9 473.783   8
  -2   0   8 16567.8 477.591   2
   2   0   9 3.24401 6.01656   2
  -2   0   9-6.78111 12.2056   2
   2   0  -9-2.51678 9.06015   1
  -2   0  -9 2.97430 10.7072   1
   2   0   9-2.94385 9.99147   1
  -2   0   9-9.31810 12.3615  13
   2   0   9 8.86797 11.7644  12
   2   0  -9 14.5986 10.3225  12
  -2   0  -9 0.75270 4.73653   4
  -2   0   9 3.42699 11.6312  11
  -2   0  -9 2.55613 11.4767  10
   2   0   9 0.98290 6.12856   9
  -2   0   9 6.02703 6.64323   8
  -2   0  -9 11.7586 10.5824   8
   2   0   9-24.6372 13.3242   8
  -2   0 -10 165.374 9.73445   3
   2   0  10 183.168 15.0763   2
   2   0  10 135.495 21.2927   1
  -2   0 -10 113.730 19.9721   1
   2   0 -10 137.036 19.7594   1
  -2   0  10 184.879 26.2779   2
  -2   0  10 129.406 22.4311  13
   2   0 -10 167.866 22.6565  13
   2   0  10 144.572 21.9325  12
   2   0 -10 182.982 21.3690  12
  -2   0 -10 171.887 11.3494   4
  -2   0  10 198.248 27.7387  11
   2   0  10 143.768 12.7600   9
  -2   0 -10 236.145 25.1006  10
   2   0 -10 158.937 17.4137   9
  -2   0 -10 129.700 21.2386   8
   2   0  10 161.934 23.3584   8
  -2   0  10 160.849 16.5203   8
  -2   0 -11 4.14632 4.83531   3
   2   0 -11 3.06855 11.3492   1
   2   0  11 4.28336 7.16726   2
   2   0  11 3.50148 11.8841   1
  -2   0  11-3.85157 14.9762   2
  -2   0 -11 3.52021 12.6724   1
  -2   0  11-19.4552 15.4857  13
   2   0  11-3.31958 14.3623  12
   2   0 -11-6.52350 13.2730  13
   2   0 -11-2.79478 9.48554  12
  -2   0 -11 1.26644 4.65314   4
  -2   0 -11 9.01327 15.0817  10
   2   0  11 1.05370 6.86751   9
   2   0 -11 7.41973 8.76323   9
  -2   0 -11 6.76886 11.8403   8
   2   0  11 3.52537 13.3775   8
  -2   0  12 2199.34 100.729   2
  -2   0 -12 2015.75 66.7154   3
   2   0  12 2150.74 75.5207   2
   2   0 -12 2116.20 92.3955   1
   2   0  12 2130.49 96.7149   1
  -2   0 -12 2211.80 97.5252   1
   2   0 -12 2264.50 96.5266  13
  -2   0  12 2184.76 101.889  13
   2   0 -12 2224.06 90.8492  12
  -2   0 -12 1902.52 62.5502   4
  -2   0 -12 2145.77 92.6878  10
   2   0  12 2030.38 68.0614   9
   2   0 -12 2110.05 78.3914   9
   2   0  12 2179.44 96.5261   8
  -2   0  12 2160.21 81.5378   8
  -2   0 -12 2037.71 94.0958   8
  -2   0 -13 3.97600 6.31174   3
   2   0  13 17.4951 9.50539   2
  -2   0 -13 4.02717 12.3205   1
  -2   0  13-4.26311 15.7674   2
   2   0  13 8.04745 14.4851   1
   2   0 -13 3.59030 13.2790   1
  -2   0  13 9.21064 17.9071  13
   2   0 -13-3.17323 13.1906  12
  -2   0 -13 1.18515 3.09088   4
  -2   0 -13 6.86688 15.4157  10
   2   0  13-3.47421 6.42497   9
   2   0 -13 3.65677 8.91222   9
  -2   0 -13 11.3404 14.3443   8
  -2   0  13 4.72516 9.61414   8
   2   0  13-7.84921 14.5154   8
   2   0  14 1074.05 49.0408   2
  -2   0  14 1128.64 69.6564   2
  -2   0 -14 1003.49 40.8144   3
  -2   0  14 1082.93 70.7911  13
   2   0 -14 1144.17 62.3763  12
   2   0 -14 949.317 60.7555   1
  -2   0 -14 1159.55 68.9358   1
  -2   0 -14 1071.49 63.0451  10
   2   0 -14 1063.50 48.2570   9
   2   0  14 1009.50 36.8085   9
  -2   0  14 1120.10 55.5786   8
   2   0  14 1152.37 67.3954   8
  -2   0 -14 1006.81 63.7065   8
  -2   0 -15-1.20301 7.77390   3
  -2   0  15-14.7871 19.6167  13
   2   0 -15-3.53615 14.0733  12
   2   0  15-4.02972 16.0376  12
  -2   0  15-4.60512 17.9062   2
   2   0 -15 4.05119 14.9835   1
   2   0  15-6.07682 9.41391   2
  -2   0 -15 4.48321 14.7329   1
   2   0 -15-1.77364 9.98265   9
   2   0  15 2.53576 4.53375   9
  -2   0 -15 3.74619 16.5168  10
  -2   0  15-2.73506 11.3691   8
  -2   0 -16 2742.58 93.5769   3
   2   0  16 2863.06 103.837   2
  -2   0  16 3056.70 131.726   2
  -2   0  16 2896.11 131.116  13
   2   0  16 2727.93 122.027  12
   2   0 -16 3126.43 122.575  12
   2   0 -16 3052.55 127.681   1
  -2   0 -16 2880.98 129.215   1
  -2   0 -16 2805.49 121.487  10
   2   0 -16 3035.38 100.863   9
  -2   0  16 2942.62 112.379   8
  -2   0 -17 3.92698 8.31325   3
   2   0 -17-11.5750 15.0033  12
  -2   0  17 9.86909 17.7646  13
   2   0 -17 8.85906 17.6296   1
  -2   0  17 4.86195 17.9829   2
   2   0 -17 10.2536 10.3566   9
  -2   0 -17 15.8818 20.2143  10
  -2   0  17 12.1043 13.8281   8
   2   0 -18 23.9780 19.1845  12
  -2   0  18-3.12857 14.0504   8
  -2   0 -18 15.7846 9.67102   3
  -2   0 -18 8.07724 19.3874  10
   2   0 -18 14.4584 10.9095   9
  -2   0  19-3.20020 15.8335   8
   2   0 -20 387.463 36.3623   4
  -2   0  20 476.990 39.1890   8
  -2   1  20 273.452 31.7199   8
  -2   1  19 60.2651 15.7205  14
   2   1 -19 104.927 16.5190   9
  -2  -1 -19 86.5838 23.7997  10
   2   1 -19 102.310 23.9544  12
  -2   1  19 83.5382 20.5740   8
   2   1 -18 38.1538 18.9121  12
  -2   1  18 61.9225 18.1702   8
   2   1 -18 38.9689 13.5022   9
  -2  -1 -18 52.0464 19.7329  10
  -2  -1 -18 38.4240 9.60894   3
  -2  -1 -17 33.2165 9.48917   3
  -2   1  17 77.8823 23.3466  13
   2   1 -17 47.8374 18.7627  12
   2  -1  17 25.4344 16.9026  12
   2   1 -17 13.5720 16.7643   1
  -2   1  17 29.3699 20.7930   2
   2   1 -17 42.8583 13.5699   9
  -2  -1 -17 43.8896 20.1389  10
  -2   1  17 69.2850 18.5426   8
  -2  -1 -16 399.607 23.6378   3
   2  -1  16 350.139 26.7773   2
  -2   1  16 384.943 40.9360  13
   2  -1  16 371.055 38.6121  12
   2   1 -16 327.725 33.5254  12
  -2   1  16 344.127 41.1233   2
   2   1 -16 334.974 37.2854   1
  -2  -1 -16 408.120 42.1329   1
  -2  -1 -16 409.898 38.4734  10
  -2   1  16 343.222 43.2364  11
   2   1 -16 364.917 27.5842   9
  -2   1  16 309.713 31.1139   8
  -2  -1 -15 97.3540 12.2420   3
  -2   1  15 62.2408 21.1346  13
   2  -1  15 99.5074 23.2730  12
   2   1 -15 66.8111 19.1594  12
  -2  -1 -15 90.0212 23.0356   1
  -2   1  15 83.4160 23.3818   2
   2   1 -15 91.2270 21.8168   1
   2  -1  15 126.063 16.2897   2
  -2   1  15 81.4567 25.7627  11
  -2  -1 -15 98.6640 21.9216  10
   2  -1  15 85.1982 10.3460   9
   2   1 -15 80.6844 14.6512   9
  -2   1  15 62.5429 16.3518   8
  -2  -1 -14 34.1909 8.85790   3
  -2   1  14 26.0440 17.3265  13
   2  -1  14 53.7013 19.0248  12
   2   1 -14 50.5453 16.7927  12
   2   1 -14 23.5355 15.3105   1
  -2   1  14 17.8709 16.1385   2
  -2  -1 -14 77.2062 20.6309   1
   2  -1  14 44.7733 11.3965   2
  -2   1  14 68.8385 24.6456  11
   2  -1  14 73.3963 10.3112   9
  -2  -1 -14 55.1291 18.9111  10
   2   1 -14 79.0972 15.0664   9
  -2   1  14 63.9672 15.5615   8
  -2  -1 -13 21.5611 7.20905   3
  -2   1  13 20.4809 15.5551  13
   2   1 -13 14.8856 13.3804  12
  -2   1  13 34.2508 18.5332   2
  -2  -1 -13 32.5058 16.1821   1
   2  -1  13 28.2885 9.63476   2
   2   1 -13 18.4075 13.2666   1
  -2   1  13 24.9865 17.9998  11
  -2  -1 -13 12.2294 13.4932  10
   2  -1  13 26.3784 8.77241   9
   2   1 -13 29.6243 11.1320   9
  -2   1  13 12.3962 11.1477   8
   2  -1  13 15.5927 13.6509   8
   2  -1  12 741.156 35.1106   2
  -2  -1 -12 762.928 30.7498   3
  -2   1  12 742.895 53.9439   2
   2   1 -12 708.166 50.9589  13
  -2   1  12 733.359 51.3596  13
   2   1 -12 774.633 45.9594  12
   2   1 -12 791.855 50.8486   1
  -2  -1 -12 783.600 52.7280   1
  -2  -1 -12 721.212 46.1158  10
  -2   1  12 777.017 57.5645  11
   2  -1  12 657.098 33.1946   9
   2   1 -12 799.020 40.8857   9
  -2   1  12 764.895 42.4942   8
   2  -1  12 763.716 51.8530   8
   2  -1  11 274.654 19.3195   2
  -2  -1 -11 316.268 16.1116   3
  -2   1  11 301.910 33.4704   2
  -2   1  11 298.126 31.7216  13
   2   1 -11 337.238 28.4171  12
   2   1 -11 247.128 27.6448   1
  -2  -1 -11 278.652 31.0431   1
  -2   1  11 308.023 34.6991  11
  -2  -1 -11 254.028 26.5835  10
   2  -1  11 286.472 20.2533   9
   2   1 -11 315.253 24.6935   9
  -2  -1 -11 316.441 32.0308   8
   2  -1  11 287.449 31.9170   8
  -2   1  11 296.029 24.3953   8
  -2  -1 -10 90.8232 7.93279   3
  -2   1  10 87.3819 17.9533  13
   2   1 -10 119.337 17.2620  12
  -2  -1 -10 139.053 22.2727   1
  -2   1  10 102.112 21.1482   2
   2  -1  10 93.1673 18.2686   1
   2   1 -10 104.259 18.2446   1
   2  -1  10 101.518 10.6905   2
  -2   1  10 98.5099 20.9968  11
  -2  -1 -10 108.902 18.4924  10
   2   1 -10 89.6105 14.3609   9
  -2  -1 -10 88.1616 18.8819   8
   2  -1  10 85.7778 11.9584   9
   2  -1  10 95.4561 19.3237   8
  -2  -1  -9 1245.38 38.1818   3
   2  -1   9 1171.01 42.2780   2
  -2   1   9 1290.16 67.0158   2
  -2   1   9 1219.49 48.4913  14
  -2   1   9 1288.35 61.9794  13
   2  -1   9 1072.50 59.9521  12
   2   1  -9 1158.80 54.9197  12
   2   1  -9 1194.70 59.1983   1
   2  -1   9 1257.03 62.6553   1
  -2  -1  -9 1216.91 62.8043   1
  -2   1   9 1241.51 65.5635  11
  -2  -1  -9 1178.69 56.4261  10
   2   1  -9 1188.30 53.3700   9
   2  -1   9 1131.87 45.7888   9
  -2  -1  -9 1221.29 62.4338   8
  -2   1   9 1229.01 51.5630   8
   2  -1   9 1157.32 62.3571   8
   2  -1   8 2007.29 61.3842   2
  -2   1   8 1969.01 87.7767   2
  -2   1   8 2062.22 82.5516  13
  -2   1   8 1926.17 67.2975  14
   2  -1   8 1991.49 84.8742  12
   2   1  -8 1985.25 76.9057  12
   2   1  -8 1961.82 79.9195   1
   2  -1   8 2066.35 83.8560   1
  -2  -1  -8 1954.12 84.2024   1
   2  -1   8 2059.82 78.6658  10
  -2   1   8 2015.91 87.1107  11
  -2  -1  -8 1958.79 77.9957  10
   2   1  -8 2001.82 76.1663   9
   2  -1   8 1909.08 68.1153   9
   2  -1   8 1961.58 84.5451   8
  -2   1   8 2029.86 72.2147   8
  -2  -1  -8 2074.17 84.6872   8
   2   1  -7 1382.48 61.7936   1
   2  -1   7 1479.83 65.2680   1
  -2  -1  -7 1405.43 65.8187   1
   2  -1   7 1511.79 68.5147  12
   2   1  -7 1548.98 61.6590  12
  -2   1   7 1472.20 64.4137  13
  -2   1   7 1430.02 50.2801  14
   2   1  -7 1504.37 64.9930  13
  -2   1   7 1540.03 69.0347  11
   2  -1   7 1454.70 61.4434  10
   2   1  -7 1496.69 70.0548   2
  -2   1   7 1556.14 71.6529   2
  -2  -1  -7 1581.90 68.1029   8
   2  -1   7 1549.42 68.5948   8
  -2  -1  -7 1520.46 55.3132   7
   2   1  -6 375.489 25.6871   1
   2  -1   6 399.340 27.8593   1
  -2  -1  -6 399.256 28.4989   1
   2   1  -6 396.342 25.1372  12
  -2   1   6 366.352 27.1252  13
  -2   1   6 390.513 17.2501  14
   2   1  -6 412.668 28.5479  13
  -2   1   6 352.684 28.3347  11
   2  -1   6 388.386 26.3999  10
  -2  -1  -6 388.370 26.7314  10
   2   1  -6 410.241 31.8457   2
  -2  -1  -6 372.676 20.4761   7
   2  -1   6 427.035 30.3998   8
   2  -1   5 1622.53 64.4967   1
  -2  -1  -5 1708.19 66.9255   1
   2   1  -5 1634.31 62.5548  12
  -2   1   5 1677.71 66.7182  13
   2   1  -5 1684.07 66.0660  11
   2  -1   5 1625.66 64.1878  10
  -2   1   5 1589.73 68.5613  11
  -2  -1  -5 1696.04 65.8424  10
   2   1  -5 1623.59 71.1114   2
   2  -1   5 1656.08 68.8531   8
  -2  -1  -5 1703.33 55.3147   7
  -2   1   4 902.499 43.0879  13
  -2   1   4 985.717 46.7939  11
   2  -1   4 924.766 42.5992  10
   2   1  -4 870.204 41.7406  11
   2  -1   4 1002.02 41.5013   1
  -2  -1  -4 804.652 40.4964   1
   2  -1   4 913.476 28.4405   3
   2   1  -4 968.317 47.4503   2
  -2   1   4 902.111 46.1184   2
   2  -1   4 916.357 44.2607   8
  -2   1   3 1480.53 59.5961  13
   2  -1   3 1480.06 53.4814   1
  -2  -1  -3 1452.49 56.1152   1
  -2   1   3 1548.00 62.4495  11
   2   1  -3 1538.18 58.9386  11
   2  -1   3 1510.28 59.2188  10
   2  -1   3 1580.30 60.6338   8
   2  -1   3 1464.59 46.6739   3
   2   1  -3 1438.65 62.1657   2
   2  -1   2 28.2581 5.79710   1
   2   1  -2 33.6615 9.18514   2
   2   1  -2 34.5329 4.29656  14
   2  -1   2 41.8111 10.2098   4
   2   1  -2 36.9720 9.37504  11
  -2   1   2 44.9767 10.5013  11
   2  -1   2 9.63984 8.77213  10
   2  -1   2 32.8592 9.00336   8
  -2  -1  -1 296.723 17.5583   8
   2  -1   1 302.422 12.3218   7
   2   1  -1 299.078 14.0121   8
  -2   1   1 316.898 18.2518   8
   2  -1   1 290.797 19.8516   8
  -2   1   1 281.400 22.1047  11
   2  -1   1 282.770 15.0786   5
   2  -1   1 286.602 20.9969   4
   2  -1   1 301.899 22.7208  10
   2   1  -1 313.729 21.6046  11
  -2  -1  -1 276.354 18.8478   2
   2   1  -1 316.730 22.1185   2
   2  -1   1 291.120 13.2190   1
   2   1   0 1161.26 48.9302  11
  -2   1   0 1188.89 50.7768  11
   2  -1   0 1177.30 37.4583   5
   2  -1   0 1102.82 48.5761   4
   2  -1   0 1154.21 50.0517  10
   2   1   0 1159.74 49.7166  10
  -2   1   0 1201.90 45.5490   2
   2   1   0 1166.72 47.6217   2
   2   1   0 1187.40 41.4477   8
  -2  -1   0 1190.55 41.0789   8
  -2   1  -1 302.021 13.5106   1
   2   1   1 293.052 17.2064   1
   2  -1  -1 287.026 21.2579  13
   2   1   1 280.809 21.6879  11
   2   1   1 311.305 14.0165   6
  -2  -1   1 313.945 16.4544   6
   2  -1  -1 254.082 21.0293   4
   2  -1  -1 290.657 22.5659  10
   2   1   1 334.054 22.8560  10
  -2  -1   1 295.643 13.6949   8
   2   1   1 311.486 18.2521   8
  -2   1  -1 299.698 17.2522   2
   2   1   1 341.441 20.4925   2
   2  -1  -2 36.1878 11.2308   4
  -2  -1   2 38.9548 9.68267  13
  -2  -1   2 46.1776 4.57240   5
   2   1   2 38.7404 7.44442   1
  -2   1  -2 35.5064 5.77161   2
   2   1   2 33.6480 7.72868   2
  -2   1  -2 42.3555 6.35408   1
   2   1   2 54.9985 10.8256  11
  -2   1  -2 25.1666 10.1770  10
   2   1   2 38.9832 10.3155  10
   2   1   2 50.0771 9.41955   8
  -2   1  -3 1577.40 54.8222   1
   2  -1  -3 1539.50 49.0064   1
   2   1   3 1447.84 56.1253   1
  -2   1  -3 1573.19 57.5906   4
  -2  -1   3 1490.49 48.5964   5
   2   1   3 1486.83 53.0767   4
  -2  -1   3 1484.69 61.3542  13
  -2   1  -3 1524.82 62.1320  10
   2   1   3 1422.77 57.2040  10
  -2  -1   3 1520.92 63.1442   2
   2   1   3 1439.05 52.4135   2
   2   1   3 1566.13 59.6389   8
  -2   1  -4 977.268 42.4286   1
   2  -1  -4 1049.91 38.2000   1
   2   1   4 915.463 43.1018   1
  -2  -1   4 909.494 45.8427  13
   2   1   4 992.830 37.0073   4
  -2   1  -4 1001.63 41.5214   4
   2   1   4 972.422 42.4610  10
  -2   1  -4 924.098 46.1592  10
   2   1   4 991.253 38.0196   2
   2   1   4 955.369 45.4921   8
  -2  -1   5 1599.54 68.0880  13
   2   1   5 1583.24 68.0910  12
   2  -1  -5 1616.18 66.7168  12
  -2   1  -5 1637.86 59.9703   4
   2   1   5 1643.62 61.9312  10
   2   1   5 1552.14 65.1147   1
  -2   1  -5 1628.56 64.9276   1
   2  -1  -5 1626.41 59.5321   1
  -2   1  -5 1624.83 68.0744   8
   2   1   5 1624.74 67.8141   8
  -2  -1   5 1748.33 50.7417   8
  -2  -1   6 424.817 30.3240  13
   2   1   6 447.727 31.2121  12
   2  -1  -6 413.158 28.5851  12
  -2   1  -6 406.477 22.9489   4
   2   1   6 390.154 24.2659  10
  -2   1  -6 377.167 29.0877   8
   2   1   6 329.145 27.0795   8
  -2  -1   6 371.433 17.6972   8
   2   1   6 402.663 28.6594   1
   2  -1  -6 382.867 24.3489   1
  -2   1  -6 357.110 26.8312   1
   2  -1  -7 1438.84 61.0586   1
  -2   1  -7 1564.62 67.1552   1
   2   1   7 1655.41 69.0216   1
  -2  -1   7 1566.58 69.5390  13
   2  -1  -7 1476.57 62.9744  13
   2   1   7 1447.53 67.6467  12
   2  -1  -7 1523.06 66.0838  12
  -2   1  -7 1558.94 56.2034   4
   2   1   7 1484.76 59.3547  10
  -2  -1   7 1477.93 70.8262   2
  -2   1  -7 1486.56 67.9156   8
  -2  -1   7 1521.23 52.4053   8
   2   1   7 1517.06 68.5298   8
  -2   1  -8 1925.87 82.9764   1
   2   1   8 1886.66 82.7653   1
   2  -1  -8 1937.54 77.9584   1
  -2  -1   8 2059.51 87.0479  13
   2  -1  -8 2053.00 80.1678  13
   2  -1  -8 2030.60 82.2649  12
   2   1   8 1897.93 83.4379  12
  -2   1  -8 2094.46 69.9244   4
   2   1   8 2035.04 75.0323  10
  -2  -1   8 1853.62 86.4930   2
  -2   1  -8 1998.99 84.7315   8
   2   1   8 2109.18 86.5341   8
  -2  -1   8 1945.94 67.9280   8
  -2  -1   9 1130.47 63.4206  13
   2  -1  -9 1161.48 56.5585  13
   2  -1  -9 1260.88 59.9061  12
   2   1   9 1185.75 61.5271  12
   2   1   9 1204.75 61.6269   1
   2  -1  -9 1175.59 56.6213   1
  -2   1  -9 1242.25 62.2510   1
  -2   1  -9 1279.07 62.9513  10
  -2   1  -9 1070.69 59.6941   8
  -2  -1   9 1222.95 48.0107   8
   2   1   9 1139.64 61.1351   8
  -2  -1   9 1105.84 62.8994   2
  -2   1  -9 1134.09 37.5245   3
  -2   1 -10 91.0168 8.65539   3
  -2  -1  10 92.6596 21.1278  13
   2  -1 -10 105.889 18.6387  13
   2   1  10 110.149 20.8382  12
   2  -1 -10 141.315 20.0801  12
  -2  -1  10 97.7815 20.5393   2
   2   1  10 81.8676 17.5354   1
  -2   1 -10 97.1499 18.8066   1
   2  -1 -10 120.158 18.5646   1
  -2   1 -10 98.7864 20.0295  10
   2   1  10 79.7756 9.29051   9
  -2   1 -10 118.157 19.8876   8
  -2  -1  10 78.4815 12.1989   8
   2   1  10 93.0661 18.6655   8
  -2   1 -11 317.248 17.3931   3
   2  -1 -11 342.383 32.5225  13
  -2  -1  11 320.165 35.5908  13
   2   1  11 261.631 29.2059  12
   2  -1 -11 324.516 30.6317  12
   2  -1 -11 318.216 29.8545   1
  -2  -1  11 257.553 32.0117   2
   2   1  11 344.369 33.8689   1
  -2   1 -11 262.979 29.5426   1
  -2   1 -11 347.517 34.1583  10
   2   1  11 294.881 16.5681   9
   2  -1 -11 322.341 23.6929   9
  -2   1 -11 276.430 30.2350   8
   2   1  11 280.312 30.7653   8
  -2   1 -12 737.350 31.8819   3
  -2  -1  12 758.852 54.5871   2
   2   1  12 749.990 38.9556   2
  -2   1 -12 746.096 52.0457   1
   2  -1 -12 662.981 46.9089   1
   2   1  12 771.625 52.6507   1
   2  -1 -12 721.732 47.5414  12
   2   1  12 767.889 51.5484  12
  -2  -1  12 776.054 58.0754  13
  -2   1 -12 747.335 52.6003  10
   2   1  12 775.009 28.5953   9
   2  -1 -12 759.402 38.4945   9
  -2  -1  12 779.073 41.6605   8
  -2   1 -12 828.723 53.9264   8
   2   1  12 846.567 54.6560   8
   2   1  13 13.9483 8.97086   2
   2   1  13 8.16403 13.8701   1
  -2   1 -13 44.2152 17.0659   1
  -2  -1  13 21.2651 16.1521   2
   2  -1 -13 28.0981 14.6147   1
   2   1  13 48.6007 17.0953  12
   2  -1 -13 10.0993 12.4683  12
  -2  -1  13 51.3811 22.6633  13
  -2   1 -13 15.4659 18.5703  10
   2   1  13 29.8138 4.79762   9
   2  -1 -13 40.9137 11.4087   9
  -2   1 -13 26.7234 15.5490   8
   2   1  13 3.96737 12.6129   8
  -2  -1  13 11.3661 10.7596   8
   2   1  14 38.2301 12.7064   2
  -2  -1  14 79.8007 21.6631   2
   2   1  14 94.9098 24.0518   1
  -2   1 -14 34.0678 15.4054   1
   2  -1 -14 37.4880 16.2906   1
   2  -1 -14 85.2114 20.2663  12
  -2  -1  14 59.5759 24.7942  13
  -2  -1  14 81.8670 26.7632  11
  -2   1 -14 56.3524 21.3833  10
   2  -1 -14 54.8123 11.8893   9
  -2   1 -14 67.8664 19.8100   8
   2   1  14 78.9842 21.2184   8
  -2  -1  14 54.0718 14.0723   8
   2   1  15 114.292 17.4496   2
   2  -1 -15 103.020 22.2270   1
  -2   1 -15 120.972 25.0892   1
  -2  -1  15 82.6098 24.4829   2
   2   1  15 81.7163 22.6384   1
  -2  -1  15 115.137 28.0555  13
   2  -1 -15 119.408 25.8773  12
  -2  -1  15 108.035 28.9471  11
  -2   1 -15 82.9613 23.2525  10
   2  -1 -15 121.636 15.2034   9
  -2   1 -15 87.1835 21.8984   8
   2   1  15 90.8037 23.0863   8
  -2  -1  15 112.906 18.9848   8
   2   1  16 316.517 27.9623   2
  -2  -1  16 307.244 37.7976   2
   2  -1 -16 362.099 37.4090   1
  -2   1 -16 272.060 36.2357   1
   2   1  16 385.575 42.1197   1
  -2  -1  16 265.223 38.8812  13
   2  -1 -16 368.799 37.2869  12
  -2   1 -16 294.775 17.1759   4
  -2   1 -16 402.959 41.3467  10
  -2  -1  16 300.242 42.3180  11
   2  -1 -16 384.170 24.7760   9
  -2   1 -16 373.883 38.5600   8
  -2  -1  16 321.765 29.8619   8
   2  -1 -17 66.9263 18.8511   4
  -2   1 -17 45.4352 11.5203   3
  -2  -1  17 42.6455 23.0772  13
   2  -1 -17 16.1187 17.4528  12
   2  -1 -17 26.0738 17.7016   1
  -2  -1  17 48.2837 18.7913   2
  -2   1 -17 20.4775 4.95962   4
  -2   1 -17 69.1307 23.2002  10
   2  -1 -17 41.1217 11.1047   9
  -2  -1  17 23.2395 14.1820   8
   2  -1 -18 70.7667 21.5107  12
  -2  -1  18 60.1796 18.4409   8
  -2   1 -18 69.4453 24.7272  10
   2  -1 -18 30.9280 10.3854   9
   2  -1 -18 23.2025 14.6519   4
  -2   1 -18 36.1888 9.57304   3
   2  -1 -19 68.3176 19.0130   4
  -2  -1  19 67.9385 19.1641   8
   2  -1 -20 305.919 31.0797   4
  -2  -1  20 225.628 27.5018   8
   2   2 -19 18.6771 17.0800  12
  -2   2  19 36.7359 14.9351  14
  -2  -2 -19 3.46995 14.7348   7
  -2  -2 -19 24.2207 19.0373  10
   2   2 -19 24.6716 13.0974   9
  -2   2  19 48.4149 19.2518   8
  -2  -2 -18 199.303 17.5767   3
  -2   2  18 207.748 24.9301  14
  -2   2  18 197.995 30.7886  13
   2   2 -18 196.200 28.5735  12
  -2  -2 -18 196.717 27.0475   7
   2   2 -18 149.671 20.1277   9
  -2  -2 -18 255.841 30.2594  10
  -2   2  18 199.394 27.1066   8
  -2  -2 -17 97.1952 13.7940   3
  -2   2  17 103.775 28.5622   2
   2   2 -17 92.5013 24.0184   1
  -2   2  17 84.8645 17.5829  14
  -2   2  17 110.432 24.3213  13
   2   2 -17 104.763 22.9140  12
   2  -2  17 108.562 23.3837  12
  -2  -2 -17 85.4601 19.7026   7
  -2  -2 -17 97.0065 22.8611  10
   2   2 -17 108.538 18.4262   9
  -2   2  17 104.384 21.4253   8
  -2  -2 -16 128.139 14.3334   3
   2   2 -16 133.444 27.4750   1
   2  -2  16 127.888 16.4644   2
  -2   2  16 134.998 27.6991   2
  -2   2  16 112.505 19.8929  14
  -2   2  16 178.673 28.8885  13
   2   2 -16 156.631 24.6135  12
   2  -2  16 146.007 27.5721  12
  -2  -2 -16 132.656 22.8925   7
  -2   2  16 151.949 30.0596  11
  -2  -2 -16 155.720 24.1335  10
   2   2 -16 148.487 19.6186   9
  -2   2  16 165.747 23.2857   8
  -2  -2 -15 28.7412 9.33696   3
  -2   2  15 56.1461 19.4789   2
   2   2 -15 59.4719 20.0977   1
   2  -2  15 32.2528 11.3011   2
  -2   2  15 50.9104 14.0566  14
  -2   2  15 68.5357 21.6616  13
   2  -2  15 70.8914 20.8971  12
   2   2 -15 22.1278 14.7307  12
  -2  -2 -15 36.1548 13.5705   7
  -2   2  15 77.4066 25.5545  11
  -2  -2 -15 3.08989 15.3255  10
   2   2 -15 41.3328 13.4812   9
   2  -2  15 50.3913 10.1217   9
  -2   2  15 59.5243 16.0080   8
  -2  -2 -14 1568.25 57.6210   3
   2  -2  14 1567.80 61.2533   2
  -2   2  14 1763.24 89.9851   2
   2   2 -14 1667.61 83.9269   1
  -2   2  14 1535.53 69.6281  14
  -2   2  14 1634.02 82.5400  13
   2  -2  14 1565.32 80.8757  12
   2   2 -14 1724.22 76.3795  12
  -2  -2 -14 1417.43 71.8356  10
  -2   2  14 1797.24 94.3604  11
   2  -2  14 1626.56 60.0877   9
   2   2 -14 1628.17 67.9593   9
  -2  -2 -14 1492.25 72.2604   7
  -2   2  14 1587.53 73.1079   8
  -2  -2 -13 147.288 13.7495   3
  -2   2  13 190.556 28.7639   2
   2   2 -13 147.928 25.2712   1
   2  -2  13 138.990 14.9747   2
  -2   2  13 147.835 19.1318  14
  -2   2  13 149.587 24.7251  13
   2   2 -13 185.420 22.1667  12
   2  -2  13 177.652 25.8870  12
  -2  -2 -13 174.103 21.9551   7
  -2   2  13 151.779 28.4744  11
   2   2 -13 186.188 20.5605   9
  -2  -2 -13 160.961 22.8416  10
   2  -2  13 125.162 14.9983   9
  -2   2  13 144.728 20.1495   8
   2  -2  13 164.293 26.6683   8
  -2  -2 -12 442.942 23.2225   3
  -2   2  12 396.593 39.9601   2
   2  -2  12 497.251 25.4970   2
  -2   2  12 492.734 39.1504  13
  -2   2  12 414.130 29.4458  14
   2   2 -12 455.749 33.7602  12
   2  -2  12 426.817 38.1572  12
   2   2 -12 429.756 37.6615   1
  -2   2  12 494.653 45.0414  11
  -2  -2 -12 415.960 33.3224  10
   2   2 -12 522.066 32.6276   9
   2  -2  12 421.352 26.8453   9
   2  -2  12 435.992 39.5798   8
  -2  -2 -12 438.385 32.5976   7
  -2   2  12 457.598 32.6554   8
  -2  -2 -11 689.001 28.9100   3
  -2   2  11 663.267 49.6807   2
   2  -2  11 691.112 29.9376   2
  -2   2  11 672.192 44.7294  13
  -2   2  11 673.108 36.9284  14
   2   2 -11 664.020 40.1056  12
   2   2 -11 531.505 42.4239   1
  -2  -2 -11 642.129 40.1819  10
  -2   2  11 716.547 52.3033  11
   2  -2  11 607.048 33.4429   9
   2   2 -11 662.940 38.0423   9
  -2  -2 -11 647.249 39.2183   7
  -2   2  11 696.817 39.6479   8
   2  -2  11 645.972 46.9115   8
   2  -2  10 293.885 16.9130   2
  -2  -2 -10 299.899 16.9775   3
  -2   2  10 314.502 33.0309   2
   2   2 -10 310.518 31.3185  13
  -2   2  10 332.439 29.1994  13
  -2   2  10 271.202 21.1369  14
   2   2 -10 310.926 25.1644  12
   2   2 -10 326.167 30.5887   1
  -2   2  10 295.239 31.7383  11
  -2  -2 -10 279.639 25.6739  10
   2  -2  10 298.260 21.8930   9
   2   2 -10 275.013 24.0844   9
  -2   2  10 344.534 25.9400   8
   2  -2  10 325.650 31.6869   8
  -2  -2 -10 311.182 25.0617   7
   2  -2   9 349.533 15.8164   2
  -2  -2  -9 347.059 17.8970   3
   2   2  -9 346.638 33.2467   2
  -2   2   9 360.893 34.0088   2
   2   2  -9 341.065 29.5795   1
  -2   2   9 328.987 22.1428  14
  -2   2   9 297.869 26.4747  13
   2   2  -9 387.958 32.1041  13
   2   2  -9 324.110 24.6293  12
  -2   2   9 311.964 31.7703  11
  -2  -2  -9 298.598 25.5851  10
   2  -2   9 324.305 22.0466   9
   2   2  -9 349.575 26.7398   9
   2  -2   9 335.847 31.1885   8
  -2  -2  -9 311.552 24.1599   7
  -2  -2  -8 144.902 9.84523   3
  -2   2   8 145.619 22.0768   2
   2   2  -8 134.658 21.5475   2
   2   2  -8 98.8526 16.6154   1
  -2   2   8 132.579 12.8028  14
  -2   2   8 141.864 17.6125  13
   2   2  -8 127.300 18.9059  13
   2   2  -8 145.960 15.8726  12
  -2  -2  -8 119.877 14.5602   7
  -2   2   8 163.868 22.0308  11
   2  -2   8 118.829 17.9639  10
   2   2  -8 133.703 16.6190   9
   2  -2   8 98.5815 13.0375   9
   2  -2   8 141.807 20.4065   8
  -2   2   7 160.862 13.0580  14
  -2   2   7 113.498 16.2075  13
   2   2  -7 155.475 19.1810  13
   2   2  -7 178.601 16.4139  12
  -2   2   7 173.589 23.1022   2
  -2   2   7 157.066 16.7908   1
   2   2  -7 152.155 21.4850   2
  -2   2   7 126.508 18.4712  11
   2  -2   7 144.869 18.2348  10
  -2  -2  -7 163.849 17.4149  10
   2   2  -7 186.426 19.2326   9
   2  -2   7 154.152 15.3244   9
   2  -2   7 163.126 20.3527   8
  -2  -2  -7 167.626 15.7723   7
  -2   2   6 797.898 37.9807   1
   2   2  -6 779.493 36.4497  12
  -2   2   6 750.661 39.7460  13
  -2   2   6 815.842 31.9238  14
   2  -2   6 767.735 40.2933  10
  -2   2   6 783.474 44.2436  11
  -2  -2  -6 769.509 38.6001  10
  -2   2   6 861.613 47.7140   2
   2   2  -6 820.326 47.3410   2
   2  -2   6 680.597 42.3416   8
  -2  -2  -6 813.272 35.3261   7
  -2   2   5 258.711 18.2503   1
   2   2  -5 231.437 16.8972  12
  -2   2   5 212.198 21.6247  11
   2   2  -5 207.421 19.0498  11
  -2  -2  -5 255.083 19.9777  10
   2  -2   5 219.219 20.1895  10
  -2   2   5 273.511 21.6305  13
   2   2  -5 267.537 24.9558   2
   2  -2   5 206.454 21.0421   8
  -2   2   4 406.379 21.0439   1
  -2  -2  -4 431.644 27.6100   1
  -2   2   4 408.323 26.1004  13
  -2   2   4 397.161 28.7708  11
  -2  -2  -4 373.301 24.9010  10
   2   2  -4 441.476 26.3416  11
   2  -2   4 423.589 27.5709  10
   2   2  -4 367.981 29.4495   2
   2  -2   4 444.000 18.4626   3
   2  -2   4 413.172 28.4963   8
  -2   2   3 383.351 17.3919   1
  -2   2   3 429.442 25.7896  13
   2  -2   3 388.394 18.7682   6
   2  -2   3 380.548 23.5592   5
  -2  -2  -3 344.173 23.3439  10
  -2   2   3 397.290 27.5910  11
   2  -2   3 386.382 25.3889  10
   2   2  -3 413.934 24.5691  11
   2   2  -3 406.203 28.7764   2
   2  -2   3 345.277 17.8230   3
   2  -2   3 339.207 24.9863   8
   2   2  -2 3115.54 94.8689  14
   2  -2   2 3105.35 107.816  11
   2  -2   2 3126.71 100.047   5
   2   2  -2 3196.05 94.5894   5
   2  -2   2 3239.48 106.255  10
   2   2  -2 3189.06 103.622  11
  -2   2   2 3043.97 107.529  11
   2   2  -2 3199.59 109.531   2
   2  -2   2 3195.21 96.9064   3
   2  -2   2 3020.69 105.597   8
   2   2  -1 1996.00 67.0717  14
   2   2  -1 2070.62 75.3424  13
   2  -2   1 2030.27 76.5280  11
  -2   2   1 2129.33 77.1290  11
   2  -2   1 2014.02 67.1630   5
   2   2  -1 2043.36 63.7635   5
  -2   2   1 2118.24 64.8966   5
   2  -2   1 2043.03 75.2612  10
   2   2  -1 2066.14 72.8682  11
   2  -2   1 2092.51 68.9409   3
   2   2  -1 1939.34 75.6171   2
   2   2  -1 2009.28 61.6953   8
   2   2   0 2558.81 84.1079  14
   2   2   0 2545.74 89.4608  13
   2   2   0 2638.36 87.3635  11
  -2   2   0 2479.12 90.0320  11
   2   2   0 2496.82 80.9048   6
   2  -2   0 2612.85 90.7672   4
  -2   2   0 2548.69 90.9371   4
  -2   2   0 2505.56 79.0461   5
  -2   2   0 2555.17 90.7157  10
   2  -2   0 2474.97 89.6519  11
   2  -2   0 2454.55 88.9670  10
  -2   2   0 2696.76 84.4564   2
   2   2   0 2569.30 88.9458   2
   2   2   0 2570.32 79.0758   8
   2  -2   0 2558.96 79.1583   7
  -2   2  -1 2031.35 60.7139   1
   2   2   1 1961.83 74.3439  13
  -2  -2   1 1944.94 74.4016  13
   2   2   1 1890.80 71.1799  11
   2   2   1 1953.45 65.1998   6
  -2  -2   1 2045.47 67.7872   6
  -2   2  -1 2000.92 60.2189   6
   2  -2  -1 2165.76 76.7678   4
   2  -2  -1 1916.21 74.0943  11
   2   2   1 2029.64 72.6040  10
   2  -2  -1 2064.83 75.5019  10
  -2   2  -1 2049.60 65.6917   2
   2   2   1 2033.07 72.3279   2
   2   2   1 1884.95 66.4685   8
   2   2   2 3149.74 102.227   1
  -2  -2   2 3205.46 107.372  13
   2   2   2 3051.16 103.601  11
   2   2   2 3066.80 102.209  10
   2  -2  -2 3034.35 106.132  10
   2   2   2 3084.74 100.792   8
  -2  -2   2 3157.27 108.131   2
   2   2   2 3113.80 101.993   2
  -2   2  -2 3079.03 92.3752   2
  -2  -2   2 3173.17 100.448   6
   2  -2  -2 3199.99 107.896   4
  -2   2  -3 349.869 20.7120   1
   2  -2  -3 353.269 16.5026   1
   2   2   3 401.231 24.8974   1
   2  -2  -3 365.163 17.3858  14
  -2  -2   3 409.535 17.9198  14
  -2  -2   3 348.552 25.7588  13
   2  -2  -3 398.162 27.4939   4
  -2  -2   3 362.439 19.0260   5
   2   2   3 364.942 22.9802  10
   2   2   3 371.470 22.9689   2
   2   2   3 369.202 17.8069   3
  -2  -2   3 313.011 25.6315   2
   2   2   3 383.337 24.1893   8
   2   2   3 370.233 18.7274   7
  -2   2  -3 368.435 14.7513   7
   2  -2  -4 423.917 20.5813   1
  -2   2  -4 425.008 25.0765   1
   2   2   4 425.595 27.0511   1
   2  -2  -4 423.653 18.8869  14
  -2  -2   4 400.758 28.4802  13
  -2  -2   4 439.376 18.4063  14
   2   2   4 371.053 27.0064  12
   2   2   4 411.035 20.2680   4
  -2   2  -4 442.075 26.2938   4
  -2  -2   4 372.240 21.5193   5
   2  -2  -4 392.532 28.2525   4
   2   2   4 408.850 24.1637  10
   2   2   4 374.842 16.9981   3
  -2   2  -4 420.575 28.7696   8
   2   2   4 425.754 27.5339   8
   2   2   5 223.281 20.5861   1
  -2   2  -5 216.085 18.9698   1
   2  -2  -5 216.713 16.0021   1
  -2  -2   5 253.555 13.4962  14
  -2  -2   5 250.254 22.9933  13
   2  -2  -5 255.718 20.0285  13
   2   2   5 237.705 22.3546  12
   2  -2  -5 230.726 21.6547  12
  -2   2  -5 197.887 17.9032   4
   2   2   5 250.550 12.9993   4
  -2  -2   5 220.758 17.2138   5
   2   2   5 216.301 17.3486  10
   2   2   5 224.893 11.3372   3
   2   2   5 263.523 22.5722   8
  -2   2  -5 223.530 21.6463   8
   2   2   6 799.349 43.5727   1
  -2   2  -6 809.164 41.4996   1
   2  -2  -6 737.245 35.9555   1
  -2  -2   6 800.787 44.9053  13
   2  -2  -6 752.204 42.3831  12
   2   2   6 748.112 42.5111  12
  -2  -2   6 796.875 37.7867   5
  -2   2  -6 701.982 42.1193  10
   2   2   6 820.802 36.2022  10
  -2   2  -6 732.942 27.3459   3
   2   2   6 756.516 42.8597   8
  -2   2  -6 736.449 42.9974   8
  -2  -2   6 760.949 27.0377   8
  -2   2  -7 168.800 19.8514   1
   2  -2  -7 132.994 15.2667   1
   2   2   7 142.591 19.3317   1
  -2  -2   7 183.956 23.1373   2
   2   2   7 138.240 19.2222  12
   2  -2  -7 143.962 19.2157  12
  -2  -2   7 142.965 20.3929  13
   2   2   7 161.001 15.7152  10
  -2   2  -7 134.976 9.57322   3
   2   2   7 133.478 18.7341   8
  -2   2  -7 192.093 21.9536   8
  -2  -2   7 148.457 11.1818   8
  -2   2  -8 112.295 17.7644   1
   2   2   8 122.794 18.4582   1
   2  -2  -8 158.573 18.0030   1
  -2  -2   8 134.157 20.5738   2
  -2  -2   8 120.306 20.3798  13
   2  -2  -8 125.370 16.2292  13
   2   2   8 129.678 20.1627  12
   2  -2  -8 150.555 19.8733  12
  -2  -2   8 114.118 18.9119  11
   2   2   8 113.798 14.0416  10
   2  -2  -8 116.562 18.3185   4
  -2   2  -8 132.057 10.6512   3
   2   2   8 134.772 20.5034   8
  -2   2  -8 117.389 19.8884   8
  -2  -2   8 134.409 11.8209   8
   2  -2  -9 297.347 26.4158   1
   2   2   9 342.823 31.1755   1
  -2   2  -9 323.242 29.8928   1
  -2  -2   9 329.605 33.9577  13
   2  -2  -9 351.547 27.7041  13
   2  -2  -9 356.090 31.1426  12
   2   2   9 311.677 29.9188  12
   2  -2  -9 332.951 29.9082   4
  -2  -2   9 282.396 30.1238  11
  -2  -2   9 315.238 20.3591   8
   2   2   9 332.798 30.7798   8
  -2   2  -9 318.930 30.6053   8
  -2  -2   9 324.380 32.6696   2
  -2   2  -9 333.769 17.4873   3
   2  -2 -10 230.918 26.1210   4
  -2   2 -10 285.266 17.1434   3
   2   2  10 284.289 30.6046   1
   2  -2 -10 251.610 25.4455   1
  -2   2 -10 299.209 29.9926   1
  -2  -2  10 250.708 30.3184   2
  -2  -2  10 239.355 31.3212  13
   2  -2 -10 264.122 25.9235  13
   2   2  10 222.864 26.5287  12
   2  -2 -10 337.505 31.2965  12
  -2  -2  10 276.439 32.0117  11
   2   2  10 275.426 13.8379   9
  -2   2 -10 286.294 29.3600   8
   2   2  10 281.201 30.1581   8
  -2  -2  10 294.289 21.1576   8
  -2   2 -11 676.300 29.9982   3
  -2  -2  11 673.425 49.8953   2
   2   2  11 614.579 46.0708   1
  -2   2 -11 571.279 44.4771   1
   2  -2 -11 665.757 43.6280   1
   2  -2 -11 653.002 43.7617  13
  -2  -2  11 640.119 52.2334  13
   2  -2 -11 680.239 45.6394  12
   2   2  11 725.045 47.4803  12
   2  -2 -11 645.137 42.9408   4
  -2   2 -11 693.800 52.0815  10
  -2  -2  11 608.527 49.9394  11
   2   2  11 640.391 23.6032   9
   2   2  11 586.514 45.4176   8
  -2   2 -11 626.402 46.2674   8
  -2   2 -12 436.691 39.4053   1
   2   2  12 510.118 42.6800   1
   2  -2 -12 430.125 37.1842   1
  -2  -2  12 452.418 46.8566  13
   2  -2 -12 595.476 42.3244  12
   2   2  12 405.224 38.2881  12
   2  -2 -12 457.577 36.5888   4
  -2  -2  12 473.659 46.7371  11
  -2   2 -12 414.723 41.9877  10
  -2   2 -12 527.172 41.8692   8
   2   2  12 497.484 41.5872   8
  -2   2 -12 421.334 24.2619   3
  -2  -2  12 433.685 40.8067   2
  -2   2 -13 152.345 14.7759   3
   2  -2 -13 145.015 22.7212   4
  -2  -2  13 148.578 27.2484   2
   2  -2 -13 141.631 23.7857   1
  -2   2 -13 174.540 26.5313   1
   2   2  13 173.770 27.7072   1
  -2  -2  13 130.267 29.8919  13
   2  -2 -13 198.736 26.2088  12
   2   2  13 151.092 24.3139  12
  -2  -2  13 132.303 29.1087  11
   2  -2 -13 145.672 16.3331   9
  -2   2 -13 132.220 29.0003  10
  -2   2 -13 189.092 27.6844   8
   2   2  13 128.311 24.3861   8
  -2  -2  13 116.843 17.1956   8
  -2   2 -14 1609.13 60.2617   3
  -2  -2  14 1681.81 88.3996   2
   2   2  14 1649.23 70.2432   2
  -2   2 -14 1599.94 85.4403   1
   2   2  14 1517.64 84.8478   1
   2  -2 -14 1535.68 79.3173   1
  -2  -2  14 1469.57 95.2237  13
   2   2  14 1696.72 84.9458  12
   2  -2 -14 1617.09 81.5729  12
   2  -2 -14 1625.01 76.8535   4
  -2   2 -14 1256.78 80.6309  10
  -2  -2  14 1452.90 93.4790  11
   2  -2 -14 1715.49 62.5010   9
   2   2  14 1664.50 86.2424   8
  -2   2 -14 1621.93 84.4309   8
  -2  -2  14 1660.65 70.1547   8
  -2   2 -15 51.8366 11.6893   3
   2   2  15 49.9464 14.7089   2
   2   2  15 50.7424 20.3586   1
  -2  -2  15 31.9340 18.1788   2
  -2   2 -15 45.2902 20.7146   1
   2  -2 -15 31.2651 15.9293   1
  -2  -2  15 54.3971 26.6638  13
   2  -2 -15 15.6185 14.4700  12
   2   2  15 28.9464 16.4825  12
   2  -2 -15 22.2718 15.2987   4
  -2  -2  15 68.9373 24.9583  11
  -2   2 -15 9.19318 20.2865  10
   2  -2 -15 40.6277 10.8416   9
   2   2  15 17.5261 17.4614   8
  -2  -2  15 17.6694 12.3372   8
  -2   2 -15 25.1975 15.9618   8
  -2   2 -16 137.816 15.9008   3
   2  -2 -16 143.802 26.1066   1
   2   2  16 147.548 20.9199   2
  -2  -2  16 168.933 30.0153   2
   2   2  16 144.104 28.7592   1
  -2   2 -16 118.302 26.2722   1
  -2  -2  16 172.805 33.7331  13
   2  -2 -16 125.950 25.8217  12
   2  -2 -16 124.919 21.5334   4
  -2  -2  16 138.024 32.1448  11
  -2   2 -16 125.913 28.4893  10
   2  -2 -16 127.363 14.3556   9
  -2   2 -16 129.828 25.9576   8
   2   2  16 118.226 26.9751   8
  -2  -2  16 128.737 20.0382   8
   2  -2 -17 71.2859 23.4864  12
   2  -2 -17 89.3482 19.3339   4
  -2  -2  17 90.9977 25.8423   2
   2  -2 -17 115.726 24.8125   1
  -2   2 -17 116.843 28.4482  10
  -2  -2  17 118.073 19.7098   8
  -2  -2  18 212.892 25.4922   8
   2  -2 -18 164.166 23.5858   4
  -2  -2  19 5.97903 13.8986   8
   2  -2 -19 21.6197 13.8721   4
  -2  -2  20 12.1219 14.3205   8
   2  -2 -20 11.9468 14.3394   4
  -2  -3 -20 169.719 25.7097  10
  -2   3  19 9.35379 13.4913  14
  -2  -3 -19 3.54743 14.7473   7
  -2  -3 -19 25.2044 18.1320  10
   2   3 -19 2.10893 12.9053   9
  -2   3  19 3.57975 15.4892   8
  -2  -3 -18 200.787 18.5104   3
  -2   3  18 183.968 28.6419  13
  -2   3  18 184.878 24.4947  14
   2   3 -18 167.213 26.3918  12
  -2  -3 -18 163.846 26.4484   7
  -2  -3 -18 208.121 27.2274  10
   2   3 -18 215.507 24.6279   9
  -2   3  18 167.962 25.5285   8
  -2  -3 -17 91.3141 14.0952   3
   2   3 -17 94.5888 23.6171   1
  -2   3  17 97.9065 22.5196  13
  -2   3  17 153.549 22.2077  14
   2   3 -17 134.747 23.0491  12
   2  -3  17 122.821 25.0134  12
  -2  -3 -17 128.984 23.0829   7
  -2  -3 -17 155.184 23.8785  10
   2   3 -17 109.786 19.5814   9
  -2   3  17 152.753 23.7920   8
  -2  -3 -16 4.52014 8.85810   3
  -2   3  16-4.89073 18.0889   2
   2   3 -16 4.55546 16.8490   1
  -2   3  16 15.2101 16.1327  13
  -2   3  16-2.90756 11.8322  14
   2  -3  16 23.9967 15.1768  12
   2   3 -16-9.39193 14.0566  12
  -2  -3 -16 6.55815 13.3440   7
  -2   3  16-10.1309 20.1599  11
   2   3 -16 7.24294 12.6286   9
  -2  -3 -16-2.93272 14.0771  10
   2  -3  16 7.68282 8.93898   9
   2  -3  16 26.3126 17.0524   8
  -2   3  16 13.0613 13.8536   8
  -2  -3 -15 159.854 16.7056   3
  -2   3  15 137.759 28.8313   2
   2   3 -15 170.354 27.0785   1
   2  -3  15 164.395 16.3939   2
  -2   3  15 164.640 25.9667  13
  -2   3  15 180.890 22.4506  14
   2  -3  15 116.600 23.2588  12
   2   3 -15 165.736 22.8785  12
  -2  -3 -15 150.937 22.4281   7
  -2   3  15 168.222 29.4093  11
   2  -3  15 155.073 17.1782   9
  -2  -3 -15 207.965 25.1605  10
   2   3 -15 168.154 21.6247   9
  -2   3  15 156.090 23.0464   8
   2  -3  14 2464.13 83.4944   2
  -2   3  14 2367.43 113.447   2
  -2  -3 -14 2394.00 82.9629   3
  -2   3  14 2471.62 104.801  13
  -2   3  14 2304.85 94.7608  14
   2  -3  14 2533.68 108.116  12
   2   3 -14 2579.85 98.9211  12
   2   3 -14 2319.34 108.712   1
  -2   3  14 2562.27 117.275  11
  -2  -3 -14 2390.30 96.6323  10
   2   3 -14 2395.20 93.1843   9
   2  -3  14 2482.14 86.7618   9
  -2   3  14 2510.98 100.190   8
  -2  -3 -14 2366.26 99.2770   7
  -2  -3 -13 719.058 33.7393   3
   2  -3  13 705.972 33.0200   2
  -2   3  13 754.381 55.8023   2
   2   3 -13 809.929 54.4386   1
  -2   3  13 638.906 40.9832  14
  -2   3  13 696.833 47.7195  13
   2  -3  13 845.210 53.7293  12
   2   3 -13 733.534 43.7325  12
  -2  -3 -13 754.902 44.2595  10
  -2   3  13 667.911 53.8851  11
   2  -3  13 736.121 38.0214   9
   2   3 -13 737.537 42.5342   9
  -2   3  13 699.981 45.1138   8
  -2  -3 -13 753.078 46.4022   7
  -2  -3 -12 7.52058 7.05666   3
   2  -3  12 2.19703 6.91457   2
  -2   3  12 16.8699 15.5994   2
   2   3 -12 3.69939 11.7460   1
  -2   3  12 13.5222 13.4551   1
  -2   3  12 15.1193 11.4756  13
  -2   3  12 4.59587 8.27398  14
   2   3 -12 18.9138 11.3492  12
   2  -3  12 6.92769 14.3995  12
  -2  -3 -12 5.30601 10.7971   7
  -2   3  12-4.21510 15.1748  11
   2   3 -12 25.2419 13.6306   9
   2  -3  12 5.54721 9.54493   9
  -2  -3 -12-4.74206 11.0205  10
   2  -3  12-3.76823 14.3000   8
  -2   3  12 5.35011 10.8868   8
   2  -3  11 650.075 28.6539   2
  -2  -3 -11 693.139 31.9161   3
  -2   3  11 757.672 52.7192   2
  -2   3  11 666.799 38.4442  14
   2   3 -11 723.808 50.1939  13
  -2   3  11 665.044 43.3052  13
   2  -3  11 635.631 45.9257  12
   2   3 -11 772.527 40.9034  12
   2   3 -11 658.840 47.0189   1
  -2   3  11 680.956 45.1776   1
  -2  -3 -11 645.388 39.1317  10
  -2   3  11 752.168 52.2819  11
   2   3 -11 715.730 40.8756   9
   2  -3  11 683.780 37.7389   9
  -2  -3 -11 787.778 43.8217   7
   2  -3  11 669.667 48.0307   8
  -2   3  11 782.492 43.8683   8
  -2  -3 -10 8932.94 254.662   3
  -2   3  10 8935.70 287.820   2
  -2   3  10 8612.75 270.957  13
  -2   3  10 8349.28 262.987  14
   2   3 -10 9541.89 285.632  13
   2  -3  10 8634.85 279.130  12
   2   3 -10 9100.58 265.033  12
   2   3 -10 8660.87 279.415   1
  -2   3  10 9020.14 276.495   1
  -2   3  10 8807.51 284.535  11
  -2  -3 -10 8580.41 265.053  10
   2  -3  10 9358.48 264.061   9
   2   3 -10 8911.01 268.163   9
  -2  -3 -10 8702.62 268.030   7
   2  -3  10 8694.49 281.651   8
  -2  -3  -9 3229.30 98.5249   3
  -2   3   9 2904.64 122.203   2
  -2   3   9 2946.33 103.468  14
  -2   3   9 3010.46 110.059  13
   2   3  -9 3251.65 120.301  13
   2   3  -9 3169.41 105.095  12
  -2   3   9 2931.64 112.232   1
   2   3  -9 2828.85 115.550   1
  -2   3   9 3178.71 121.572  11
   2  -3   9 3020.65 103.895   9
   2   3  -9 3127.15 109.778   9
  -2  -3  -9 3226.99 109.767   7
   2  -3   9 3067.40 120.454   8
  -2  -3  -8 1532.99 53.3146   3
   2   3  -8 1433.18 72.4298   2
  -2   3   8 1437.68 57.3438  14
  -2   3   8 1408.67 62.4047  13
   2   3  -8 1608.52 71.0080  13
   2   3  -8 1442.96 57.4098  12
  -2   3   8 1445.21 70.0897  11
   2  -3   8 1494.72 58.7133   9
   2   3  -8 1612.01 65.0970   9
  -2  -3  -8 1510.12 61.6633   7
   2  -3   8 1409.91 69.9873   8
  -2  -3  -7 95.1117 10.7955   3
  -2   3   7 127.673 15.7196   1
   2   3  -7 100.928 19.2844   2
  -2   3   7 109.003 11.8820  14
  -2   3   7 111.838 14.9806  13
   2   3  -7 122.600 17.9924  13
   2   3  -7 103.275 12.2758  12
  -2   3   7 135.398 18.7455  11
   2   3  -7 103.136 15.4264   9
  -2  -3  -7 96.2485 13.2875  10
   2  -3   7 108.950 16.9864  10
   2  -3   7 105.667 17.5739   8
   2  -3   7 100.202 13.7517   9
  -2  -3  -7 101.945 13.7496   7
   2   3  -6 5008.40 175.582   2
  -2   3   6 5263.00 162.381   1
  -2   3   6 5133.32 157.052  14
   2   3  -6 5710.85 172.339  13
  -2   3   6 5015.84 162.914  13
   2   3  -6 5408.10 156.435  12
   2  -3   6 4966.63 169.342   5
  -2   3   6 5115.80 171.643  11
  -2  -3  -6 5228.50 161.219  10
   2  -3   6 5299.20 167.313  10
   2  -3   6 5147.95 160.257   9
   2  -3   6 5191.74 172.834   8
  -2   3   5 688.193 32.9653   1
  -2   3   5 639.413 34.8660  13
   2   3  -5 744.213 30.6518  12
   2  -3   5 671.982 38.5712   5
   2  -3   5 692.900 34.0087   6
   2  -3   5 718.676 37.9870  10
  -2  -3  -5 670.504 34.0334  10
  -2   3   5 714.804 41.0797  11
   2   3  -5 751.384 44.5928   2
   2  -3   5 702.576 41.2859   8
  -2   3   4 890.658 36.8647   1
  -2   3   4 860.789 40.5160  13
   2   3  -4 909.319 35.1378  12
  -2   3   4 971.358 47.4634  11
   2   3  -4 850.957 40.0292  11
   2  -3   4 962.526 44.5632  10
  -2  -3  -4 892.253 40.2583  10
   2  -3   4 950.854 47.6186   8
   2  -3   4 920.027 35.5429   3
   2   3  -4 835.238 47.6171   2
   2  -3   4 955.829 39.1468   6
   2  -3   4 929.125 44.3396   5
   2   3  -3 4020.51 132.914  13
   2  -3   3 4102.67 130.937   5
   2  -3   3 4200.62 132.618  10
  -2   3   3 4021.80 135.271  11
   2   3  -3 3988.81 127.222  11
   2   3  -3 4095.15 138.552   2
   2  -3   3 3937.72 122.265   3
  -2   3   3 4120.10 120.511   1
  -2   3   2 24238.1 657.076   1
   2   3  -2 23698.7 663.678  14
   2   3  -2 24278.7 673.620  13
   2  -3   2 23565.9 674.883  11
   2   3  -2 24240.8 664.192   5
   2  -3   2 24284.4 669.270   5
  -2   3   2 24799.6 676.271  11
   2  -3   2 23690.7 672.350  10
   2   3  -2 23730.3 667.157  11
   2  -3   2 24462.2 664.620   3
   2   3  -2 24246.1 679.237   2
   2   3  -2 23952.9 654.202   8
  -2   3   1 3622.09 103.021   1
   2   3  -1 3634.34 118.683  13
   2   3  -1 3609.01 113.027  14
   2  -3   1 3516.90 119.978  11
  -2   3   1 3509.10 119.512  11
  -2   3   1 3457.83 111.034   5
   2  -3   1 3750.58 114.244   5
   2   3  -1 3721.36 115.698   6
   2   3  -1 3564.22 110.551   5
   2   3  -1 3687.18 114.507  11
   2  -3   1 3585.15 118.653  10
  -2   3   1 3484.55 119.341  10
   2   3  -1 3559.37 105.378   8
   2  -3   1 3700.22 114.033   3
   2   3  -1 3447.86 121.711   2
   2  -3   0-2.93812 7.78501   3
   2   3   0-1.93433 8.99020   2
   2   3   0 1.43949 5.46319  14
   2   3   0-1.70924 6.95604  13
  -2   3   0 1.17302 5.88913   5
   2   3   0 3.94927 6.31938   6
  -2   3   0 16.0397 9.47247   4
  -2   3   0-3.65410 7.27200  11
   2   3   0 8.21449 7.06683  11
   2  -3   0 1.84266 7.49892  11
   2   3   0 4.76546 8.19913   9
   2  -3   0 1.72645 9.03074  10
  -2   3   0-1.86694 8.07796  10
   2   3   0 19.7422 5.94770   8
   2  -3   0 9.44842 6.29951   7
   2   3   1 3661.30 119.724  14
   2   3   1 3803.90 121.717  13
   2   3   1 3506.76 116.772  11
  -2  -3   1 3689.93 117.022  11
  -2   3  -1 3613.91 115.141   5
   2  -3  -1 3911.53 124.886   4
  -2   3  -1 3749.72 123.739   4
  -2   3  -1 3577.69 110.155   6
   2   3   1 3785.07 118.863  10
  -2   3  -1 3693.54 123.506  10
   2  -3  -1 3769.56 122.790  11
   2   3   1 3652.78 122.029   2
   2  -3  -1 3549.42 118.944   3
   2   3   1 3622.30 113.632   8
   2  -3  -1 3688.42 115.189   7
  -2   3  -2 24253.5 665.270   1
   2   3   2 25022.6 676.168   1
  -2  -3   2 23946.6 668.217  14
   2  -3  -2 23410.9 671.006  13
  -2  -3   2 24068.8 678.165  13
   2   3   2 23490.2 672.094  12
   2   3   2 24079.8 672.962  11
  -2  -3   2 23639.2 671.548  11
  -2  -3   2 24173.1 673.397   6
   2  -3  -2 24277.4 680.537   4
   2   3   2 24313.1 671.578  10
   2  -3  -2 23973.3 677.211  11
   2   3   2 23807.7 667.130   3
   2   3   2 24665.1 676.762   2
  -2  -3   2 24109.2 680.621   2
   2   3   2 24977.1 671.704   8
  -2   3  -2 24740.8 663.364   7
   2  -3  -2 24256.0 671.550   7
  -2   3  -3 3873.24 124.647   1
   2   3   3 4471.06 134.867   1
  -2  -3   3 3881.10 134.071  13
   2  -3  -3 3942.68 126.888  13
   2  -3  -3 3921.64 122.674  14
  -2  -3   3 4144.32 123.559  14
   2   3   3 3942.27 130.032  12
  -2  -3   3 4088.85 124.713   5
  -2  -3   3 3929.85 130.457   6
   2  -3  -3 4184.38 136.359   4
  -2  -3   3 3987.81 128.786  11
   2   3   3 4094.35 126.105  10
   2   3   3 3994.43 121.387   3
   2   3   3 4147.72 131.403   2
   2   3   3 4117.56 130.532   8
  -2   3  -3 3941.27 134.047   8
   2   3   3 4023.03 124.275   7
  -2   3  -4 845.358 39.8040   1
   2  -3  -4 925.672 35.9056   1
   2   3   4 908.349 45.2266   1
  -2  -3   4 889.600 46.0985  13
  -2  -3   4 870.466 35.8444  14
   2  -3  -4 919.737 36.6578  14
   2  -3  -4 845.541 39.2782  13
   2   3   4 863.794 43.1498  12
  -2  -3   4 864.915 43.7088   6
   2  -3  -4 904.839 46.3035   4
  -2  -3   4 963.274 40.0214   5
  -2  -3   4 845.495 41.3558  11
   2   3   4 857.263 37.6135  10
   2   3   4 910.670 34.2956   3
  -2   3  -4 842.395 35.5880   3
   2   3   4 912.399 38.2475   7
   2   3   4 907.728 43.8292   8
[truncated: 636,516 more chars]
