# Supplementary material for: Redetermination of the crystal structure of arsenic tribromide, AsBr3
Source: IUCrdata. 2026 Mar 11;11(Pt 3):x260235. doi: 10.1107/S241431462600235X (PMC13055968; doi:10.1107/S241431462600235X)
Supplement: Supplementary file 2 [file x-11-x260235-Isup2.hkl]

data_I                                                                          
_shelx_title ' '                                                                
_shelx_refln_list_code          4                                               
_shelx_F_calc_maximum      289.14                                               
_exptl_crystal_F_000       552.00                                               
_reflns_d_resolution_high  0.5616                                               
                                                                                
loop_                                                                           
 _space_group_symop_operation_xyz                                               
 'x, y, z'                                                                      
 '-x+1/2, -y, z+1/2'                                                            
 'x+1/2, -y+1/2, -z'                                                            
 '-x, y+1/2, -z+1/2'                                                            
                                                                                
_cell_length_a     4.2057                                                       
_cell_length_b    10.0810                                                       
_cell_length_c    12.0632                                                       
_cell_angle_alpha  90.000                                                       
_cell_angle_beta   90.000                                                       
_cell_angle_gamma  90.000                                                       
                                                                                
_shelx_F_squared_multiplier     1.000                                           
                                                                                
loop_                                                                           
 _refln_index_h                                                                 
 _refln_index_k                                                                 
 _refln_index_l                                                                 
 _refln_F_squared_calc                                                          
 _refln_F_squared_meas                                                          
 _refln_F_squared_sigma                                                         
 _refln_observed_status                                                         
   2   0   0      31884.64      31848.87       339.74 o                         
   4   0   0      33206.23      32879.33       356.64 o                         
   6   0   0        180.30        166.76        18.93 o                         
   1   1   0       6279.22       6466.10        54.60 o                         
   2   1   0       2793.96       2793.44        34.25 o                         
   3   1   0       2053.52       2071.65        27.74 o                         
   4   1   0       3046.29       3009.51        40.85 o                         
   5   1   0        505.47        510.66        14.00 o                         
   6   1   0        931.76        992.46        26.60 o                         
   7   1   0         69.48         81.19        40.25 o                         
   0   2   0       8024.47       8370.90       132.85 o                         
   1   2   0       5517.01       5511.77        46.93 o                         
   2   2   0       6098.11       6092.88        52.92 o                         
   3   2   0       1258.79       1239.60        20.47 o                         
   4   2   0       1016.11       1024.50        20.06 o                         
   5   2   0       1005.17       1029.60        20.38 o                         
   6   2   0        913.46        971.91        29.25 o                         
   7   2   0         74.05         51.78        36.04 o                         
   1   3   0      11203.33      11317.81        97.63 o                         
   2   3   0          1.09          9.64         4.34 o                         
   3   3   0       4257.26       4212.89        41.83 o                         
   4   3   0          4.59          7.90         5.28 o                         
   5   3   0        885.80        892.12        22.38 o                         
   6   3   0          0.01         -5.11        11.07 o                         
   7   3   0        142.10        144.01        36.21 o                         
   0   4   0       2666.47       2641.32        49.96 o                         
   1   4   0       6483.85       6558.41        58.54 o                         
   2   4   0         46.58         43.87         5.48 o                         
   3   4   0       6898.33       6843.35        62.84 o                         
   4   4   0        686.53        687.63        18.14 o                         
   5   4   0        417.35        432.25        19.01 o                         
   6   4   0          6.27          0.39        12.00 o                         
   7   4   0        603.37        558.56        61.32 o                         
   1   5   0      41967.16      41537.26       290.35 o                         
   2   5   0        335.22        342.19        10.48 o                         
   3   5   0      14911.88      14834.61       121.80 o                         
   4   5   0        384.50        362.45        12.38 o                         
   5   5   0       2675.56       2611.86        36.96 o                         
   6   5   0        138.85        150.05        17.42 o                         
   7   5   0        188.73        160.89        40.45 o                         
   0   6   0      28674.43      27993.45       327.16 o                         
   1   6   0       1772.64       1725.37        22.61 o                         
   2   6   0       5605.22       5599.74        53.55 o                         
   3   6   0      10157.39      10182.89        81.19 o                         
   4   6   0       5409.39       5500.53        54.66 o                         
   5   6   0        132.65        136.92         9.18 o                         
   6   6   0        104.77        101.91        18.44 o                         
   1   7   0       4319.19       4228.92        68.50 o                         
   2   7   0         77.74         82.83         6.31 o                         
   3   7   0       1262.85       1281.41        20.49 o                         
   4   7   0        114.08        111.58         6.38 o                         
   5   7   0        119.11        127.09         8.90 o                         
   6   7   0         34.90         32.48        13.00 o                         
   0   8   0          5.63         10.32         6.50 o                         
   1   8   0        221.28        215.92        10.63 o                         
   2   8   0       8629.75       8608.53        77.54 o                         
   3   8   0       1570.05       1573.56        24.43 o                         
   4   8   0         35.15         33.41         5.91 o                         
   5   8   0         26.81         27.34         8.12 o                         
   6   8   0        810.02        784.22        40.79 o                         
   1   9   0       2236.95       2238.59        35.35 o                         
   2   9   0          5.21         11.97         6.96 o                         
   3   9   0        955.57        966.49        21.26 o                         
   4   9   0          2.49          7.35         6.30 o                         
   5   9   0        210.45        199.20        13.11 o                         
   6   9   0          4.60          7.70        24.50 o                         
   0  10   0       9329.88       9280.67       108.56 o                         
   1  10   0         42.66         38.23         5.68 o                         
   2  10   0          3.27         -1.23         6.90 o                         
   3  10   0        279.68        265.25        10.36 o                         
   4  10   0       2348.22       2353.24        29.99 o                         
   5  10   0          3.99          6.60        10.36 o                         
   1  11   0       6347.91       6339.37        61.09 o                         
   2  11   0        221.46        214.15        10.62 o                         
   3  11   0       2721.90       2772.03        41.01 o                         
   4  11   0        328.98        330.34        12.60 o                         
   5  11   0        543.12        524.95        32.79 o                         
   0  12   0       3328.78       3304.15        47.87 o                         
   1  12   0        282.67        285.85        10.87 o                         
   2  12   0        115.61        106.69         8.59 o                         
   3  12   0       1539.68       1557.00        27.34 o                         
   4  12   0        667.12        691.71        20.31 o                         
   5  12   0         10.72          9.61        21.86 o                         
   1  13   0        231.17        234.90        12.99 o                         
   2  13   0        144.83        147.65         8.05 o                         
   3  13   0         75.98         73.95        10.75 o                         
   4  13   0        211.12        211.83        19.28 o                         
   0  14   0       1548.53       1513.43        51.74 o                         
   1  14   0        494.21        483.29        20.87 o                         
   2  14   0       1069.25       1086.11        23.80 o                         
   3  14   0        391.93        367.05        18.53 o                         
   4  14   0        284.35        272.17        24.65 o                         
   1  15   0         30.48         23.48        14.51 o                         
   2  15   0         12.65         -8.36        32.50 o                         
   3  15   0          9.90          9.61        23.79 o                         
   0  16   0        781.67        797.31        68.22 o                         
   1  16   0        115.56        102.30        22.43 o                         
   2  16   0         25.26         41.33        35.78 o                         
   1  17   0         25.16         27.05        30.91 o                         
   1   0   1       6567.44       6499.24        59.57 o                         
   2   0   1         11.46         13.61         4.15 o                         
   3   0   1      15602.37      15353.78       109.81 o                         
   4   0   1         18.36         27.17         4.66 o                         
   5   0   1          0.61          3.78         6.10 o                         
   6   0   1          6.04          6.55        10.41 o                         
   7   0   1       1458.37       1480.76       108.34 o                         
  -7   1   1         49.45         37.57        37.73 o                         
  -6   1   1         30.34         24.53        11.21 o                         
  -5   1   1       1062.67       1073.94        20.85 o                         
  -4   1   1        126.60        135.65         7.66 o                         
  -3   1   1       5540.99       5522.98        56.90 o                         
  -2   1   1        713.08        706.59        11.38 o                         
  -1   1   1      21443.66      21819.38       184.51 o                         
   0   1   1        324.18        335.14        18.18 o                         
   1   1   1      21472.03      22073.88       179.60 o                         
   2   1   1        713.55        721.67        11.60 o                         
   3   1   1       5527.55       5452.94        62.19 o                         
   4   1   1        126.23        156.86        10.69 o                         
   5   1   1       1065.28       1091.61        22.46 o                         
   6   1   1         30.48         20.11        10.55 o                         
   7   1   1         49.21         72.64        45.74 o                         
  -7   2   1        396.72        343.09        57.18 o                         
  -6   2   1        511.48        520.97        21.76 o                         
  -5   2   1        854.58        877.92        22.89 o                         
  -4   2   1       1228.85       1203.31        21.94 o                         
  -3   2   1       8429.41       8322.87        66.38 o                         
  -2   2   1       4870.99       4882.47        48.14 o                         
  -1   2   1      19269.23      19188.90       157.87 o                         
   0   2   1       3063.48       3102.68        40.08 o                         
   1   2   1      19047.85      19199.35       146.32 o                         
   2   2   1       4837.32       4769.70        44.11 o                         
   3   2   1       8537.92       8455.29        83.39 o                         
   4   2   1       1253.47       1247.95        21.40 o                         
   5   2   1        831.87        850.12        19.76 o                         
   6   2   1        503.39        467.90        18.99 o                         
   7   2   1        399.53        419.74        52.15 o                         
  -7   3   1        162.78        192.08        47.81 o                         
  -6   3   1        254.06        282.90        17.58 o                         
  -5   3   1       1721.28       1787.66        39.69 o                         
  -4   3   1       1039.28       1036.50        19.34 o                         
  -3   3   1       1074.05       1070.12        17.34 o                         
  -2   3   1       8669.46       8583.93        70.45 o                         
  -1   3   1       2354.19       2356.89        25.99 o                         
   0   3   1      10766.62      10927.45        93.31 o                         
   1   3   1       2345.06       2298.20        30.52 o                         
   2   3   1       8669.71       8796.85        73.21 o                         
   3   3   1       1080.22       1043.71        15.51 o                         
   4   3   1       1039.30       1029.38        18.44 o                         
   5   3   1       1718.95       1732.58        27.07 o                         
   6   3   1        253.94        247.43        14.80 o                         
   7   3   1        163.50        206.29        43.77 o                         
  -6   4   1        754.59        764.03        26.73 o                         
  -5   4   1        724.93        729.59        20.78 o                         
  -4   4   1       3019.10       3030.06        40.25 o                         
  -3   4   1       4034.84       3987.33        46.38 o                         
  -2   4   1       4101.26       4035.54        44.90 o                         
  -1   4   1      12402.94      12464.14        94.32 o                         
   0   4   1      13458.27      13506.71       111.38 o                         
   1   4   1      12345.00      12324.75       123.34 o                         
   2   4   1       4055.86       4034.99        38.18 o                         
   3   4   1       4063.33       4077.04        38.16 o                         
   4   4   1       3051.33       3107.35        36.46 o                         
   5   4   1        718.37        714.30        21.47 o                         
   6   4   1        743.79        788.40        28.78 o                         
   7   4   1         45.48         63.48        32.82 o                         
  -6   5   1        332.35        305.67        20.98 o                         
  -5   5   1        209.51        220.96        14.62 o                         
  -4   5   1       1205.31       1207.70        22.24 o                         
  -3   5   1        222.21        225.76         9.16 o                         
  -2   5   1       1356.09       1330.70        24.89 o                         
  -1   5   1       1237.59       1224.86        17.93 o                         
   0   5   1       1423.27       1415.36        17.26 o                         
   1   5   1       1222.69       1208.20        16.44 o                         
   2   5   1       1354.66       1405.65        21.73 o                         
   3   5   1        228.73        226.64         8.59 o                         
   4   5   1       1206.44       1208.66        22.92 o                         
   5   5   1        208.37        206.85        10.63 o                         
   6   5   1        331.88        331.30        19.19 o                         
   7   5   1          1.90        -15.31        29.76 o                         
  -6   6   1         20.65         28.27        14.22 o                         
  -5   6   1        100.25         89.30         7.38 o                         
  -4   6   1       8054.29       8133.61        70.88 o                         
  -3   6   1       1980.94       1929.53        24.85 o                         
  -2   6   1       2324.38       2350.30        28.52 o                         
  -1   6   1       1280.36       1279.41        20.17 o                         
   0   6   1      42927.52      42027.83       314.49 o                         
   1   6   1       1253.27       1243.78        22.87 o                         
   2   6   1       2314.08       2310.84        28.55 o                         
   3   6   1       1995.64       1995.37        25.52 o                         
   4   6   1       8061.88       8031.81        70.77 o                         
   5   6   1         95.49         90.02         8.22 o                         
   6   6   1         17.78         30.89        11.24 o                         
  -6   7   1        168.95        167.95        17.96 o                         
  -5   7   1        234.08        235.43        10.63 o                         
  -4   7   1        515.63        498.39        17.48 o                         
  -3   7   1        816.39        803.13        16.60 o                         
  -2   7   1        921.12        913.80        15.62 o                         
  -1   7   1       2150.63       2084.98        26.09 o                         
   0   7   1         37.65         42.89         4.14 o                         
   1   7   1       2134.45       2098.65        28.03 o                         
   2   7   1        914.00        903.90        16.47 o                         
   3   7   1        824.30        808.40        15.03 o                         
   4   7   1        520.73        526.03        12.73 o                         
   5   7   1        231.90        220.43        10.72 o                         
   6   7   1        167.07        183.91        17.94 o                         
  -6   8   1        377.84        349.07        32.64 o                         
  -5   8   1        759.69        779.63        24.97 o                         
  -4   8   1       1104.64       1112.86        19.72 o                         
  -3   8   1       1645.85       1677.18        25.08 o                         
  -2   8   1        718.34        699.58        16.19 o                         
  -1   8   1       3838.27       3788.93        41.86 o                         
   0   8   1       1820.23       1777.74        21.46 o                         
   1   8   1       3891.67       3918.51        45.98 o                         
   2   8   1        736.92        744.83        13.83 o                         
   3   8   1       1619.42       1634.22        27.21 o                         
   4   8   1       1090.64       1092.60        18.41 o                         
   5   8   1        767.40        758.64        17.91 o                         
   6   8   1        383.48        390.41        25.05 o                         
  -6   9   1        420.93        503.00        65.04 o                         
  -5   9   1        122.56        121.90        11.59 o                         
  -4   9   1       1568.04       1586.64        26.74 o                         
  -3   9   1        506.26        506.76        16.52 o                         
  -2   9   1      10138.14      10243.84        89.63 o                         
  -1   9   1        955.27        976.76        19.82 o                         
   0   9   1       9923.45       9799.42        78.21 o                         
   1   9   1        956.44        945.48        16.36 o                         
   2   9   1      10135.64      10295.51        83.34 o                         
   3   9   1        505.57        518.15        12.96 o                         
   4   9   1       1569.96       1584.01        23.24 o                         
   5   9   1        122.83        137.75        10.93 o                         
   6   9   1        420.15        382.41        61.14 o                         
  -5  10   1        172.94        154.97        14.38 o                         
  -4  10   1        290.71        284.50        16.55 o                         
  -3  10   1       1640.73       1684.87        31.31 o                         
  -2  10   1        376.58        386.39        14.38 o                         
  -1  10   1       1467.61       1458.55        32.90 o                         
   0  10   1         67.42         70.87         6.83 o                         
   1  10   1       1468.62       1483.90        23.11 o                         
   2  10   1        371.82        371.19        11.23 o                         
   3  10   1       1642.18       1654.46        30.86 o                         
   4  10   1        294.53        299.37        10.78 o                         
   5  10   1        171.07        171.84        13.46 o                         
   6  10   1        147.36        180.62        53.53 o                         
  -5  11   1        299.72        305.99        20.18 o                         
  -4  11   1        245.99        246.54        13.30 o                         
  -3  11   1       1419.93       1435.31        29.27 o                         
  -2  11   1        233.98        258.75        13.01 o                         
  -1  11   1       2949.19       3008.66        39.80 o                         
   0  11   1         12.43         14.69         6.71 o                         
   1  11   1       2958.64       2966.68        38.05 o                         
   2  11   1        236.93        234.48         9.11 o                         
   3  11   1       1414.86       1404.99        24.82 o                         
   4  11   1        243.47        258.79        11.72 o                         
   5  11   1        301.46        336.10        22.93 o                         
  -5  12   1         88.09         81.26        22.21 o                         
  -4  12   1       1813.95       1845.39        34.37 o                         
  -3  12   1       1015.39        970.63        23.96 o                         
  -2  12   1        660.77        619.02        19.24 o                         
  -1  12   1        910.59        902.81        20.71 o                         
   0  12   1       7229.85       7235.60        62.98 o                         
   1  12   1        928.60        948.37        20.00 o                         
   2  12   1        657.97        654.65        14.40 o                         
   3  12   1       1005.24       1060.14        21.81 o                         
   4  12   1       1816.42       1872.22        33.72 o                         
   5  12   1         91.95        138.00        35.83 o                         
  -4  13   1         46.18         51.74        12.04 o                         
  -3  13   1         33.27         32.86        10.82 o                         
  -2  13   1        131.87        115.91         8.85 o                         
  -1  13   1        211.55        201.23        10.39 o                         
   0  13   1         73.99         75.16         7.99 o                         
   1  13   1        213.94        230.56        10.85 o                         
   2  13   1        132.20        121.86         8.96 o                         
   3  13   1         32.33         35.31         8.04 o                         
   4  13   1         45.86         43.45        11.74 o                         
  -4  14   1         67.22         62.40        19.50 o                         
  -3  14   1       1017.55       1030.53        32.03 o                         
  -2  14   1       1021.67       1011.75        21.33 o                         
  -1  14   1       2116.60       2080.72        33.45 o                         
   0  14   1         95.45        101.88         9.14 o                         
   1  14   1       2117.38       2141.50        36.07 o                         
   2  14   1       1024.30       1001.33        24.61 o                         
   3  14   1       1017.07        953.01        40.87 o                         
   4  14   1         64.58         72.89        22.62 o                         
  -3  15   1        236.53        197.88        36.79 o                         
  -2  15   1        353.84        264.16        16.83 o                         
  -1  15   1        464.32        460.06        55.70 o                         
   0  15   1        351.85        384.56        26.49 o                         
   1  15   1        467.47        448.15        25.20 o                         
   2  15   1        353.61        391.33        42.61 o                         
   3  15   1        234.60        281.44        40.84 o                         
  -3  16   1        187.90        283.35        57.08 o                         
  -2  16   1          5.31          7.99        31.82 o                         
  -1  16   1        189.08        167.82        33.33 o                         
   0  16   1        740.37        777.24        63.59 o                         
   1  16   1        193.61        145.75        21.63 o                         
   2  16   1          4.78         42.79        34.08 o                         
  -2  17   1        111.57        124.16        43.80 o                         
  -1  17   1        761.15        621.36        64.88 o                         
   0  17   1        329.19        265.65        44.94 o                         
   1  17   1        759.33        817.75        75.68 o                         
   0   0   2      10052.54      10021.78       203.34 o                         
   1   0   2      13741.56      13956.81       116.94 o                         
   2   0   2       7705.44       7648.40        63.28 o                         
   3   0   2       4567.87       4549.75        46.49 o                         
   4   0   2       2146.47       2180.38        26.69 o                         
   5   0   2       1098.06       1097.64        23.74 o                         
   6   0   2        628.47        657.13        22.90 o                         
   7   0   2        143.43        184.05        31.90 o                         
  -7   1   2         30.37         -8.23        38.26 o                         
  -6   1   2         20.06         21.37        10.41 o                         
  -5   1   2        579.86        577.35        15.90 o                         
  -4   1   2        306.33        335.89        14.21 o                         
  -3   1   2        535.56        533.69        12.90 o                         
  -2   1   2         85.15         79.13         6.16 o                         
  -1   1   2       3074.17       3078.66        37.00 o                         
   0   1   2        506.51        498.45         8.06 o                         
   1   1   2       3059.12       3055.35        29.98 o                         
   2   1   2         87.01         99.22         5.39 o                         
   3   1   2        543.39        558.77        13.80 o                         
   4   1   2        304.80        306.51        10.67 o                         
   5   1   2        577.94        583.59        16.68 o                         
   6   1   2         20.67         19.99        12.73 o                         
   7   1   2         30.73         41.13        25.26 o                         
  -7   2   2        299.14        281.93        58.09 o                         
  -6   2   2       1147.49       1155.04        32.72 o                         
  -5   2   2       2183.31       2225.07        36.50 o                         
  -4   2   2       2948.17       2954.98        38.18 o                         
  -3   2   2      12183.87      11994.04       108.86 o                         
  -2   2   2       7449.53       7511.68        77.20 o                         
  -1   2   2      35912.03      36120.47       303.41 o                         
   0   2   2       3614.34       3471.35        29.80 o                         
   1   2   2      36163.46      36225.39       279.93 o                         
   2   2   2       7527.22       7446.57        73.95 o                         
   3   2   2      12053.34      11993.90        95.13 o                         
   4   2   2       2891.78       2923.84        36.00 o                         
   5   2   2       2215.15       2254.41        34.15 o                         
   6   2   2       1166.05       1154.95        26.91 o                         
   7   2   2        293.30        316.10        42.79 o                         
  -7   3   2         82.27         55.19        38.46 o                         
  -6   3   2       2039.18       2036.55        43.13 o                         
  -5   3   2       1377.50       1422.27        27.23 o                         
  -4   3   2       6716.35       6901.72        74.54 o                         
  -3   3   2        462.34        462.48        11.15 o                         
  -2   3   2      58961.30      58537.21       468.27 o                         
  -1   3   2       2021.86       2038.89        25.89 o                         
   0   3   2      63091.02      63681.53       487.49 o                         
   1   3   2       2025.84       2021.40        22.86 o                         
   2   3   2      58958.43      58737.84       385.06 o                         
   3   3   2        459.36        446.90        10.64 o                         
   4   3   2       6718.22       6678.19        65.65 o                         
   5   3   2       1378.75       1384.47        32.15 o                         
   6   3   2       2038.64       1991.74        37.23 o                         
   7   3   2         81.86         48.17        30.37 o                         
  -7   4   2        229.23        201.60        49.53 o                         
  -6   4   2        490.35        516.53        25.21 o                         
  -5   4   2       1018.77       1013.97        23.85 o                         
  -4   4   2       1532.25       1502.60        30.61 o                         
  -3   4   2       3004.27       2965.52        36.57 o                         
  -2   4   2       1228.78       1182.61        21.31 o                         
  -1   4   2       7165.92       7149.73        71.58 o                         
   0   4   2       1105.67       1087.72        17.53 o                         
   1   4   2       7230.61       7131.56        59.19 o                         
   2   4   2       1245.26       1237.48        15.62 o                         
   3   4   2       2981.80       2967.95        30.20 o                         
   4   4   2       1520.47       1514.08        23.37 o                         
   5   4   2       1018.47        996.30        21.01 o                         
   6   4   2        494.39        534.22        21.02 o                         
   7   4   2        231.55        163.83        42.62 o                         
  -6   5   2          3.08         13.16        15.73 o                         
  -5   5   2        203.77        204.82        12.54 o                         
  -4   5   2       1524.08       1521.32        25.06 o                         
  -3   5   2        604.10        618.63        17.50 o                         
  -2   5   2         52.54         49.70         5.27 o                         
  -1   5   2         42.08         57.42         5.81 o                         
   0   5   2       4959.02       4915.50        50.28 o                         
   1   5   2         41.98         49.32         4.12 o                         
   2   5   2         50.10         59.05         4.54 o                         
   3   5   2        603.55        614.80        12.47 o                         
   4   5   2       1525.82       1524.81        20.34 o                         
   5   5   2        204.25        224.41        10.54 o                         
   6   5   2          2.46         -2.16        10.15 o                         
   7   5   2         76.69         64.00        34.66 o                         
  -6   6   2         68.62         57.35        16.92 o                         
  -5   6   2       1267.08       1309.55        29.04 o                         
  -4   6   2        288.74        279.17        11.76 o                         
  -3   6   2       3898.73       3870.01        47.15 o                         
  -2   6   2        629.09        628.11        14.47 o                         
  -1   6   2       9168.62       9176.93        83.82 o                         
   0   6   2        969.63        961.52        18.39 o                         
   1   6   2       9308.19       9142.22        77.34 o                         
   2   6   2        628.42        617.31        11.70 o                         
   3   6   2       3828.36       3781.07        37.51 o                         
   4   6   2        289.07        288.95         9.68 o                         
   5   6   2       1287.13       1291.78        23.62 o                         
   6   6   2         68.60         36.72        12.36 o                         
  -6   7   2        232.12        243.92        29.76 o                         
  -5   7   2        542.02        511.30        17.47 o                         
  -4   7   2         88.96         92.81         8.26 o                         
  -3   7   2        105.92        125.81         7.97 o                         
  -2   7   2       3402.21       3384.12        42.52 o                         
  -1   7   2       1197.66       1201.93        20.87 o                         
   0   7   2        725.40        719.61        12.84 o                         
   1   7   2       1186.17       1198.14        16.76 o                         
   2   7   2       3402.40       3375.19        33.34 o                         
   3   7   2        111.65        110.84         7.37 o                         
   4   7   2         88.81         81.98         8.91 o                         
   5   7   2        540.37        550.23        15.24 o                         
   6   7   2        232.18        225.36        20.19 o                         
  -6   8   2        269.13        267.23        32.34 o                         
  -5   8   2       1751.13       1805.82        34.35 o                         
  -4   8   2        687.94        656.23        15.12 o                         
  -3   8   2       9251.25       9329.65        83.39 o                         
  -2   8   2       2082.77       2087.61        28.98 o                         
  -1   8   2      22857.05      22545.39       176.79 o                         
   0   8   2       2031.67       2040.23        24.29 o                         
   1   8   2      22745.99      22467.41       152.73 o                         
   2   8   2       2075.21       2062.34        26.80 o                         
   3   8   2       9304.63       9411.31        83.33 o                         
   4   8   2        693.58        698.58        14.82 o                         
   5   8   2       1736.60       1713.08        25.32 o                         
   6   8   2        266.90        289.56        31.22 o                         
  -6   9   2         21.94         -8.77        41.42 o                         
  -5   9   2       1759.32       1829.60        41.99 o                         
  -4   9   2        110.32        106.65         7.56 o                         
  -3   9   2        457.55        462.15        16.41 o                         
  -2   9   2        114.70        124.75         9.12 o                         
  -1   9   2       1828.67       1828.54        27.55 o                         
   0   9   2        259.57        268.29        10.08 o                         
   1   9   2       1830.27       1794.96        24.94 o                         
   2   9   2        114.52        125.88         6.99 o                         
   3   9   2        456.92        484.97        12.04 o                         
   4   9   2        110.50        106.24         8.30 o                         
   5   9   2       1759.40       1767.42        27.96 o                         
   6   9   2         21.84         48.16        37.94 o                         
  -6  10   2        186.55        244.84        55.34 o                         
  -5  10   2         99.24         73.54        12.58 o                         
  -4  10   2        696.87        693.85        20.51 o                         
  -3  10   2        795.08        808.84        20.47 o                         
  -2  10   2       1050.10       1065.10        21.52 o                         
  -1  10   2       2228.21       2313.97        32.75 o                         
   0  10   2       1867.01       1868.51        26.04 o                         
   1  10   2       2242.84       2274.04        30.55 o                         
   2  10   2       1040.68       1036.56        16.76 o                         
   3  10   2        788.42        788.41        15.53 o                         
   4  10   2        704.40        715.31        15.45 o                         
   5  10   2        100.74        102.99         9.32 o                         
   6  10   2        183.26        120.88        40.67 o                         
  -5  11   2        249.75        250.72        20.58 o                         
  -4  11   2        914.48        933.06        25.54 o                         
  -3  11   2          1.85          3.05         9.21 o                         
  -2  11   2       1279.70       1273.71        26.38 o                         
  -1  11   2        401.80        412.37        13.19 o                         
   0  11   2       4213.04       4226.52        46.91 o                         
   1  11   2        402.82        415.69        13.50 o                         
   2  11   2       1280.33       1284.73        18.66 o                         
   3  11   2          1.36          4.44         5.41 o                         
   4  11   2        913.97        931.77        18.97 o                         
   5  11   2        249.87        237.00        21.07 o                         
  -5  12   2        183.65        178.49        24.01 o                         
  -4  12   2         89.54        112.14        16.51 o                         
  -3  12   2        475.62        474.44        18.65 o                         
  -2  12   2        433.41        466.26        15.39 o                         
  -1  12   2        996.63        984.56        19.74 o                         
   0  12   2        148.23        139.66         9.39 o                         
   1  12   2       1013.67       1023.25        20.06 o                         
   2  12   2        431.47        431.43        13.22 o                         
   3  12   2        466.54        483.73        13.02 o                         
   4  12   2         91.30         74.56         9.77 o                         
   5  12   2        186.69        184.71        38.02 o                         
  -4  13   2         63.73         67.07        14.31 o                         
  -3  13   2         23.15         24.49        10.93 o                         
  -2  13   2       1560.06       1594.75        39.20 o                         
  -1  13   2         31.50         34.96         7.90 o                         
   0  13   2        527.36        525.12        14.72 o                         
   1  13   2         32.10         24.50         6.57 o                         
   2  13   2       1560.47       1552.57        22.75 o                         
   3  13   2         22.82         17.12         6.34 o                         
   4  13   2         63.33         70.89        11.16 o                         
  -4  14   2        252.56        255.06        36.45 o                         
  -3  14   2        456.69        456.80        24.56 o                         
  -2  14   2        183.84        181.24        11.40 o                         
  -1  14   2        914.24        907.51        19.54 o                         
   0  14   2          5.53          6.51         8.19 o                         
   1  14   2        897.94        905.48        20.61 o                         
   2  14   2        183.67        195.17        14.08 o                         
   3  14   2        466.30        439.91        22.95 o                         
   4  14   2        252.73        203.66        32.22 o                         
  -3  15   2          1.35          6.15        18.91 o                         
  -2  15   2       1467.49       1381.48        66.22 o                         
  -1  15   2         24.43         22.84        11.94 o                         
   0  15   2        907.02        907.60        53.29 o                         
   1  15   2         24.55         35.12        12.33 o                         
   2  15   2       1467.53       1550.81        77.77 o                         
  -3  16   2         92.32        116.03        46.22 o                         
  -2  16   2        133.54        139.18        39.54 o                         
  -1  16   2        135.58        157.74        26.38 o                         
   0  16   2         86.73         76.64        21.00 o                         
   1  16   2        137.86        153.77        44.92 o                         
   2  16   2        130.68        106.33        41.96 o                         
  -2  17   2        323.70        291.23        51.68 o                         
   0  17   2        252.55        388.06        56.50 o                         
   1  17   2         12.81        -14.94        31.69 o                         
   1   0   3      12751.47      12760.41       104.63 o                         
   2   0   3         11.99         12.29         4.70 o                         
   3   0   3         16.75         16.59         4.48 o                         
   4   0   3         28.64         25.98         4.23 o                         
   5   0   3       5184.65       5283.91        61.25 o                         
   6   0   3          5.93          5.49         9.48 o                         
   7   0   3         37.85         59.68        46.69 o                         
  -7   1   3         53.16         97.79        46.58 o                         
  -6   1   3        264.53        294.63        18.29 o                         
  -5   1   3       1148.95       1102.09        21.93 o                         
  -4   1   3       1013.74       1054.80        19.70 o                         
  -3   1   3       6827.58       6881.13        69.26 o                         
  -2   1   3       3595.43       3569.36        45.32 o                         
  -1   1   3      23837.14      24390.29       230.72 o                         
   0   1   3       3807.90       3710.92        39.25 o                         
   1   1   3      23753.69      23981.90       205.09 o                         
   2   1   3       3598.89       3592.32        38.31 o                         
   3   1   3       6869.13       6905.83        58.68 o                         
   4   1   3       1011.34       1022.24        18.07 o                         
   5   1   3       1139.82       1094.18        22.16 o                         
   6   1   3        265.25        309.60        20.69 o                         
   7   1   3         54.46         56.58        23.47 o                         
  -7   2   3         31.36         -8.71        43.74 o                         
  -6   2   3        269.78        297.29        20.10 o                         
  -5   2   3       1610.41       1556.88        26.00 o                         
  -4   2   3       1446.25       1463.92        27.63 o                         
  -3   2   3       2626.99       2643.37        35.98 o                         
  -2   2   3        934.35        908.64        17.21 o                         
  -1   2   3      12378.72      12595.88       107.77 o                         
   0   2   3       5781.40       5603.33        50.57 o                         
   1   2   3      12251.12      12282.86       100.75 o                         
   2   2   3        910.32        881.02        12.34 o                         
   3   2   3       2689.35       2666.29        29.84 o                         
   4   2   3       1463.65       1473.61        21.72 o                         
   5   2   3       1597.14       1593.53        27.35 o                         
   6   2   3        263.94        280.98        19.47 o                         
   7   2   3         33.06         66.60        24.92 o                         
  -7   3   3         19.32        -17.19        37.89 o                         
  -6   3   3        402.11        365.76        23.14 o                         
  -5   3   3       2441.14       2523.64        45.12 o                         
  -4   3   3        296.53        278.79        13.65 o                         
  -3   3   3         84.93         85.41         8.25 o                         
  -2   3   3       9733.47       9699.37       109.48 o                         
  -1   3   3       5582.89       5629.94        50.04 o                         
   0   3   3       3870.91       3886.53        38.31 o                         
   1   3   3       5602.06       5517.20        47.52 o                         
   2   3   3       9737.71       9654.97        74.32 o                         
   3   3   3         74.14         67.19         5.11 o                         
   4   3   3        293.44        304.87        11.83 o                         
   5   3   3       2444.41       2414.27        33.93 o                         
   6   3   3        403.21        414.40        20.45 o                         
   7   3   3         18.48         -7.30        34.49 o                         
  -7   4   3         74.80         76.58        43.37 o                         
  -6   4   3        424.72        469.30        29.48 o                         
  -5   4   3        456.33        454.93        19.65 o                         
  -4   4   3        916.39        919.02        21.49 o                         
  -3   4   3       3389.73       3347.60        46.22 o                         
  -2   4   3       5968.94       5965.92        66.88 o                         
  -1   4   3       8581.10       8679.10        84.65 o                         
   0   4   3       1522.64       1543.30        20.33 o                         
   1   4   3       8542.85       8547.64        64.64 o                         
   2   4   3       5945.87       5756.96        45.71 o                         
   3   4   3       3408.18       3406.77        31.93 o                         
   4   4   3        932.70        949.94        14.98 o                         
   5   4   3        452.06        476.96        12.22 o                         
   6   4   3        419.17        389.76        18.89 o                         
   7   4   3         75.49         78.15        40.93 o                         
  -7   5   3         89.96        135.53        45.03 o                         
  -6   5   3        415.43        450.60        29.48 o                         
  -5   5   3        658.74        644.40        22.79 o                         
  -4   5   3       1107.70       1155.22        25.37 o                         
  -3   5   3       1536.84       1514.37        24.12 o                         
  -2   5   3       1004.29       1022.52        25.17 o                         
  -1   5   3       4380.95       4342.09        48.32 o                         
   0   5   3        603.23        584.67        13.03 o                         
   1   5   3       4440.85       4367.46        36.25 o                         
   2   5   3       1010.21        977.94        16.85 o                         
   3   5   3       1509.92       1514.83        19.95 o                         
   4   5   3       1103.51       1096.36        16.03 o                         
   5   5   3        664.20        654.23        13.97 o                         
   6   5   3        416.89        421.53        17.57 o                         
  -6   6   3       1071.08       1053.31        47.64 o                         
  -5   6   3        692.68        714.41        25.00 o                         
  -4   6   3        762.96        758.39        21.85 o                         
  -3   6   3        342.53        332.85        10.24 o                         
  -2   6   3      23612.29      23346.91       221.71 o                         
  -1   6   3       1872.92       1895.77        27.45 o                         
   0   6   3       8389.65       8251.07        98.12 o                         
   1   6   3       1851.75       1826.03        18.97 o                         
   2   6   3      23604.31      23214.45       158.32 o                         
   3   6   3        353.52        337.12        10.15 o                         
   4   6   3        768.84        776.74        13.79 o                         
   5   6   3        689.31        698.08        14.80 o                         
   6   6   3       1068.82       1026.44        25.81 o                         
  -6   7   3        336.14        329.48        33.30 o                         
  -5   7   3        416.19        410.95        15.90 o                         
  -4   7   3       1000.82        994.78        22.58 o                         
  -3   7   3       1000.88        971.09        17.35 o                         
  -2   7   3       1645.12       1658.34        25.69 o                         
  -1   7   3       2694.12       2713.43        32.79 o                         
   0   7   3        569.08        565.87        13.42 o                         
   1   7   3       2734.45       2697.99        28.88 o                         
   2   7   3       1667.42       1682.37        19.77 o                         
   3   7   3        981.13       1007.17        17.01 o                         
   4   7   3        984.39        992.14        16.81 o                         
   5   7   3        421.73        408.75        11.94 o                         
   6   7   3        342.48        344.30        20.00 o                         
  -6   8   3        285.13        269.66        68.85 o                         
  -5   8   3        326.27        328.43        19.60 o                         
  -4   8   3        579.49        599.21        14.82 o                         
  -3   8   3       1563.59       1585.71        26.71 o                         
  -2   8   3       1986.28       1986.01        30.66 o                         
  -1   8   3       2610.04       2649.81        36.60 o                         
   0   8   3        124.63        136.45         7.52 o                         
   1   8   3       2656.07       2649.11        29.83 o                         
   2   8   3       1998.05       1987.00        22.05 o                         
   3   8   3       1540.66       1557.32        21.59 o                         
   4   8   3        570.45        577.40        13.78 o                         
   5   8   3        333.09        324.90        11.49 o                         
   6   8   3        288.89        301.15        42.22 o                         
  -6   9   3        686.78        690.60        83.88 o                         
  -5   9   3        115.92        116.18        12.89 o                         
  -4   9   3        522.66        495.83        14.50 o                         
  -3   9   3        351.60        354.10        14.43 o                         
  -2   9   3      11810.67      11948.18       105.43 o                         
  -1   9   3        777.04        816.25        18.64 o                         
   0   9   3       4209.50       4217.67        40.47 o                         
   1   9   3        774.28        783.20        19.13 o                         
   2   9   3      11815.21      11790.21        81.76 o                         
   3   9   3        353.05        371.17        11.05 o                         
   4   9   3        519.08        521.92        13.39 o                         
   5   9   3        115.43        108.28         7.96 o                         
   6   9   3        688.33        652.06        71.89 o                         
  -6  10   3         66.43         39.57        42.82 o                         
  -5  10   3        455.17        475.66        23.27 o                         
  -4  10   3        155.19        153.72        11.79 o                         
  -3  10   3        309.79        333.13        14.66 o                         
  -2  10   3        229.65        229.05        12.16 o                         
  -1  10   3       1296.87       1292.71        26.20 o                         
   0  10   3          6.22          8.07         5.21 o                         
   1  10   3       1289.36       1284.09        22.41 o                         
   2  10   3        227.18        220.96         7.22 o                         
   3  10   3        315.00        319.37         9.71 o                         
   4  10   3        157.22        169.66         8.98 o                         
   5  10   3        452.53        466.56        17.24 o                         
   6  10   3         65.50        115.80        39.92 o                         
  -5  11   3        208.08        185.01        21.54 o                         
  -4  11   3        543.11        552.49        20.48 o                         
  -3  11   3       1474.49       1486.51        29.72 o                         
  -2  11   3        347.15        372.59        16.09 o                         
  -1  11   3       2689.05       2694.77        37.83 o                         
   0  11   3        694.58        706.88        21.71 o                         
   1  11   3       2665.37       2668.76        37.08 o                         
   2  11   3        338.69        361.26         9.85 o                         
   3  11   3       1486.71       1543.31        19.84 o                         
   4  11   3        550.41        547.18        15.70 o                         
   5  11   3        204.23        220.01        20.31 o                         
  -5  12   3        407.26        409.54        33.79 o                         
  -4  12   3        230.19        222.21        16.74 o                         
  -3  12   3        349.01        353.53        17.98 o                         
  -2  12   3       4299.16       4514.04        55.46 o                         
  -1  12   3       1133.01       1129.42        22.75 o                         
   0  12   3       1629.11       1629.20        31.14 o                         
   1  12   3       1146.47       1137.61        25.79 o                         
   2  12   3       4297.54       4311.88        48.35 o                         
   3  12   3        341.37        349.29        11.21 o                         
   4  12   3        231.65        229.21        13.35 o                         
  -4  13   3         60.05         49.53        15.26 o                         
  -3  13   3        158.24        116.81        14.04 o                         
  -2  13   3        348.29        363.30        17.53 o                         
  -1  13   3        763.99        770.48        18.30 o                         
   0  13   3         99.45        107.58        11.23 o                         
   1  13   3        752.68        757.96        20.19 o                         
   2  13   3        347.40        361.50        16.26 o                         
   3  13   3        163.73        171.49        12.16 o                         
   4  13   3         60.88         75.40        14.76 o                         
  -4  14   3        274.51        317.12        52.83 o                         
  -3  14   3        984.21        941.81        36.28 o                         
  -2  14   3         70.17         68.91        10.92 o                         
  -1  14   3       1930.12       1906.60        34.51 o                         
   0  14   3        644.04        609.46        19.30 o                         
   1  14   3       1930.45       1997.32        40.90 o                         
   2  14   3         71.80         63.17        10.70 o                         
   3  14   3        984.08        977.21        36.21 o                         
   4  14   3        272.86        285.55        36.23 o                         
  -3  15   3        158.62         86.32        23.13 o                         
  -2  15   3        456.03        463.65        28.02 o                         
  -1  15   3        559.90        592.47        33.07 o                         
   0  15   3        251.35        239.04        23.67 o                         
   1  15   3        551.96        601.19        27.09 o                         
   2  15   3        456.11        508.90        33.90 o                         
  -3  16   3          9.25          8.24        36.35 o                         
  -2  16   3        324.26        262.09        48.90 o                         
  -1  16   3        103.38         82.99        23.73 o                         
   0  16   3          6.54         -6.07        12.12 o                         
   1  16   3        104.79        104.52        19.90 o                         
   0  17   3        548.75        609.57        66.28 o                         
   1  17   3        749.19        743.02        77.99 o                         
   0   0   4      75666.69      76235.42       852.34 o                         
   1   0   4        199.80        222.08         9.45 o                         
   2   0   4      83411.45      82967.87       661.82 o                         
   3   0   4         53.46         57.84         4.91 o                         
   4   0   4       7416.08       7463.52        76.04 o                         
   5   0   4         21.48         20.73         6.00 o                         
   6   0   4       2937.54       2976.23        57.95 o                         
   7   0   4          0.54          0.09        21.69 o                         
  -7   1   4        274.39        264.77        60.46 o                         
  -6   1   4        875.29        825.88        27.65 o                         
  -5   1   4       1217.10       1190.49        23.33 o                         
  -4   1   4       3133.19       3026.49        40.97 o                         
  -3   1   4       4500.27       4494.04        46.80 o                         
  -2   1   4       2299.09       2189.65        32.51 o                         
  -1   1   4      10071.99      10147.08        96.90 o                         
   0   1   4       4292.68       4314.96        46.95 o                         
   1   1   4      10201.37      10385.61       105.32 o                         
   2   1   4       2332.18       2325.29        31.39 o                         
   3   1   4       4428.67       4376.04        46.22 o                         
   4   1   4       3109.42       3197.51        42.00 o                         
   5   1   4       1237.67       1283.84        22.89 o                         
   6   1   4        883.23        916.32        29.39 o                         
   7   1   4        269.44        270.91        46.23 o                         
  -7   2   4         95.49        121.29        46.95 o                         
  -6   2   4         33.92         23.25        14.14 o                         
  -5   2   4         53.86         59.90         9.28 o                         
  -4   2   4       1067.47       1097.63        27.93 o                         
  -3   2   4       1032.68       1010.89        20.45 o                         
  -2   2   4        980.42        989.33        18.87 o                         
  -1   2   4        946.78       1024.99        17.43 o                         
   0   2   4       2385.25       2354.86        37.19 o                         
   1   2   4        954.38        986.93        13.80 o                         
   2   2   4        972.03        979.29        14.07 o                         
   3   2   4       1028.39       1015.64        14.22 o                         
   4   2   4       1073.35       1079.49        20.97 o                         
   5   2   4         55.16         47.65         9.19 o                         
   6   2   4         32.01         26.48        12.98 o                         
   7   2   4         95.15         87.88        36.84 o                         
  -7   3   4        190.01        166.12        53.87 o                         
  -6   3   4        311.59        302.65        26.78 o                         
  -5   3   4        936.41        983.14        24.57 o                         
  -4   3   4       1297.71       1288.25        24.89 o                         
  -3   3   4       4260.14       4251.91        53.61 o                         
  -2   3   4       2157.33       2170.54        28.12 o                         
  -1   3   4       9479.49       9358.78        75.29 o                         
   0   3   4       5997.88       5887.71        53.60 o                         
   1   3   4       9381.40       9158.58        68.80 o                         
   2   3   4       2160.20       2111.99        22.40 o                         
   3   3   4       4312.48       4270.55        41.44 o                         
   4   3   4       1295.90       1324.31        18.09 o                         
   5   3   4        921.48        908.57        17.50 o                         
   6   3   4        312.05        302.97        19.96 o                         
   7   3   4        193.59        146.41        43.05 o                         
  -7   4   4         11.75         18.41        39.83 o                         
  -6   4   4        117.50        140.56        22.02 o                         
  -5   4   4       1162.70       1213.79        27.09 o                         
  -4   4   4        106.98        111.57        10.53 o                         
  -3   4   4        576.79        559.53        20.44 o                         
  -2   4   4        996.35       1021.83        20.64 o                         
  -1   4   4       4312.78       4248.48        42.25 o                         
   0   4   4        228.69        228.84         8.23 o                         
   1   4   4       4267.27       4243.26        35.71 o                         
   2   4   4        994.45       1009.95        15.57 o                         
   3   4   4        598.69        588.90        12.38 o                         
   4   4   4        108.40        115.28         6.30 o                         
   5   4   4       1157.43       1158.20        23.52 o                         
   6   4   4        116.96        116.88        14.76 o                         
  -7   5   4        188.99        211.28        53.17 o                         
  -6   5   4        360.94        350.94        29.70 o                         
  -5   5   4       2219.69       2238.23        44.67 o                         
  -4   5   4       2168.57       2137.09        37.85 o                         
  -3   5   4      12806.08      12800.86       125.51 o                         
  -2   5   4       1754.31       1775.11        31.80 o                         
  -1   5   4      33409.70      33298.75       247.22 o                         
   0   5   4       7464.72       7343.69       100.80 o                         
   1   5   4      33365.35      32760.05       220.83 o                         
   2   5   4       1724.78       1683.97        19.35 o                         
   3   5   4      12827.44      12778.26        88.17 o                         
   4   5   4       2189.87       2181.17        23.83 o                         
   5   5   4       2214.26       2239.96        26.23 o                         
   6   5   4        353.12        344.43        18.70 o                         
  -6   6   4        579.62        551.27        39.97 o                         
  -5   6   4       2722.21       2800.19        47.17 o                         
  -4   6   4       1618.05       1643.12        33.49 o                         
  -3   6   4        464.10        466.22        13.98 o                         
  -2   6   4      12059.21      12011.03       119.00 o                         
  -1   6   4       3638.03       3690.99        51.25 o                         
   0   6   4      10229.61       9977.52       100.59 o                         
   1   6   4       3646.17       3685.93        32.93 o                         
   2   6   4      12061.17      11913.63        84.50 o                         
   3   6   4        460.08        456.86        10.72 o                         
   4   6   4       1616.66       1584.45        19.64 o                         
   5   6   4       2723.32       2729.68        33.17 o                         
   6   6   4        580.11        539.44        24.53 o                         
  -6   7   4        228.72        186.08        27.32 o                         
  -5   7   4        269.67        275.33        16.26 o                         
  -4   7   4        276.18        260.27        11.24 o                         
  -3   7   4       2027.38       2016.79        28.41 o                         
  -2   7   4       1963.87       2011.05        33.90 o                         
  -1   7   4       4798.39       4829.96        56.14 o                         
   0   7   4        489.98        478.07        13.22 o                         
   1   7   4       4725.56       4607.12        39.64 o                         
   2   7   4       1955.00       1925.85        21.90 o                         
   3   7   4       2058.16       2064.43        25.22 o                         
   4   7   4        282.85        277.70         9.07 o                         
   5   7   4        264.12        257.25         8.97 o                         
   6   7   4        226.04        177.24        28.48 o                         
  -6   8   4          2.20          8.85        33.57 o                         
  -5   8   4        446.90        459.06        19.04 o                         
  -4   8   4       1613.78       1602.93        30.55 o                         
  -3   8   4         86.74         94.44        10.16 o                         
  -2   8   4        216.14        207.71        10.74 o                         
  -1   8   4        575.36        592.80        15.00 o                         
   0   8   4       6124.77       6130.81        69.35 o                         
   1   8   4        578.05        571.45        11.29 o                         
   2   8   4        214.85        219.96         7.30 o                         
   3   8   4         85.94         96.25         6.97 o                         
   4   8   4       1614.80       1599.52        23.30 o                         
   5   8   4        446.79        439.32        11.91 o                         
   6   8   4          1.75        -15.96        37.69 o                         
  -6   9   4          1.11         10.34        44.74 o                         
  -5   9   4        362.68        357.47        21.06 o                         
  -4   9   4         43.41         36.94         7.65 o                         
  -3   9   4       2009.98       2073.13        34.50 o                         
  -2   9   4         19.85         23.40         8.30 o                         
  -1   9   4       3186.87       3231.25        40.52 o                         
   0   9   4        172.71        182.81         9.66 o                         
   1   9   4       3129.82       3161.65        31.75 o                         
   2   9   4         19.94         19.31         4.30 o                         
   3   9   4       2038.97       2058.06        25.41 o                         
   4   9   4         43.32         42.83         7.04 o                         
   5   9   4        353.63        376.90        11.82 o                         
   6   9   4          1.16         22.53        36.05 o                         
  -5  10   4        114.10        109.34        21.46 o                         
  -4  10   4         45.69         40.90        10.73 o                         
  -3  10   4        156.04        175.56        15.27 o                         
  -2  10   4       3531.09       3487.13        45.91 o                         
  -1  10   4        466.07        443.30        14.83 o                         
   0  10   4        541.68        557.14        17.74 o                         
   1  10   4        462.55        449.24        12.75 o                         
   2  10   4       3532.70       3486.25        39.55 o                         
   3  10   4        157.69        173.79         7.84 o                         
   4  10   4         44.36         49.42         7.18 o                         
   5  10   4        113.69        106.79        14.62 o                         
   6  10   4        250.69        299.16        49.34 o                         
  -5  11   4        535.07        527.77        39.68 o                         
  -4  11   4        369.23        406.02        19.56 o                         
  -3  11   4       2821.34       2902.89        45.93 o                         
  -2  11   4        436.70        435.46        16.43 o                         
  -1  11   4       5801.25       5870.56        62.52 o                         
   0  11   4        250.60        236.70        11.27 o                         
   1  11   4       5862.70       5992.06        79.22 o                         
   2  11   4        443.97        446.77        14.92 o                         
   3  11   4       2789.03       2828.68        29.05 o                         
   4  11   4        362.93        393.04        13.84 o                         
   5  11   4        545.68        535.91        35.38 o                         
  -5  12   4        467.18        430.55        43.06 o                         
  -4  12   4         32.71         34.02        13.34 o                         
  -3  12   4         52.98         36.33        10.61 o                         
  -2  12   4       1368.94       1412.76        27.74 o                         
  -1  12   4        493.97        479.35        14.28 o                         
   0  12   4        553.64        562.79        15.95 o                         
   1  12   4        495.23        486.29        18.68 o                         
   2  12   4       1368.95       1370.68        28.07 o                         
   3  12   4         52.05         39.13         5.92 o                         
   4  12   4         32.68         29.76        10.19 o                         
  -4  13   4        312.00        325.78        23.12 o                         
  -3  13   4         87.51         90.34        16.18 o                         
  -2  13   4        537.43        570.94        18.70 o                         
  -1  13   4        241.69        258.79        12.47 o                         
   0  13   4        336.87        299.15        16.19 o                         
   1  13   4        244.89        271.30        13.91 o                         
   2  13   4        545.00        535.14        21.25 o                         
   3  13   4         85.89         76.77        10.89 o                         
   4  13   4        304.87        259.03        19.54 o                         
  -4  14   4        252.37        309.24        53.15 o                         
  -3  14   4         69.77         53.23        16.01 o                         
  -2  14   4        869.78        887.85        26.39 o                         
  -1  14   4        173.06        159.29        11.66 o                         
   0  14   4       1328.80       1320.63        30.60 o                         
   1  14   4        173.56        181.10        12.83 o                         
   2  14   4        869.58        868.19        24.44 o                         
   3  14   4         69.51         54.27        13.62 o                         
   4  14   4        252.55        261.46        33.30 o                         
  -3  15   4         31.31         16.23        20.20 o                         
  -2  15   4         44.25         28.23        12.43 o                         
  -1  15   4         52.26         35.15        13.00 o                         
   0  15   4        498.45        456.54        26.46 o                         
   1  15   4         51.22         43.17        14.59 o                         
   2  15   4         45.89         36.10        17.65 o                         
   3  15   4         31.89         32.51        37.78 o                         
  -3  16   4          8.22         16.48        36.34 o                         
  -2  16   4        342.04        382.48        55.05 o                         
  -1  16   4         65.94        102.46        20.53 o                         
   0  16   4        119.04         75.12        18.22 o                         
   1  16   4         66.39         30.59        20.80 o                         
   0  17   4         67.30          7.58        34.01 o                         
   1  17   4         99.38         57.15        37.98 o                         
   1   0   5       3086.98       3131.42        36.19 o                         
   2   0   5          5.43          3.21         4.09 o                         
   3   0   5        284.87        274.43        13.89 o                         
   4   0   5          0.75          6.10         5.15 o                         
   5   0   5       1939.11       1944.59        31.14 o                         
   6   0   5          4.87          7.40        15.14 o                         
   7   0   5         73.32         70.32        31.63 o                         
  -6   1   5        538.34        478.60        24.15 o                         
  -5   1   5        449.70        447.03        14.06 o                         
  -4   1   5       2006.18       2001.79        28.66 o                         
  -3   1   5       4568.85       4624.33        57.26 o                         
  -2   1   5       3954.53       3955.76        46.80 o                         
  -1   1   5       9431.17       9561.18        79.77 o                         
   0   1   5       9219.98       9283.78        88.63 o                         
   1   1   5       9356.18       9589.35        92.06 o                         
   2   1   5       3947.49       3898.56        45.28 o                         
   3   1   5       4605.02       4617.19        52.47 o                         
   4   1   5       2011.42       1960.80        25.78 o                         
   5   1   5        441.63        446.63        15.70 o                         
   6   1   5        536.42        520.72        32.55 o                         
   7   1   5        185.27        177.42        41.41 o                         
  -6   2   5        155.06        114.01        19.25 o                         
  -5   2   5        833.35        847.26        20.39 o                         
  -4   2   5        578.92        552.62        21.24 o                         
  -3   2   5       4104.14       4152.81        48.43 o                         
  -2   2   5        541.02        567.31        20.24 o                         
  -1   2   5      13313.50      13295.24       115.80 o                         
   0   2   5        628.47        637.98        16.16 o                         
   1   2   5      13394.03      13546.74       113.25 o                         
   2   2   5        551.34        555.62        10.58 o                         
   3   2   5       4066.18       4067.80        41.40 o                         
   4   2   5        571.53        593.13        14.67 o                         
   5   2   5        841.55        862.74        20.42 o                         
   6   2   5        157.62        185.12        18.92 o                         
   7   2   5         26.19         30.97        32.20 o                         
  -6   3   5          7.88         -0.22         7.26 o                         
  -5   3   5         67.29         69.15        10.21 o                         
  -4   3   5       3552.93       3595.46        55.50 o                         
  -3   3   5       8204.95       8246.60        80.48 o                         
  -2   3   5       1662.95       1666.55        27.36 o                         
  -1   3   5       2231.38       2237.79        27.69 o                         
   0   3   5      21308.85      21073.62       163.76 o                         
   1   3   5       2263.21       2229.73        26.21 o                         
   2   3   5       1667.25       1649.76        20.94 o                         
   3   3   5       8187.11       8194.78        66.63 o                         
   4   3   5       3549.62       3521.58        37.37 o                         
   5   3   5         73.07         67.44         8.47 o                         
   6   3   5          9.21         11.96        12.36 o                         
  -6   4   5        227.89        187.39        18.57 o                         
  -5   4   5        595.84        583.34        19.55 o                         
  -4   4   5        734.97        766.37        21.04 o                         
  -3   4   5       3533.04       3589.44        46.53 o                         
  -2   4   5       1491.60       1489.95        23.90 o                         
  -1   4   5      10087.12       9976.91        87.97 o                         
   0   4   5        300.59        304.77        10.92 o                         
   1   4   5      10107.47       9912.58        81.44 o                         
   2   4   5       1508.81       1480.36        17.62 o                         
   3   4   5       3523.45       3471.51        33.41 o                         
   4   4   5        722.72        714.04        15.05 o                         
   5   4   5        598.11        566.94        14.88 o                         
   6   4   5        232.25        191.40        16.64 o                         
  -6   5   5        283.30        287.66        38.62 o                         
  -5   5   5        415.40        431.08        15.92 o                         
  -4   5   5        732.44        726.54        21.38 o                         
  -3   5   5       3509.55       3533.55        49.24 o                         
  -2   5   5       2059.64       2101.67        32.16 o                         
  -1   5   5       3896.22       3809.43        41.69 o                         
   0   5   5       1116.46       1130.64        33.06 o                         
   1   5   5       3914.65       3861.57        33.91 o                         
   2   5   5       2065.05       2034.31        22.25 o                         
   3   5   5       3502.89       3528.06        30.30 o                         
   4   5   5        728.46        729.56        14.20 o                         
   5   5   5        415.73        429.49        11.34 o                         
   6   5   5        284.81        273.81        18.47 o                         
  -6   6   5        474.23        456.27        44.88 o                         
  -5   6   5        282.58        284.66        14.13 o                         
  -4   6   5        941.25        969.91        22.21 o                         
  -3   6   5        248.76        249.18        11.95 o                         
  -2   6   5      10617.25      10625.58       107.12 o                         
  -1   6   5        634.70        654.40        16.05 o                         
   0   6   5       6997.66       6949.04        65.61 o                         
   1   6   5        641.19        655.90        13.69 o                         
   2   6   5      10619.55      10550.78        76.45 o                         
   3   6   5        244.91        252.97         9.03 o                         
   4   6   5        939.50        922.59        19.66 o                         
   5   6   5        284.07        282.46         9.55 o                         
   6   6   5        474.94        500.94        25.19 o                         
  -6   7   5        207.78        218.33        29.23 o                         
  -5   7   5        390.37        375.91        17.88 o                         
  -4   7   5       1144.58       1118.86        19.83 o                         
  -3   7   5       1605.81       1637.35        32.53 o                         
  -2   7   5        426.42        420.37        14.77 o                         
  -1   7   5       2954.36       2976.39        37.82 o                         
   0   7   5       4403.77       4339.83        45.61 o                         
   1   7   5       3005.52       2980.22        29.55 o                         
   2   7   5        441.65        458.69         9.77 o                         
   3   7   5       1580.26       1631.41        20.47 o                         
   4   7   5       1133.22       1138.84        17.26 o                         
   5   7   5        397.96        388.35        11.57 o                         
   6   7   5        212.27        217.12        28.40 o                         
  -6   8   5        276.90        295.75        54.98 o                         
  -5   8   5         70.14         64.13        12.52 o                         
  -4   8   5        829.90        856.29        31.13 o                         
  -3   8   5        464.73        460.06        17.27 o                         
  -2   8   5        627.73        630.31        17.21 o                         
  -1   8   5        731.29        728.45        18.51 o                         
   0   8   5         52.77         52.36         7.70 o                         
   1   8   5        718.53        698.52        13.00 o                         
   2   8   5        621.45        606.72        11.16 o                         
   3   8   5        471.14        479.89        11.41 o                         
   4   8   5        834.76        838.86        14.90 o                         
   5   8   5         68.19         53.36         7.57 o                         
   6   8   5        274.87        295.08        53.71 o                         
  -5   9   5        118.69        137.73        22.94 o                         
  -4   9   5       4901.45       4992.04        68.58 o                         
  -3   9   5        457.70        473.92        15.06 o                         
  -2   9   5       2189.78       2230.46        34.39 o                         
  -1   9   5        812.02        850.96        18.98 o                         
   0   9   5      22730.20      22856.45       188.51 o                         
   1   9   5        808.11        827.31        13.43 o                         
   2   9   5       2195.60       2088.93        28.15 o                         
   3   9   5        459.85        453.86        11.02 o                         
   4   9   5       4896.74       5033.93        47.09 o                         
   5   9   5        117.90        104.28         7.69 o                         
   6   9   5         11.56         -7.26        33.16 o                         
  -5  10   5        182.58        134.42        32.63 o                         
  -4  10   5        437.58        411.88        23.09 o                         
  -3  10   5         18.34         14.69         8.01 o                         
  -2  10   5        289.69        286.64        13.42 o                         
  -1  10   5        394.18        399.51        13.89 o                         
   0  10   5        153.23        163.08         9.15 o                         
   1  10   5        390.42        363.76         9.89 o                         
   2  10   5        291.13        288.67        10.51 o                         
   3  10   5         19.67         18.24         5.73 o                         
   4  10   5        436.40        442.33        11.65 o                         
   5  10   5        182.62        191.92        13.34 o                         
  -5  11   5        486.23        524.46        65.07 o                         
  -4  11   5        507.40        502.23        23.00 o                         
  -3  11   5       1115.85       1142.15        26.11 o                         
  -2  11   5        323.72        358.11        17.54 o                         
  -1  11   5       2942.20       2949.88        41.65 o                         
   0  11   5       1617.26       1604.38        23.95 o                         
   1  11   5       2911.99       2932.68        36.18 o                         
   2  11   5        315.60        330.61        10.83 o                         
   3  11   5       1132.10       1122.80        16.73 o                         
   4  11   5        514.61        508.49        15.69 o                         
   5  11   5        480.63        507.86        62.07 o                         
  -5  12   5        150.38        154.36        44.34 o                         
  -4  12   5        325.35        351.90        21.05 o                         
  -3  12   5        246.95        261.84        14.73 o                         
  -2  12   5       2302.13       2340.02        42.79 o                         
  -1  12   5        598.82        612.62        18.64 o                         
   0  12   5       1658.81       1682.49        27.13 o                         
   1  12   5        593.50        571.91        19.86 o                         
   2  12   5       2303.28       2224.49        34.78 o                         
   3  12   5        250.04        243.40        11.17 o                         
   4  12   5        324.32        298.99        15.75 o                         
  -4  13   5         61.20         63.50        16.56 o                         
  -3  13   5        560.50        565.09        25.89 o                         
  -2  13   5         10.12          3.74         9.13 o                         
  -1  13   5        360.41        371.13        13.11 o                         
   0  13   5        147.37        153.15         9.51 o                         
   1  13   5        359.09        357.94        16.01 o                         
   2  13   5          9.59         16.49         9.04 o                         
   3  13   5        560.25        577.74        18.98 o                         
   4  13   5         61.71         65.60        13.56 o                         
  -4  14   5        205.11        264.48        50.38 o                         
  -3  14   5        798.96        883.76        38.78 o                         
  -2  14   5         56.93         38.70        11.21 o                         
  -1  14   5       1748.08       1669.66        28.24 o                         
   0  14   5        559.79        548.18        18.88 o                         
   1  14   5       1748.32       1783.25        35.79 o                         
   2  14   5         56.00         47.73        11.88 o                         
   3  14   5        798.88        787.09        26.29 o                         
   4  14   5        206.06        196.16        51.24 o                         
  -3  15   5        694.59        793.59        79.15 o                         
  -2  15   5         85.99         60.55        15.61 o                         
  -1  15   5        414.33        408.87        20.19 o                         
   0  15   5        533.33        521.97        36.14 o                         
   1  15   5        403.82        408.60        26.69 o                         
   2  15   5         86.36         86.54        18.24 o                         
   3  15   5        701.25        630.35        70.19 o                         
  -2  16   5        320.18        369.14        51.80 o                         
  -1  16   5        285.05        262.31        32.14 o                         
   0  16   5        153.90        156.86        22.95 o                         
   1  16   5        282.91        298.17        34.30 o                         
   2  16   5        320.31        270.19        59.08 o                         
   0  17   5          7.69        -16.08        35.45 o                         
   0   0   6       1192.27       1208.50        25.28 o                         
   1   0   6       6750.79       6868.17        67.05 o                         
   2   0   6         34.87         43.75         4.43 o                         
   3   0   6       3055.07       3045.25        40.58 o                         
   4   0   6        144.24        148.78         9.08 o                         
   5   0   6        678.20        622.26        17.15 o                         
   6   0   6          7.96          8.54        15.12 o                         
   7   0   6        124.82        104.60        38.67 o                         
  -6   1   6        247.61        263.75        22.05 o                         
  -5   1   6        729.11        719.06        20.22 o                         
  -4   1   6        191.02        176.93         8.76 o                         
  -3   1   6       4581.63       4584.10        52.60 o                         
  -2   1   6        946.69        928.02        16.80 o                         
  -1   1   6       6567.95       6588.90        59.92 o                         
   0   1   6        750.23        822.92        15.81 o                         
   1   1   6       6641.24       6638.74        73.66 o                         
   2   1   6        938.38        927.93        19.01 o                         
   3   1   6       4544.90       4555.69        51.77 o                         
   4   1   6        196.92        193.49         9.80 o                         
   5   1   6        738.74        710.82        21.67 o                         
   6   1   6        245.56        273.15        27.49 o                         
   7   1   6        364.20        405.24        59.04 o                         
  -6   2   6        501.16        449.62        27.56 o                         
  -5   2   6       1421.04       1334.22        41.38 o                         
  -4   2   6       1932.62       1974.58        35.55 o                         
  -3   2   6       7097.79       7101.01        78.79 o                         
  -2   2   6       1858.15       1877.05        28.27 o                         
  -1   2   6      19168.99      19036.77       161.37 o                         
   0   2   6       2768.07       2834.50        34.76 o                         
   1   2   6      19141.24      18959.10       168.77 o                         
   2   2   6       1849.98       1821.99        24.70 o                         
   3   2   6       7111.35       7071.29        66.46 o                         
   4   2   6       1938.47       1923.02        27.07 o                         
   5   2   6       1417.62       1436.97        29.65 o                         
   6   2   6        499.06        467.34        26.64 o                         
  -6   3   6        104.57        113.18        16.73 o                         
  -5   3   6         72.68         86.85        13.05 o                         
  -4   3   6      15020.57      14905.54       147.73 o                         
  -3   3   6       3754.95       3708.70        49.02 o                         
  -2   3   6      12376.41      12459.01       114.08 o                         
  -1   3   6        866.38        877.42        15.09 o                         
   0   3   6      83599.33      82892.78       679.69 o                         
   1   3   6        847.26        832.82        14.14 o                         
   2   3   6      12375.20      12194.08        94.26 o                         
   3   3   6       3764.77       3744.58        34.46 o                         
   4   3   6      15021.42      14946.44       114.96 o                         
   5   3   6         69.84         76.80         7.22 o                         
   6   3   6        104.26         86.23        15.40 o                         
  -6   4   6        358.59        372.91        36.67 o                         
  -5   4   6          1.14         -4.92         8.37 o                         
  -4   4   6       1173.74       1176.04        24.96 o                         
  -3   4   6        212.94        200.87        10.20 o                         
  -2   4   6       1616.71       1623.89        22.62 o                         
  -1   4   6        624.30        621.84        13.10 o                         
   0   4   6       1003.95        988.44        17.75 o                         
   1   4   6        617.13        618.11        12.74 o                         
   2   4   6       1614.00       1622.67        20.61 o                         
   3   4   6        215.40        220.61         8.39 o                         
   4   4   6       1175.67       1166.46        21.29 o                         
   5   4   6          1.13          0.92         5.98 o                         
   6   4   6        357.89        339.96        21.14 o                         
  -6   5   6        871.03        806.34        46.44 o                         
  -5   5   6        287.64        266.90        13.82 o                         
  -4   5   6        601.32        589.93        18.03 o                         
  -3   5   6        130.61        145.00        11.78 o                         
  -2   5   6       6354.45       6418.26        65.54 o                         
  -1   5   6        304.23        312.57        10.20 o                         
   0   5   6       2270.56       2159.83        30.66 o                         
   1   5   6        305.36        305.61         9.15 o                         
   2   5   6       6365.94       6246.36        51.05 o                         
   3   5   6        130.35        150.90         7.60 o                         
   4   5   6        592.89        591.29        13.82 o                         
   5   5   6        287.53        279.47        11.00 o                         
   6   5   6        874.26        798.82        31.77 o                         
  -6   6   6          5.11         13.69        18.40 o                         
  -5   6   6        366.75        364.89        14.62 o                         
  -4   6   6          3.56          4.25         7.77 o                         
  -3   6   6       1780.04       1753.27        29.27 o                         
  -2   6   6         19.08         20.05         7.82 o                         
  -1   6   6       3433.25       3412.19        40.47 o                         
   0   6   6          3.91         12.83         4.79 o                         
   1   6   6       3418.31       3373.56        33.23 o                         
   2   6   6         19.23         21.89         4.85 o                         
   3   6   6       1787.55       1786.95        21.30 o                         
   4   6   6          3.45          4.28         5.73 o                         
   5   6   6        364.49        374.47        11.63 o                         
   6   6   6          5.16          2.01        13.80 o                         
  -6   7   6         26.43         32.06        28.04 o                         
  -5   7   6        137.91        149.64        14.59 o                         
  -4   7   6       1728.61       1779.30        32.40 o                         
  -3   7   6       2630.45       2651.47        49.37 o                         
  -2   7   6          0.78          6.24         7.86 o                         
  -1   7   6       2575.39       2600.02        36.17 o                         
   0   7   6       6734.86       6724.51        71.37 o                         
   1   7   6       2628.48       2630.98        29.95 o                         
   2   7   6          1.78         10.98         4.52 o                         
   3   7   6       2605.03       2645.25        27.07 o                         
   4   7   6       1727.86       1713.66        22.56 o                         
   5   7   6        144.79        132.30         8.78 o                         
   6   7   6         26.73         34.34        20.58 o                         
  -6   8   6          8.79        -17.24        33.53 o                         
  -5   8   6       1246.75       1234.48        81.71 o                         
  -4   8   6        103.87        111.73        11.22 o                         
  -3   8   6       6489.66       6729.98        78.03 o                         
  -2   8   6         31.88         30.54         8.42 o                         
  -1   8   6      15596.47      15577.93       130.59 o                         
   0   8   6        266.03        271.68        11.43 o                         
   1   8   6      15610.53      15545.94       113.38 o                         
   2   8   6         32.64         34.12         5.40 o                         
   3   8   6       6482.64       6521.94        52.73 o                         
   4   8   6        103.27         99.34         6.03 o                         
   5   8   6       1248.86       1210.63        23.00 o                         
   6   8   6          9.05         30.18        32.02 o                         
  -5   9   6         50.84         55.91        25.78 o                         
  -4   9   6         22.50         24.57        11.11 o                         
  -3   9   6       4329.16       4433.36        55.06 o                         
  -2   9   6        174.58        176.37        11.80 o                         
  -1   9   6        760.35        740.99        21.67 o                         
   0   9   6         34.73         41.40         8.37 o                         
   1   9   6        752.56        753.21        13.88 o                         
   2   9   6        174.58        159.32         8.41 o                         
   3   9   6       4333.59       4355.92        37.64 o                         
   4   9   6         22.49         29.17         6.28 o                         
   5   9   6         49.10         49.73        10.20 o                         
   6   9   6         34.59         63.00        38.07 o                         
  -5  10   6         72.70        116.72        32.44 o                         
  -4  10   6         62.46         62.19        11.60 o                         
  -3  10   6        539.37        522.86        17.80 o                         
  -2  10   6        188.91        196.42        16.32 o                         
  -1  10   6       1576.76       1577.60        28.65 o                         
   0  10   6         14.05         18.36         7.63 o                         
   1  10   6       1575.85       1572.57        22.64 o                         
   2  10   6        189.98        166.20         8.39 o                         
   3  10   6        539.84        521.13        11.70 o                         
   4  10   6         61.56         55.50         7.10 o                         
   5  10   6         72.55         58.00        14.08 o                         
  -5  11   6         32.82         91.38        36.06 o                         
  -4  11   6         84.41         97.32        15.52 o                         
  -3  11   6        933.94        914.00        24.80 o                         
  -2  11   6       2804.87       2871.90        43.51 o                         
  -1  11   6        536.31        544.78        17.36 o                         
   0  11   6        721.79        704.82        18.34 o                         
   1  11   6        531.30        551.20        15.43 o                         
   2  11   6       2804.26       2821.61        34.19 o                         
   3  11   6        936.26        928.29        16.33 o                         
   4  11   6         84.93         72.82         8.03 o                         
  -4  12   6         75.28         91.09        17.73 o                         
  -3  12   6        164.46        180.18        16.89 o                         
  -2  12   6        105.17         93.80        10.85 o                         
  -1  12   6        336.21        315.73        14.22 o                         
   0  12   6        323.16        290.22        11.88 o                         
   1  12   6        334.51        325.82        12.96 o                         
   2  12   6        105.45        103.63         7.26 o                         
   3  12   6        165.43        156.69        10.86 o                         
   4  12   6         75.02         58.98        10.73 o                         
  -4  13   6        812.50        844.59        46.09 o                         
  -3  13   6         88.67         78.61        15.87 o                         
  -2  13   6         38.93         29.36        10.44 o                         
  -1  13   6        195.48        183.60        10.95 o                         
   0  13   6       2887.10       2955.74        37.83 o                         
   1  13   6        192.37        195.92        14.15 o                         
   2  13   6         35.99         46.26        10.44 o                         
   3  13   6         90.42         81.04        11.39 o                         
   4  13   6        815.35        779.57        61.90 o                         
  -4  14   6        210.65        238.19        50.93 o                         
  -3  14   6        175.53        151.33        31.18 o                         
  -2  14   6        145.30        141.12        16.54 o                         
  -1  14   6        326.05        349.26        17.31 o                         
   0  14   6         30.44         29.86         9.91 o                         
   1  14   6        327.86        305.47        18.76 o                         
   2  14   6        145.19        132.45        13.67 o                         
   3  14   6        174.44        166.56        17.59 o                         
   4  14   6        210.78        200.76        50.82 o                         
  -3  15   6         60.78         57.59        34.94 o                         
  -2  15   6        169.90        176.47        19.83 o                         
  -1  15   6         28.66         33.75        12.29 o                         
   0  15   6       2444.29       2386.21        49.04 o                         
   1  15   6         28.01         43.24        16.01 o                         
   2  15   6        169.58        214.88        24.34 o                         
   3  15   6         61.20         39.46        35.45 o                         
  -2  16   6         50.29         26.90        31.78 o                         
  -1  16   6         24.32         58.66        31.82 o                         
   0  16   6          0.17          5.21        18.07 o                         
   1  16   6         24.01         13.03        22.03 o                         
   2  16   6         50.56         17.96        39.60 o                         
   0  17   6        472.58        500.00        69.16 o                         
   1   0   7       1174.77       1202.67        20.52 o                         
   2   0   7         14.76         19.71         5.10 o                         
   3   0   7       1935.00       1966.52        27.66 o                         
   4   0   7          7.50          5.14         4.22 o                         
   5   0   7       1771.13       1753.02        30.81 o                         
   6   0   7         10.69         15.49        13.91 o                         
  -6   1   7        498.86        507.40        34.41 o                         
  -5   1   7        837.80        804.24        24.82 o                         
  -4   1   7       1800.28       1759.33        28.64 o                         
  -3   1   7       6038.38       5986.42        70.25 o                         
  -2   1   7       3532.34       3558.38        39.15 o                         
  -1   1   7      15942.63      16102.81       135.93 o                         
   0   1   7       7160.69       7395.59       116.12 o                         
   1   1   7      16043.00      15927.77       151.60 o                         
   2   1   7       3524.51       3617.35        42.13 o                         
   3   1   7       5991.86       5997.60        58.88 o                         
   4   1   7       1805.86       1820.01        25.66 o                         
   5   1   7        848.46        847.34        23.91 o                         
   6   1   7        496.86        546.87        32.66 o                         
  -6   2   7         91.07         85.20        12.79 o                         
  -5   2   7        433.57        470.29        21.08 o                         
  -4   2   7        427.68        421.88        14.31 o                         
  -3   2   7        974.35        974.04        26.57 o                         
  -2   2   7        367.45        377.81        11.06 o                         
  -1   2   7       2472.32       2455.33        31.10 o                         
   0   2   7        783.60        801.11        21.83 o                         
   1   2   7       2463.28       2424.08        36.62 o                         
   2   2   7        365.49        354.35        10.98 o                         
   3   2   7        978.17        954.30        19.26 o                         
   4   2   7        429.13        447.51        13.05 o                         
   5   2   7        432.90        436.37        15.59 o                         
   6   2   7         90.52         90.15        17.90 o                         
  -6   3   7         10.87         -6.13        20.00 o                         
  -5   3   7         45.90         42.63         9.78 o                         
  -4   3   7       2169.77       2170.37        41.19 o                         
  -3   3   7       4967.26       4926.86        64.03 o                         
  -2   3   7        241.73        256.14         9.23 o                         
  -1   3   7       2410.27       2369.44        27.98 o                         
   0   3   7      10647.38      10807.03       154.66 o                         
   1   3   7       2396.00       2421.72        31.34 o                         
   2   3   7        240.33        234.93         9.97 o                         
   3   3   7       4975.87       4963.66        48.11 o                         
   4   3   7       2170.93       2165.90        30.04 o                         
   5   3   7         42.57         34.84         7.52 o                         
   6   3   7         10.34        -14.62        18.47 o                         
  -6   4   7         26.96         27.24        21.43 o                         
  -5   4   7        349.96        321.08        20.88 o                         
  -4   4   7         72.44         79.23        12.00 o                         
  -3   4   7       1599.98       1651.41        32.69 o                         
  -2   4   7        862.54        876.28        17.42 o                         
  -1   4   7       3978.41       3922.79        45.69 o                         
   0   4   7        509.55        499.34        12.41 o                         
   1   4   7       3976.02       3849.65        40.33 o                         
   2   4   7        861.08        866.53        20.80 o                         
   3   4   7       1601.33       1630.20        22.07 o                         
   4   4   7         73.47         71.56         6.82 o                         
   5   4   7        349.47        343.04        12.23 o                         
   6   4   7         26.60         29.56        18.24 o                         
  -6   5   7        322.79        278.38        30.25 o                         
  -5   5   7        767.62        748.92        22.50 o                         
  -4   5   7        879.49        878.05        28.19 o                         
  -3   5   7       2793.90       2786.65        44.70 o                         
  -2   5   7        741.22        724.26        16.44 o                         
  -1   5   7       5364.93       5310.71        57.72 o                         
   0   5   7         50.10         53.17         5.59 o                         
   1   5   7       5284.01       5202.27        51.34 o                         
   2   5   7        735.29        709.17        14.62 o                         
   3   5   7       2830.67       2775.59        30.02 o                         
   4   5   7        883.90        914.03        16.96 o                         
   5   5   7        759.08        740.36        15.96 o                         
   6   5   7        321.05        364.04        26.36 o                         
  -6   6   7        309.23        334.32        37.67 o                         
  -5   6   7        249.48        241.55        15.75 o                         
  -4   6   7       2054.05       2103.71        45.02 o                         
  -3   6   7        453.64        438.12        23.84 o                         
  -2   6   7      10178.52      10418.65       111.63 o                         
  -1   6   7        634.70        630.61        15.90 o                         
   0   6   7      13594.98      13529.09       105.16 o                         
   1   6   7        632.08        622.00        12.22 o                         
   2   6   7      10178.40      10174.18        81.40 o                         
   3   6   7        455.35        454.67        14.44 o                         
   4   6   7       2054.22       2063.98        25.91 o                         
   5   6   7        248.70        247.47        10.81 o                         
   6   6   7        309.12        306.98        31.86 o                         
  -6   7   7        498.75        546.24        65.96 o                         
  -5   7   7        219.75        214.25        21.24 o                         
  -4   7   7       1089.30       1107.01        31.30 o                         
  -3   7   7       1543.55       1494.81        64.20 o                         
  -2   7   7       1788.38       1793.90        47.82 o                         
  -1   7   7       2147.40       2094.20        30.44 o                         
   0   7   7       1444.95       1441.42        22.11 o                         
   1   7   7       2108.00       2095.11        30.29 o                         
   2   7   7       1761.27       1771.48        22.98 o                         
   3   7   7       1563.11       1545.84        19.89 o                         
   4   7   7       1110.35       1149.83        18.07 o                         
   5   7   7        213.97        204.14        11.01 o                         
   6   7   7        489.90        461.83        46.33 o                         
  -6   8   7        125.07         51.21        37.66 o                         
  -5   8   7        123.88         86.30        22.52 o                         
  -4   8   7        448.34        439.24        27.99 o                         
  -3   8   7        525.82        549.34        19.41 o                         
  -2   8   7       1030.74       1063.04        41.12 o                         
  -1   8   7       1179.68       1190.21        24.19 o                         
   0   8   7       1137.83       1145.93        21.18 o                         
   1   8   7       1185.20       1215.25        20.09 o                         
   2   8   7       1031.78       1060.03        17.40 o                         
   3   8   7        522.97        509.60        11.88 o                         
   4   8   7        447.54        446.36        12.33 o                         
   5   8   7        124.81        125.29        11.03 o                         
   6   8   7        125.38        160.90        42.77 o                         
  -5   9   7         54.78         77.75        34.22 o                         
  -4   9   7       3236.26       3398.09        59.88 o                         
  -3   9   7        197.05        195.68        13.89 o                         
  -2   9   7        508.53        542.99        19.55 o                         
  -1   9   7        369.15        357.54        17.19 o                         
   0   9   7      13089.08      13191.14       117.40 o                         
   1   9   7        371.78        359.42        11.47 o                         
   2   9   7        503.66        499.45        12.42 o                         
   3   9   7        195.57        208.48         8.27 o                         
   4   9   7       3240.29       3300.26        36.94 o                         
   5   9   7         55.34         48.68        10.31 o                         
   6   9   7         11.82        -13.46        36.11 o                         
  -5  10   7         75.71         28.38        31.29 o                         
  -4  10   7         56.85         51.93        12.68 o                         
  -3  10   7         97.60         96.97        11.58 o                         
  -2  10   7        121.81        132.49        12.03 o                         
  -1  10   7        186.64        193.84        12.55 o                         
   0  10   7         87.28         81.04         9.59 o                         
   1  10   7        185.16        177.02         8.91 o                         
   2  10   7        121.44        120.91         7.99 o                         
   3  10   7         98.52         84.97         7.19 o                         
   4  10   7         57.15         54.91         6.85 o                         
   5  10   7         75.30         47.83        18.34 o                         
  -5  11   7        308.41        275.13        48.66 o                         
  -4  11   7        271.70        244.87        21.88 o                         
  -3  11   7        812.60        892.38        25.34 o                         
  -2  11   7       1316.19       1267.73        34.59 o                         
  -1  11   7       2103.88       2107.50        33.89 o                         
   0  11   7        198.57        212.42        11.43 o                         
   1  11   7       2128.27       2109.93        30.63 o                         
   2  11   7       1326.00       1312.53        20.54 o                         
   3  11   7        799.52        805.86        16.06 o                         
   4  11   7        262.75        241.10        11.64 o                         
  -4  12   7        457.21        415.63        30.60 o                         
  -3  12   7        390.60        458.74        26.51 o                         
  -2  12   7       1928.73       1944.58        36.95 o                         
  -1  12   7        526.77        529.02        19.02 o                         
   0  12   7       2335.54       2385.75        33.53 o                         
   1  12   7        527.78        542.74        18.20 o                         
   2  12   7       1928.14       1997.10        28.20 o                         
   3  12   7        389.91        374.11        15.31 o                         
   4  12   7        457.74        422.32        32.86 o                         
  -4  13   7        228.33        267.70        52.91 o                         
  -3  13   7        721.05        736.36        31.46 o                         
  -2  13   7        100.34        108.54        13.02 o                         
  -1  13   7        852.33        869.99        22.91 o                         
   0  13   7        595.47        608.82        17.27 o                         
   1  13   7        870.25        848.85        27.33 o                         
   2  13   7        101.78        108.54        12.89 o                         
   3  13   7        711.68        703.43        22.76 o                         
   4  13   7        226.91        216.85        23.39 o                         
  -4  14   7         19.28         37.82        39.05 o                         
  -3  14   7        692.36        742.38        42.45 o                         
  -2  14   7          4.46          8.19        14.25 o                         
  -1  14   7       1334.42       1344.57        30.86 o                         
   0  14   7         23.62         22.30         8.66 o                         
   1  14   7       1335.12       1383.70        38.50 o                         
   2  14   7          4.60          5.58        13.58 o                         
   3  14   7        691.86        671.56        37.43 o                         
  -3  15   7        383.18        298.63        57.32 o                         
  -2  15   7         92.83         95.37        22.18 o                         
  -1  15   7        341.77        337.46        20.25 o                         
   0  15   7        520.12        465.42        21.01 o                         
   1  15   7        350.15        374.55        26.69 o                         
   2  15   7         92.63         97.59        27.82 o                         
  -1  16   7          9.76        -38.68        38.68 o                         
   0  16   7         45.73         42.83        18.59 o                         
   1  16   7          9.68          6.60        21.20 o                         
   0   0   8      39813.66      40852.60       551.82 o                         
   1   0   8        389.71        413.93        11.21 o                         
   2   0   8      39005.88      38873.40       299.99 o                         
   3   0   8        195.33        204.80        11.70 o                         
   4   0   8       5729.65       5756.66        59.70 o                         
   5   0   8         29.78         18.98         8.90 o                         
   6   0   8       1475.27       1431.10        51.86 o                         
  -6   1   8        754.48        809.42        38.89 o                         
  -5   1   8       1025.68        910.32        39.03 o                         
  -4   1   8       1506.66       1504.18        34.29 o                         
  -3   1   8       3046.20       3040.18        45.45 o                         
  -2   1   8       4777.10       4754.17        44.83 o                         
  -1   1   8       6341.39       6268.72        67.82 o                         
   0   1   8        742.25        752.01        16.21 o                         
   1   1   8       6244.78       6183.65        64.64 o                         
   2   1   8       4754.41       4748.44        52.78 o                         
   3   1   8       3096.45       3129.00        36.98 o                         
   4   1   8       1523.18       1518.85        23.98 o                         
   5   1   8       1010.09       1024.77        22.32 o                         
   6   1   8        748.25        820.91        40.09 o                         
  -6   2   8         63.22         44.25        21.78 o                         
  -5   2   8         34.98         33.46         9.67 o                         
  -4   2   8        424.67        416.54        14.63 o                         
  -3   2   8        323.95        303.93        13.14 o                         
  -2   2   8        315.09        316.76        10.06 o                         
  -1   2   8        290.50        299.50         9.96 o                         
   0   2   8        377.64        392.06        11.48 o                         
   1   2   8        296.17        314.42        15.22 o                         
   2   2   8        308.86        307.67        10.20 o                         
   3   2   8        320.66        317.91        12.07 o                         
   4   2   8        429.28        412.18        13.14 o                         
   5   2   8         36.21         30.45         7.99 o                         
   6   2   8         61.43         44.96        18.48 o                         
  -6   3   8        275.10        240.04        29.43 o                         
  -5   3   8        863.50        845.23        23.27 o                         
  -4   3   8        702.85        717.48        22.81 o                         
  -3   3   8       2001.59       2068.55        36.49 o                         
  -2   3   8       3483.53       3546.60        45.83 o                         
  -1   3   8       5066.45       5060.02        48.25 o                         
   0   3   8       1543.85       1579.57        36.71 o                         
   1   3   8       5133.38       5125.48        56.88 o                         
   2   3   8       3480.89       3509.36        36.97 o                         
   3   3   8       1966.96       1999.38        28.76 o                         
   4   3   8        704.65        723.94        16.35 o                         
   5   3   8        874.36        876.15        23.85 o                         
   6   3   8        274.51        297.30        31.05 o                         
  -6   4   8         84.18         74.02        27.22 o                         
  -5   4   8        607.22        623.32        19.58 o                         
  -4   4   8        138.03        128.78        13.46 o                         
  -3   4   8        953.95        954.98        30.00 o                         
  -2   4   8        496.78        480.64        14.22 o                         
  -1   4   8       3186.53       3227.74        33.30 o                         
   0   4   8        237.37        261.41        10.34 o                         
   1   4   8       3152.44       3157.79        38.46 o                         
   2   4   8        496.14        515.38        13.84 o                         
   3   4   8        970.35        964.43        17.41 o                         
   4   4   8        138.47        131.54         9.80 o                         
   5   4   8        602.76        581.15        17.58 o                         
   6   4   8         84.04         90.36        29.91 o                         
  -6   5   8        578.36        551.27        55.95 o                         
  -5   5   8       1385.36       1414.64        39.61 o                         
  -4   5   8        531.90        545.28        21.25 o                         
  -3   5   8       7881.43       7970.12        92.34 o                         
  -2   5   8       5644.29       5743.86        57.35 o                         
  -1   5   8      18667.96      18493.17       142.50 o                         
   0   5   8        622.08        619.14        14.91 o                         
   1   5   8      18697.46      18532.21       203.02 o                         
   2   5   8       5664.07       5595.85        55.08 o                         
   3   5   8       7867.25       7844.31        65.17 o                         
   4   5   8        516.81        513.21        14.13 o                         
   5   5   8       1389.22       1360.02        24.20 o                         
   6   5   8        584.55        552.37        56.69 o                         
  -6   6   8        313.88        349.22        53.28 o                         
  -5   6   8       1344.25       1323.40        59.57 o                         
  -4   6   8       1120.50       1144.31        36.36 o                         
  -3   6   8        668.71        659.79        19.55 o                         
  -2   6   8       6172.79       6344.82        73.09 o                         
  -1   6   8       1280.56       1257.17        21.81 o                         
   0   6   8       6211.38       6267.36        57.03 o                         
   1   6   8       1286.60       1259.52        20.84 o                         
   2   6   8       6171.87       6110.66        60.26 o                         
   3   6   8        665.31        642.55        13.42 o                         
   4   6   8       1121.18       1098.36        23.85 o                         
   5   6   8       1345.52       1394.51        23.34 o                         
  -5   7   8        413.30        467.81        61.34 o                         
  -4   7   8        927.70        902.80        31.86 o                         
  -3   7   8       1097.24        996.35        34.75 o                         
  -2   7   8        148.85        156.30        14.72 o                         
  -1   7   8       3295.53       3298.95        48.09 o                         
   0   7   8       3091.25       3185.23        37.01 o                         
   1   7   8       3346.33       3343.79        35.07 o                         
   2   7   8        155.28        173.92         8.44 o                         
   3   7   8       1074.85       1090.69        17.95 o                         
   4   7   8        922.52        918.54        15.73 o                         
   5   7   8        417.85        428.42        15.70 o                         
  -5   8   8        208.48        186.05        26.93 o                         
  -4   8   8        670.35        678.00        29.55 o                         
  -3   8   8        140.58        124.01        12.06 o                         
  -2   8   8        294.15        318.99        17.02 o                         
  -1   8   8        254.35        267.00        12.52 o                         
   0   8   8       2414.07       2430.53        29.27 o                         
   1   8   8        256.26        248.40         9.22 o                         
   2   8   8        293.79        277.63        10.17 o                         
   3   8   8        139.61        126.41         6.96 o                         
   4   8   8        670.67        688.04        15.59 o                         
   5   8   8        208.78        228.49        13.49 o                         
  -5   9   8        669.60        662.79        77.52 o                         
  -4   9   8         19.37         22.33        12.27 o                         
  -3   9   8        825.75        815.06        29.06 o                         
  -2   9   8        241.42        247.23        15.03 o                         
  -1   9   8       2566.49       2598.34        39.18 o                         
   0   9   8        122.52        118.24         8.74 o                         
   1   9   8       2605.36       2604.28        37.75 o                         
   2   9   8        241.31        246.74        10.10 o                         
   3   9   8        805.00        800.48        16.33 o                         
   4   9   8         19.47         24.75         7.33 o                         
   5   9   8        676.71        678.80        26.32 o                         
  -5  10   8        114.14        157.37        39.56 o                         
  -4  10   8        117.26        103.54        16.92 o                         
  -3  10   8        426.29        398.42        19.24 o                         
  -2  10   8       1692.33       1657.93        35.09 o                         
  -1  10   8        972.07        964.90        24.94 o                         
   0  10   8        742.11        751.56        18.82 o                         
   1  10   8        968.56        896.92        16.57 o                         
   2  10   8       1693.50       1709.16        24.15 o                         
   3  10   8        428.22        406.13        13.27 o                         
   4  10   8        116.22        116.68         9.51 o                         
   5  10   8        113.45        112.10        25.79 o                         
  -4  11   8        265.40        270.54        24.59 o                         
  -3  11   8       1549.53       1622.69        40.06 o                         
  -2  11   8        295.44        297.57        15.33 o                         
  -1  11   8       3825.93       3880.67        53.03 o                         
   0  11   8        273.59        268.02        12.19 o                         
   1  11   8       3780.66       3839.78        47.13 o                         
   2  11   8        289.88        289.69        10.79 o                         
   3  11   8       1574.52       1539.01        26.42 o                         
   4  11   8        270.55        245.89        13.64 o                         
  -4  12   8         60.89         42.36        20.15 o                         
  -3  12   8         74.32         59.33        16.25 o                         
  -2  12   8        723.66        706.30        21.93 o                         
  -1  12   8        196.74        181.71        12.31 o                         
   0  12   8        576.37        589.66        15.85 o                         
   1  12   8        197.70        182.94        10.57 o                         
   2  12   8        723.85        663.63        15.75 o                         
   3  12   8         73.83         70.98        10.89 o                         
   4  12   8         60.73         54.73        17.86 o                         
  -4  13   8        313.90        288.22        55.56 o                         
  -3  13   8         98.05        120.31        24.58 o                         
  -2  13   8        286.61        297.37        18.96 o                         
  -1  13   8        156.26        157.86        12.05 o                         
   0  13   8        514.96        483.53        13.27 o                         
   1  13   8        153.59        183.09        16.37 o                         
   2  13   8        280.63        283.19        26.25 o                         
   3  13   8         99.45         99.30        13.66 o                         
   4  13   8        319.85        284.30        74.76 o                         
  -3  14   8         13.25         14.96        18.20 o                         
  -2  14   8        492.57        469.03        27.99 o                         
  -1  14   8         46.98         67.59        14.13 o                         
   0  14   8        808.83        783.56        24.10 o                         
   1  14   8         47.38         65.72        17.88 o                         
   2  14   8        492.76        472.12        32.15 o                         
   3  14   8         13.04          8.87        37.61 o                         
  -3  15   8         19.63         -8.38        36.25 o                         
  -2  15   8        543.06        479.95        48.94 o                         
  -1  15   8         41.08         27.38        14.71 o                         
   0  15   8          0.04         -3.39        15.23 o                         
   1  15   8         41.90         38.10        18.07 o                         
   2  15   8        541.85        526.07        37.55 o                         
  -1  16   8         23.92         19.34        25.12 o                         
   0  16   8        108.56         58.64        38.52 o                         
   1  16   8         24.27         36.65        23.06 o                         
   1   0   9       2359.91       2416.17        32.84 o                         
   2   0   9          1.75          2.99         5.17 o                         
   3   0   9          4.11          1.84         6.40 o                         
   4   0   9          0.01         -1.86         6.24 o                         
   5   0   9       1246.74       1238.69        29.63 o                         
   6   0   9          0.54          1.63        16.96 o                         
  -6   1   9        264.13        274.25        28.96 o                         
  -5   1   9        644.34        622.41        29.87 o                         
  -4   1   9        749.59        741.29        21.51 o                         
  -3   1   9       1129.53       1156.52        24.26 o                         
  -2   1   9       2819.86       2867.00        31.23 o                         
  -1   1   9       3438.68       3425.03        45.02 o                         
   0   1   9       1831.47       1869.86        30.13 o                         
   1   1   9       3469.97       3429.97        41.19 o                         
   2   1   9       2826.32       2805.45        37.05 o                         
   3   1   9       1114.55       1158.39        20.58 o                         
   4   1   9        744.66        742.58        16.67 o                         
   5   1   9        648.33        637.22        20.54 o                         
   6   1   9        266.16        254.30        31.87 o                         
  -5   2   9        615.82        619.65        19.33 o                         
  -4   2   9        349.32        328.44        16.41 o                         
  -3   2   9       3372.50       3371.36        49.59 o                         
  -2   2   9        765.87        799.47        15.11 o                         
  -1   2   9       8817.28       8816.94        80.71 o                         
   0   2   9        329.35        364.39        11.42 o                         
   1   2   9       8898.97       8704.75       102.34 o                         
   2   2   9        775.27        776.49        17.34 o                         
   3   2   9       3334.79       3327.19        60.36 o                         
   4   2   9        342.33        373.61        12.99 o                         
   5   2   9        625.00        600.45        18.53 o                         
   6   2   9        162.90        121.43        28.39 o                         
  -5   3   9       2146.02       2141.39        53.23 o                         
  -4   3   9        218.49        214.40        12.46 o                         
  -3   3   9         73.98         74.43         9.29 o                         
  -2   3   9       7182.35       7339.05        82.12 o                         
  -1   3   9       3768.06       3722.35        38.70 o                         
   0   3   9       2441.47       2471.01        38.59 o                         
   1   3   9       3750.60       3621.67        64.77 o                         
   2   3   9       7179.58       7158.79        65.75 o                         
   3   3   9         83.19         82.95         7.82 o                         
   4   3   9        220.65        233.59        11.51 o                         
   5   3   9       2142.95       2206.70        35.38 o                         
   6   3   9        332.28        339.94        39.35 o                         
  -5   4   9        379.63        370.01        17.52 o                         
  -4   4   9        790.43        806.76        21.85 o                         
  -3   4   9       2429.96       2571.38        51.76 o                         
  -2   4   9       1288.55       1303.10        23.56 o                         
  -1   4   9       6109.98       6156.79        54.51 o                         
   0   4   9        773.55        738.72        17.35 o                         
   1   4   9       6127.08       6000.81        88.73 o                         
   2   4   9       1306.48       1305.48        23.73 o                         
   3   4   9       2421.87       2460.85        30.91 o                         
   4   4   9        776.79        791.13        18.07 o                         
   5   4   9        381.75        382.10        18.35 o                         
   6   4   9        253.47        206.03        45.45 o                         
  -5   5   9        810.58        800.22        33.56 o                         
  -4   5   9        576.43        575.53        21.26 o                         
  -3   5   9        518.58        507.04        15.74 o                         
  -2   5   9        888.55        917.74        19.54 o                         
  -1   5   9       2479.98       2466.28        32.02 o                         
   0   5   9       1911.02       1875.90        25.85 o                         
   1   5   9       2486.18       2445.16        34.48 o                         
   2   5   9        885.89        906.50        19.18 o                         
   3   5   9        514.54        490.47        12.89 o                         
   4   5   9        578.48        575.31        15.41 o                         
   5   5   9        812.45        818.39        21.23 o                         
  -5   6   9        195.37        213.14        23.22 o                         
  -4   6   9        231.34        220.13        14.39 o                         
  -3   6   9         52.42         60.59         9.51 o                         
  -2   6   9       5886.24       5967.15        64.19 o                         
  -1   6   9        376.87        399.21        12.07 o                         
   0   6   9       1878.27       1925.51        26.31 o                         
   1   6   9        380.97        397.49        12.78 o                         
   2   6   9       5888.13       5911.73        61.29 o                         
   3   6   9         50.09         39.92         7.06 o                         
   4   6   9        229.82        229.42        10.38 o                         
   5   6   9        196.28        208.55        12.38 o                         
  -5   7   9        250.58        227.09        31.09 o                         
  -4   7   9         78.99         83.28        13.96 o                         
  -3   7   9        794.11        840.57        31.12 o                         
  -2   7   9       1977.80       1992.36        33.68 o                         
  -1   7   9       1601.57       1607.49        26.49 o                         
   0   7   9          0.58          1.02         4.42 o                         
   1   7   9       1574.77       1608.55        27.28 o                         
   2   7   9       1973.43       2000.42        28.63 o                         
   3   7   9        808.24        797.10        17.09 o                         
   4   7   9         82.54         75.89         8.04 o                         
   5   7   9        245.82        236.94        15.08 o                         
  -5   8   9         66.16         50.83        23.86 o                         
  -4   8   9        640.53        659.11        29.99 o                         
  -3   8   9        418.79        408.86        19.12 o                         
  -2   8   9        405.36        388.97        17.38 o                         
  -1   8   9        549.70        583.20        15.76 o                         
   0   8   9        346.42        356.79        13.80 o                         
   1   8   9        540.10        532.20        14.62 o                         
   2   8   9        399.86        396.12        11.36 o                         
   3   8   9        423.72        394.09        12.35 o                         
   4   8   9        645.20        629.22        15.60 o                         
   5   8   9         64.61         55.85        11.35 o                         
  -5   9   9        109.36         93.67        34.62 o                         
  -4   9   9        321.28        319.41        21.56 o                         
  -3   9   9        241.70        233.71        18.40 o                         
  -2   9   9       9046.24       9100.02       121.82 o                         
  -1   9   9        499.16        541.81        18.70 o                         
   0   9   9       3059.97       3054.79        36.35 o                         
   1   9   9        501.58        462.11        12.76 o                         
   2   9   9       9043.77       9033.39        74.92 o                         
   3   9   9        240.35        213.54         9.58 o                         
   4   9   9        323.50        317.02        14.67 o                         
   5   9   9        109.88        100.87        16.14 o                         
  -4  10   9        396.37        412.93        34.31 o                         
  -3  10   9         73.51         60.99        14.84 o                         
  -2  10   9        276.14        277.88        16.72 o                         
  -1  10   9        524.22        544.24        18.12 o                         
   0  10   9        293.98        312.87        12.13 o                         
   1  10   9        517.66        513.43        12.45 o                         
   2  10   9        278.48        276.90        10.99 o                         
   3  10   9         76.54         73.79         8.20 o                         
   4  10   9        394.24        359.11        15.77 o                         
  -4  11   9         99.98        105.82        22.79 o                         
  -3  11   9        991.12       1033.62        62.41 o                         
  -2  11   9        919.14        963.14        26.20 o                         
  -1  11   9       1580.76       1592.57        32.51 o                         
   0  11   9          9.22          9.84         7.63 o                         
   1  11   9       1597.31       1615.11        28.55 o                         
   2  11   9        922.89        897.12        18.29 o                         
   3  11   9        981.73        931.42        23.22 o                         
   4  11   9         96.36         71.49        11.54 o                         
  -4  12   9        106.28         55.94        41.89 o                         
  -3  12   9        104.63        105.40        21.82 o                         
  -2  12   9       1468.50       1552.00        41.18 o                         
  -1  12   9        305.79        309.66        14.25 o                         
   0  12   9        569.42        574.76        17.40 o                         
   1  12   9        301.84        311.89        13.41 o                         
   2  12   9       1469.12       1451.99        35.22 o                         
   3  12   9        106.99         99.69        11.00 o                         
   4  12   9        105.69         78.79        18.26 o                         
  -3  13   9         68.90         86.79        21.70 o                         
  -2  13   9         29.57         26.06        16.18 o                         
  -1  13   9        348.77        333.42        19.84 o                         
   0  13   9         26.19         18.15         7.30 o                         
   1  13   9        345.71        280.76        18.48 o                         
   2  13   9         29.67         22.98        13.31 o                         
   3  13   9         71.24         80.78        22.01 o                         
  -3  14   9        518.41        569.04        62.50 o                         
  -2  14   9         30.05         22.45        17.37 o                         
  -1  14   9       1093.01       1092.39        29.77 o                         
   0  14   9        620.41        505.63        28.38 o                         
   1  14   9       1092.19       1036.09        64.75 o                         
   2  14   9         29.18         35.97        19.70 o                         
   3  14   9        518.88        464.82        69.74 o                         
  -2  15   9        188.67        177.35        34.10 o                         
  -1  15   9        428.35        426.58        34.11 o                         
   0  15   9         63.04         80.46        26.24 o                         
   1  15   9        434.73        373.81        32.93 o                         
   2  15   9        188.49        163.18        45.88 o                         
   0  16   9        117.40        107.89        36.75 o                         
   0   0  10       5049.79       5155.46        82.93 o                         
   1   0  10       2512.66       2447.45        39.71 o                         
   2   0  10        385.75        390.23        12.93 o                         
   3   0  10       1212.91       1215.56        27.44 o                         
   4   0  10       1081.65       1054.15        30.90 o                         
   5   0  10        358.86        339.91        15.04 o                         
   6   0  10        180.24        141.44        30.40 o                         
  -5   1  10        604.67        601.95        22.19 o                         
  -4   1  10        369.62        381.39        17.56 o                         
  -3   1  10        954.97       1005.90        20.76 o                         
  -2   1  10        230.14        233.75         9.42 o                         
  -1   1  10       2931.76       2935.36        38.50 o                         
   0   1  10        203.67        213.09         9.84 o                         
   1   1  10       2887.52       2878.27        87.25 o                         
   2   1  10        235.11        230.02         9.66 o                         
   3   1  10        977.05       1019.07        22.75 o                         
   4   1  10        365.93        371.06        18.21 o                         
   5   1  10        598.09        543.85        17.07 o                         
   6   1  10         65.35         69.56        25.96 o                         
  -5   2  10        947.10        930.02        21.48 o                         
  -4   2  10       2301.53       2349.77        43.87 o                         
  -3   2  10       3952.50       3986.32        54.12 o                         
  -2   2  10        701.28        722.05        14.96 o                         
  -1   2  10       9581.27       9488.37        87.83 o                         
   0   2  10       6988.77       7270.14        89.71 o                         
   1   2  10       9497.44       9306.35       108.67 o                         
   2   2  10        677.24        655.45        14.97 o                         
   3   2  10       3993.76       3999.91        51.94 o                         
   4   2  10       2319.94       2288.41        34.50 o                         
   5   2  10        935.17        869.40        24.62 o                         
   6   2  10        290.54        243.14        47.24 o                         
  -5   3  10        746.37        763.67        29.87 o                         
  -4   3  10       1823.29       1841.82        33.41 o                         
  -3   3  10        195.31        190.68        11.85 o                         
  -2   3  10      20933.49      21195.60       168.19 o                         
  -1   3  10       1281.08       1278.77        21.84 o                         
   0   3  10      12738.62      12809.55       117.39 o                         
   1   3  10       1293.24       1255.27        29.10 o                         
   2   3  10      20935.53      20753.14       161.08 o                         
   3   3  10        189.32        195.65         9.85 o                         
   4   3  10       1821.79       1796.54        28.00 o                         
   5   3  10        748.11        728.33        21.84 o                         
   6   3  10       1055.85        767.60        74.58 o                         
  -5   4  10        171.11        192.70        24.56 o                         
  -4   4  10        641.86        676.84        19.39 o                         
  -3   4  10       1149.00       1181.58        26.37 o                         
  -2   4  10       1918.38       2004.37        31.02 o                         
  -1   4  10       1503.31       1527.18        22.20 o                         
   0   4  10        964.13        973.74        20.29 o                         
   1   4  10       1482.42       1474.36        28.16 o                         
   2   4  10       1913.86       1855.66        30.34 o                         
   3   4  10       1156.33       1142.27        20.66 o                         
   4   4  10        645.41        639.96        17.62 o                         
   5   4  10        171.07        160.91        12.72 o                         
   6   4  10        288.67        347.96        58.17 o                         
  -5   5  10         60.53         65.52        16.20 o                         
  -4   5  10        916.09        944.64        26.36 o                         
  -3   5  10        209.15        203.05        11.54 o                         
  -2   5  10        350.39        343.61        11.41 o                         
  -1   5  10         42.97         40.96         6.37 o                         
   0   5  10       2192.79       2237.07        31.04 o                         
   1   5  10         42.22         38.92         6.77 o                         
   2   5  10        343.53        356.81        14.82 o                         
   3   5  10        209.56        203.57         9.77 o                         
   4   5  10        921.59        928.70        19.50 o                         
   5   5  10         60.39         45.98        10.55 o                         
   6   5  10         49.25         63.30        39.19 o                         
  -5   6  10        198.57        189.93        24.83 o                         
  -4   6  10         52.14         62.73        11.31 o                         
  -3   6  10       1818.15       1831.58        34.83 o                         
  -2   6  10        235.00        213.51        10.47 o                         
  -1   6  10       2019.36       2041.65        28.61 o                         
   0   6  10        195.28        186.29         8.01 o                         
   1   6  10       1981.35       2010.60        36.94 o                         
   2   6  10        235.75        232.74        10.87 o                         
   3   6  10       1838.58       1865.96        29.29 o                         
   4   6  10         51.60         54.21         7.64 o                         
   5   6  10        191.41        193.69        15.61 o                         
  -5   7  10        527.81        451.24        56.75 o                         
  -4   7  10          6.82         15.70        14.15 o                         
  -3   7  10        938.29       1014.65        33.58 o                         
  -2   7  10       1864.65       1911.72        32.48 o                         
  -1   7  10       2948.60       2909.19        36.85 o                         
   0   7  10        116.56        115.97         7.07 o                         
   1   7  10       2916.84       2970.52        37.27 o                         
   2   7  10       1863.80       1846.18        27.85 o                         
   3   7  10        954.27        965.98        19.45 o                         
   4   7  10          7.52          5.12         7.20 o                         
   5   7  10        523.02        555.81        21.75 o                         
  -5   8  10        650.28        706.07       135.49 o                         
  -4   8  10        482.59        503.36        24.44 o                         
  -3   8  10       3711.98       3779.37        96.07 o                         
  -2   8  10        146.75        173.28        15.43 o                         
  -1   8  10       7873.47       7930.36        80.23 o                         
   0   8  10       1462.93       1514.09        23.59 o                         
   1   8  10       7906.78       7900.67        71.85 o                         
   2   8  10        149.96        133.98         8.52 o                         
   3   8  10       3694.57       3801.36        51.40 o                         
   4   8  10        479.83        463.90        17.98 o                         
   5   8  10        655.91        640.59        30.23 o                         
  -4   9  10         37.72         39.81        23.46 o                         
  -3   9  10         74.12         69.02        14.89 o                         
  -2   9  10          7.17          7.64        10.54 o                         
  -1   9  10       1139.15       1125.14        27.18 o                         
   0   9  10         62.82         57.77         6.48 o                         
   1   9  10       1144.04       1107.55        18.43 o                         
   2   9  10          7.20          9.81         6.14 o                         
   3   9  10         71.02         59.83         7.25 o                         
   4   9  10         37.67         27.02         9.52 o                         
   5   9  10        945.78        998.26        56.92 o                         
  -4  10  10         92.01         84.78        19.35 o                         
  -3  10  10        378.55        410.27        25.74 o                         
  -2  10  10        750.52        785.14        26.06 o                         
  -1  10  10        847.90        868.87        23.55 o                         
   0  10  10        111.17        111.79         9.24 o                         
   1  10  10        842.35        869.79        16.52 o                         
   2  10  10        753.79        752.22        15.74 o                         
   3  10  10        381.30        359.22        13.63 o                         
   4  10  10         89.01         97.06        12.12 o                         
  -4  11  10        402.85        384.88        39.96 o                         
  -3  11  10         34.37         39.26        20.57 o                         
  -2  11  10        304.25        331.03        18.52 o                         
  -1  11  10        353.96        377.78        17.61 o                         
   0  11  10       1589.80       1602.91        27.70 o                         
   1  11  10        357.44        373.09        14.24 o                         
   2  11  10        304.49        308.03        13.22 o                         
   3  11  10         32.65         25.18        10.02 o                         
   4  11  10        402.63        416.89        24.73 o                         
  -3  12  10        278.01        229.95        43.20 o                         
  -2  12  10         54.34         43.87        16.29 o                         
  -1  12  10        278.14        260.54        14.22 o                         
   0  12  10        828.49        862.79        20.40 o                         
   1  12  10        272.07        273.08        13.82 o                         
   2  12  10         54.73         47.05         8.69 o                         
   3  12  10        281.50        291.23        16.06 o                         
   4  12  10        212.31        183.94        47.73 o                         
  -3  13  10        108.75        104.32        37.56 o                         
  -2  13  10        922.39        894.60        39.52 o                         
  -1  13  10        238.24        205.16        15.21 o                         
   0  13  10        138.67        143.53        10.35 o                         
   1  13  10        240.70        205.70        16.05 o                         
   2  13  10        924.61       1014.14        40.10 o                         
   3  13  10        107.29         69.93        24.45 o                         
  -3  14  10        204.62        179.61        51.03 o                         
  -2  14  10        113.81        131.98        30.05 o                         
  -1  14  10        245.88        268.53        23.76 o                         
   0  14  10         35.61          6.83        19.31 o                         
   1  14  10        251.50        251.05        28.38 o                         
   2  14  10        114.00         83.31        26.88 o                         
  -1  15  10         23.39          7.04        27.39 o                         
   0  15  10        302.74        187.15        43.37 o                         
   1  15  10         23.80         72.69        45.66 o                         
   1   0  11        777.63        749.79        17.45 o                         
   2   0  11          2.55          3.51         5.18 o                         
   3   0  11       5230.70       5241.45        67.50 o                         
   4   0  11          6.22         13.57         7.53 o                         
   5   0  11         80.65         66.86        12.07 o                         
   6   0  11          2.02         28.53        32.60 o                         
  -5   1  11        546.77        556.34        24.34 o                         
  -4   1  11        183.30        175.03        12.00 o                         
  -3   1  11       3246.58       3252.42        41.42 o                         
  -2   1  11        682.76        705.93        16.07 o                         
  -1   1  11       8572.84       8608.09        97.44 o                         
   0   1  11        363.02        385.93        13.34 o                         
   1   1  11       8546.77       8338.15       180.59 o                         
   2   1  11        685.48        730.27        18.38 o                         
   3   1  11       3258.96       3339.17        56.73 o                         
   4   1  11        181.16        178.63        11.70 o                         
   5   1  11        543.52        531.40        21.07 o                         
   6   1  11         71.42         94.69        40.61 o                         
  -5   2  11         21.20         18.29         8.42 o                         
  -4   2  11        222.10        237.15        14.79 o                         
  -3   2  11       2048.75       2049.31        34.27 o                         
  -2   2  11       1569.05       1575.91        24.52 o                         
  -1   2  11       1038.54       1042.99        23.52 o                         
   0   2  11        166.44        168.66         9.20 o                         
   1   2  11       1060.95       1056.57        27.75 o                         
   2   2  11       1577.31       1546.00        25.27 o                         
   3   2  11       2038.31       2023.50        30.45 o                         
   4   2  11        215.49        207.18        11.14 o                         
   5   2  11         23.79          8.46        10.42 o                         
   6   2  11        195.43        126.91        41.19 o                         
  -5   3  11        439.72        409.96        24.67 o                         
  -4   3  11         61.10         72.63         9.82 o                         
  -3   3  11          7.34         10.94         8.63 o                         
  -2   3  11       1644.82       1666.43        25.98 o                         
  -1   3  11        734.77        730.10        17.41 o                         
   0   3  11        504.77        498.81        15.82 o                         
   1   3  11        736.08        706.03        18.56 o                         
   2   3  11       1644.21       1600.82        28.26 o                         
   3   3  11          6.09         12.30         8.08 o                         
   4   3  11         61.54         60.96         8.86 o                         
   5   3  11        440.50        439.14        19.27 o                         
   6   3  11        103.38         69.31        38.15 o                         
  -5   4  11        226.59        225.91        32.99 o                         
  -4   4  11       1137.83       1131.63        28.97 o                         
  -3   4  11        578.89        583.30        17.14 o                         
  -2   4  11        225.25        212.88        10.19 o                         
  -1   4  11       1449.74       1447.47        22.78 o                         
   0   4  11       4749.18       4758.20        54.10 o                         
   1   4  11       1460.40       1485.13        27.62 o                         
   2   4  11        226.57        230.27        11.87 o                         
   3   4  11        573.43        565.18        15.56 o                         
   4   4  11       1136.85       1153.52        25.29 o                         
   5   4  11        228.32        221.71        16.99 o                         
   6   4  11        138.70        207.31        51.38 o                         
  -5   5  11        149.22        195.04        51.87 o                         
  -4   5  11        545.55        522.39        19.95 o                         
  -3   5  11        689.84        719.60        19.78 o                         
  -2   5  11        462.70        431.78        13.64 o                         
  -1   5  11       1468.91       1487.10        23.80 o                         
   0   5  11         48.40         46.72         7.69 o                         
   1   5  11       1492.26       1546.86        27.66 o                         
   2   5  11        464.04        470.72        23.03 o                         
   3   5  11        678.45        660.27        15.77 o                         
   4   5  11        544.42        525.25        16.48 o                         
   5   5  11        152.38        145.97        15.23 o                         
   6   5  11        197.65        289.62        60.50 o                         
  -5   6  11         47.78        136.12        49.44 o                         
  -4   6  11       3172.58       3157.50        61.36 o                         
  -3   6  11        667.43        644.51        20.88 o                         
  -2   6  11       1894.00       1945.57        29.71 o                         
  -1   6  11        382.48        374.55        12.30 o                         
   0   6  11      15117.25      15229.04       121.01 o                         
   1   6  11        391.47        405.45        13.01 o                         
   2   6  11       1896.07       1962.81        34.47 o                         
   3   6  11        662.18        671.69        16.90 o                         
   4   6  11       3170.76       3138.72        41.37 o                         
   5   6  11         49.92         53.23        14.68 o                         
  -5   7  11        161.44        197.28        30.72 o                         
  -4   7  11        672.48        675.81        38.76 o                         
  -3   7  11        213.18        269.69        28.99 o                         
  -2   7  11        409.99        393.02        15.23 o                         
  -1   7  11        699.95        692.65        16.53 o                         
   0   7  11        323.90        326.99        11.85 o                         
   1   7  11        709.44        725.41        17.46 o                         
   2   7  11        417.58        393.48        13.85 o                         
   3   7  11        208.22        224.96        14.06 o                         
   4   7  11        665.93        669.29        19.24 o                         
   5   7  11        163.04        130.12        19.44 o                         
  -4   8  11        482.30        482.98        41.49 o                         
  -3   8  11        793.84        775.89        31.17 o                         
  -2   8  11        285.97        300.26        14.03 o                         
  -1   8  11       1471.29       1510.74        26.93 o                         
   0   8  11       1970.75       1953.66        33.58 o                         
   1   8  11       1445.70       1464.38        22.21 o                         
   2   8  11        282.50        249.85        11.61 o                         
   3   8  11        808.03        806.71        21.36 o                         
   4   8  11        485.43        468.52        17.68 o                         
   5   8  11        242.11        246.43        34.02 o                         
  -4   9  11        146.37        140.34        30.49 o                         
  -3   9  11         58.18         73.70        16.13 o                         
  -2   9  11       2441.12       2440.10        44.04 o                         
  -1   9  11         93.49         87.83         8.91 o                         
   0   9  11        887.23        907.86        18.08 o                         
   1   9  11         92.81         92.31         7.72 o                         
   2   9  11       2442.39       2438.00        33.71 o                         
   3   9  11         58.61         62.86         9.44 o                         
   4   9  11        145.23        141.44        13.65 o                         
   5   9  11         15.29         22.57        33.78 o                         
  -4  10  11         76.42         62.57        29.61 o                         
  -3  10  11        576.47        607.60        32.01 o                         
  -2  10  11         25.68         18.64        10.83 o                         
  -1  10  11        556.52        575.25        22.68 o                         
   0  10  11        341.39        339.19        13.12 o                         
   1  10  11        566.91        612.83        17.99 o                         
   2  10  11         26.06         20.27         7.39 o                         
   3  10  11        569.96        566.96        22.40 o                         
   4  10  11         76.07         59.76        13.43 o                         
  -4  11  11        329.50        238.23        59.56 o                         
  -3  11  11        437.64        369.72        34.44 o                         
  -2  11  11         99.37        130.90        16.21 o                         
  -1  11  11        945.32        965.50        25.23 o                         
   0  11  11        609.96        618.86        17.89 o                         
   1  11  11        939.15        966.01        22.67 o                         
   2  11  11         96.42         87.52        10.65 o                         
   3  11  11        441.17        401.93        18.23 o                         
   4  11  11        332.45        341.93        37.68 o                         
  -3  12  11        493.03        491.91        47.27 o                         
  -2  12  11        325.64        319.95        21.91 o                         
  -1  12  11        255.80        268.81        19.79 o                         
   0  12  11       2647.61       2669.50        38.95 o                         
   1  12  11        249.89        238.56        15.89 o                         
   2  12  11        326.64        279.28        20.19 o                         
   3  12  11        496.87        606.83        48.45 o                         
  -3  13  11        190.46        197.66        33.53 o                         
  -2  13  11        284.66        290.78        23.98 o                         
  -1  13  11        586.58        560.71        29.98 o                         
   0  13  11        160.84        131.79        14.57 o                         
   1  13  11        579.86        563.15        26.18 o                         
   2  13  11        283.99        247.56        25.94 o                         
   3  13  11        194.24        193.59        29.52 o                         
  -1  14  11        693.09        735.13        74.89 o                         
   0  14  11        194.27        173.93        49.63 o                         
   1  14  11        692.50        664.91        45.64 o                         
   0   0  12      34999.36      35389.80       390.53 o                         
   1   0  12        437.11        451.72        15.30 o                         
   2   0  12       5105.56       5026.44        49.98 o                         
   3   0  12        198.47        204.36         9.10 o                         
   4   0  12       7580.30       7725.59        78.79 o                         
   5   0  12         47.49         43.28        18.30 o                         
  -5   1  12        142.69        124.42        27.36 o                         
  -4   1  12       1248.90       1276.68        26.82 o                         
  -3   1  12        552.77        559.24        15.69 o                         
  -2   1  12       1782.78       1783.57        27.69 o                         
  -1   1  12       1023.94       1015.63        24.39 o                         
   0   1  12       2827.39       2831.14        37.94 o                         
   1   1  12       1035.93        996.20        24.55 o                         
   2   1  12       1784.94       1812.42        26.98 o                         
   3   1  12        546.24        582.41        14.21 o                         
   4   1  12       1247.12       1287.54        26.12 o                         
   5   1  12        145.04        162.16        20.50 o                         
   6   1  12        287.29        272.99        50.07 o                         
  -5   2  12        246.84        223.69        17.12 o                         
  -4   2  12        485.78        509.65        18.39 o                         
  -3   2  12        412.73        405.72        14.42 o                         
  -2   2  12       1096.53       1077.01        19.89 o                         
  -1   2  12        940.14        934.04        20.83 o                         
   0   2  12       1416.07       1399.72        24.79 o                         
   1   2  12        930.45        900.57        21.89 o                         
   2   2  12       1108.71       1104.03        28.71 o                         
   3   2  12        418.61        403.57        16.59 o                         
   4   2  12        475.87        483.99        17.27 o                         
   5   2  12        244.31        221.63        24.65 o                         
   6   2  12        315.87        301.74        56.15 o                         
  -5   3  12        176.88        207.82        20.67 o                         
  -4   3  12        112.60        111.47        11.37 o                         
  -3   3  12        801.01        830.87        29.91 o                         
  -2   3  12         14.71         16.66         6.29 o                         
  -1   3  12       1177.46       1175.64        21.35 o                         
   0   3  12        711.39        745.63        19.51 o                         
   1   3  12       1169.91       1202.66        24.98 o                         
   2   3  12         15.08          7.41         8.75 o                         
   3   3  12        805.12        822.27        16.46 o                         
   4   3  12        112.28        107.71        10.51 o                         
   5   3  12        175.40        173.97        16.23 o                         
   6   3  12         12.00         24.37        36.48 o                         
  -5   4  12        279.50        252.51        25.50 o                         
  -4   4  12        252.93        298.94        18.10 o                         
  -3   4  12       2715.91       2815.27        42.98 o                         
  -2   4  12         74.24         87.66         8.49 o                         
  -1   4  12       3455.76       3482.28        38.08 o                         
   0   4  12        499.01        490.64        16.16 o                         
   1   4  12       3521.14       3574.91        50.21 o                         
   2   4  12         76.32         55.75         9.43 o                         
   3   4  12       2682.46       2679.44        38.02 o                         
   4   4  12        251.21        241.97        10.95 o                         
   5   4  12        289.96        259.39        20.12 o                         
  -5   5  12        745.94        679.23        55.50 o                         
  -4   5  12        500.67        483.79        19.82 o                         
  -3   5  12       3434.33       3492.60        48.54 o                         
  -2   5  12        348.46        337.99        12.55 o                         
  -1   5  12       8048.54       8105.79        70.18 o                         
   0   5  12       1872.73       1906.18        29.47 o                         
   1   5  12       8046.48       8052.94        72.70 o                         
   2   5  12        346.08        363.83        16.81 o                         
   3   5  12       3435.27       3426.04        43.44 o                         
   4   5  12        502.71        509.56        18.51 o                         
   5   5  12        745.73        697.67        47.02 o                         
  -5   6  12         45.41         56.91        41.06 o                         
  -4   6  12       1229.79       1193.37        40.44 o                         
  -3   6  12       2420.88       2473.72        40.92 o                         
  -2   6  12        958.75        957.14        22.41 o                         
  -1   6  12        521.45        546.44        14.66 o                         
   0   6  12       5064.26       5180.16        53.23 o                         
   1   6  12        508.94        513.68        14.67 o                         
   2   6  12        958.26        935.23        22.75 o                         
   3   6  12       2428.06       2460.44        34.22 o                         
   4   6  12       1230.21       1195.94        27.49 o                         
   5   6  12         42.57         20.54        20.49 o                         
  -4   7  12         67.45         76.59        33.23 o                         
  -3   7  12        411.92        413.63        19.98 o                         
  -2   7  12        588.29        591.24        16.98 o                         
  -1   7  12        969.75        957.73        19.66 o                         
   0   7  12        221.50        231.67        10.42 o                         
   1   7  12        963.56        978.43        19.18 o                         
   2   7  12        587.28        595.76        22.83 o                         
   3   7  12        414.94        386.14        15.91 o                         
   4   7  12         68.36         78.67        11.83 o                         
   5   7  12         39.25         24.61        20.13 o                         
  -4   8  12         36.45         27.70        39.76 o                         
  -3   8  12        394.61        394.72        21.70 o                         
  -2   8  12       1706.21       1742.73        32.18 o                         
  -1   8  12        168.49        174.54        11.06 o                         
   0   8  12         41.33         41.74         5.67 o                         
   1   8  12        164.01        170.17         8.70 o                         
   2   8  12       1707.29       1704.59        27.67 o                         
   3   8  12        396.67        416.16        17.87 o                         
   4   8  12         35.40         35.28        12.73 o                         
   5   8  12          5.70          3.06        19.52 o                         
  -4   9  12         66.10         78.17        33.23 o                         
  -3   9  12        382.61        353.77        25.78 o                         
  -2   9  12        135.30        134.53        12.87 o                         
  -1   9  12        390.61        384.18        15.98 o                         
   0   9  12        292.46        275.19        11.97 o                         
   1   9  12        385.79        365.29        11.40 o                         
   2   9  12        135.40        149.61        10.29 o                         
   3   9  12        385.44        374.67        22.92 o                         
   4   9  12         66.01         47.83        12.77 o                         
  -4  10  12        729.85        673.28        66.39 o                         
  -3  10  12        525.41        577.78        43.14 o                         
  -2  10  12         20.05         10.06        11.93 o                         
  -1  10  12       1036.79       1037.56        31.25 o                         
   0  10  12       2509.26       2542.92        34.68 o                         
   1  10  12       1043.34       1007.99        25.53 o                         
   2  10  12         17.29          7.81         9.37 o                         
   3  10  12        521.69        547.63        35.13 o                         
   4  10  12        732.57        787.82        36.86 o                         
  -3  11  12        720.77        780.27        58.60 o                         
  -2  11  12         75.54         70.49        17.39 o                         
  -1  11  12       1367.13       1392.30        29.31 o                         
   0  11  12          1.23          1.99         8.36 o                         
   1  11  12       1373.97       1380.30        34.19 o                         
   2  11  12         76.28         68.27        10.74 o                         
   3  11  12        716.70        681.79        27.97 o                         
  -3  12  12        414.35        369.94       105.07 o                         
  -2  12  12         55.62         47.93        16.02 o                         
  -1  12  12        105.51        100.97        19.05 o                         
   0  12  12       1019.60        994.11        45.58 o                         
   1  12  12        103.42         80.88        14.87 o                         
   2  12  12         55.42         50.28        15.57 o                         
   3  12  12        415.78        438.68        36.62 o                         
  -2  13  12         73.18         74.01        22.13 o                         
  -1  13  12         71.98         42.20        32.39 o                         
   0  13  12          0.55        -11.16        16.24 o                         
   1  13  12         72.57         60.48        22.26 o                         
   3  13  12         23.42         50.07        49.56 o                         
   1  14  12        148.82        126.28        42.99 o                         
   1   0  13       1300.01       1345.47        28.08 o                         
   2   0  13          5.96          7.62         4.94 o                         
   3   0  13       1927.66       1919.35        26.89 o                         
   4   0  13          6.55         10.31         8.45 o                         
   5   0  13         96.90         91.66        22.32 o                         
  -5   1  13        183.75        150.57        23.05 o                         
  -4   1  13         36.77         31.64        10.99 o                         
  -3   1  13        425.94        416.61        15.93 o                         
  -2   1  13         61.92         53.05         7.72 o                         
  -1   1  13        601.92        602.11        18.23 o                         
   0   1  13        134.35        128.84        10.15 o                         
   1   1  13        601.67        594.43        24.17 o                         
   2   1  13         61.82         60.25         8.75 o                         
   3   1  13        426.28        418.92        13.43 o                         
   4   1  13         36.86         23.08         6.77 o                         
   5   1  13        183.48        109.76        21.63 o                         
  -5   2  13        512.40        501.87        71.99 o                         
  -4   2  13        487.99        513.87        19.01 o                         
  -3   2  13       2188.91       2270.09        35.57 o                         
  -2   2  13        363.44        372.35        12.49 o                         
  -1   2  13       5162.66       5201.50        55.56 o                         
   0   2  13       1190.26       1232.16        26.82 o                         
   1   2  13       5092.90       5137.83        66.76 o                         
   2   2  13        355.79        359.82        13.96 o                         
   3   2  13       2223.66       2254.88        31.40 o                         
   4   2  13        494.43        451.32        19.77 o                         
   5   2  13        502.35        519.58        26.23 o                         
  -5   3  13        381.05        393.34        30.31 o                         
  -4   3  13        486.15        484.63        18.31 o                         
  -3   3  13        637.62        665.61        19.45 o                         
  -2   3  13       1717.15       1736.42        27.66 o                         
  -1   3  13        184.40        174.24        11.71 o                         
   0   3  13       2901.24       2922.99        45.75 o                         
   1   3  13        184.54        189.55        11.20 o                         
   2   3  13       1717.62       1688.27        45.60 o                         
   3   3  13        637.76        628.53        14.58 o                         
   4   3  13        485.79        436.76        17.10 o                         
   5   3  13        380.84        337.68        27.19 o                         
  -5   4  13        198.84        160.77        27.92 o                         
  -4   4  13        728.54        709.50        25.64 o                         
  -3   4  13       1275.23       1305.67        25.62 o                         
  -2   4  13       1317.60       1338.62        24.98 o                         
  -1   4  13       2961.37       2958.03        35.80 o                         
   0   4  13       1432.79       1479.22        32.49 o                         
   1   4  13       2946.37       3037.00        43.98 o                         
   2   4  13       1301.16       1278.38        37.82 o                         
   3   4  13       1282.86       1293.40        27.97 o                         
   4   4  13        742.80        765.02        25.31 o                         
   5   4  13        196.54        197.47        30.92 o                         
  -5   5  13         64.58         90.26        31.95 o                         
  -4   5  13        242.21        225.30        17.94 o                         
  -3   5  13        149.73        139.57        11.06 o                         
  -2   5  13        577.55        577.46        18.75 o                         
  -1   5  13        108.56        113.51         8.10 o                         
   0   5  13        878.06        887.74        19.15 o                         
   1   5  13        108.23        102.18         6.76 o                         
   2   5  13        577.72        546.85        19.33 o                         
   3   5  13        149.93        143.00        12.85 o                         
   4   5  13        242.10        225.64        15.87 o                         
   5   5  13         64.49         78.84        40.14 o                         
  -4   6  13       1259.03       1392.48        54.55 o                         
  -3   6  13        249.69        270.32        15.95 o                         
  -2   6  13         16.84         12.24         8.16 o                         
  -1   6  13        154.33        164.40         9.73 o                         
   0   6  13       4472.83       4507.30        51.45 o                         
   1   6  13        153.20        153.83         7.83 o                         
   2   6  13         16.24         24.59         9.67 o                         
   3   6  13        250.67        255.29        14.20 o                         
   4   6  13       1259.58       1205.45        34.38 o                         
   5   6  13         14.41          8.11        22.87 o                         
  -4   7  13         82.18         75.10        24.85 o                         
  -3   7  13        182.21        177.98        14.20 o                         
  -2   7  13        331.25        341.96        13.79 o                         
  -1   7  13        385.17        368.74        13.18 o                         
   0   7  13        541.45        566.77        14.79 o                         
   1   7  13        385.87        393.52        12.51 o                         
   2   7  13        331.09        326.97        15.08 o                         
   3   7  13        181.80        173.05        13.27 o                         
   4   7  13         82.30         42.74        12.45 o                         
   5   7  13         51.62         28.30        18.78 o                         
  -3   8  13        328.13        316.16        22.78 o                         
  -2   8  13        683.11        662.90        19.64 o                         
  -1   8  13        688.95        663.97        19.03 o                         
   0   8  13          4.59          4.75         6.75 o                         
   1   8  13        695.94        726.76        15.14 o                         
   2   8  13        688.43        687.09        19.16 o                         
   3   8  13        324.32        333.72        21.83 o                         
   4   8  13        274.42        231.33        23.49 o                         
  -3   9  13        142.52        146.16        24.18 o                         
  -2   9  13       2272.25       2442.90        43.83 o                         
  -1   9  13        194.51        176.12        12.75 o                         
   0   9  13       3615.28       3526.78        46.56 o                         
   1   9  13        194.14        184.50        10.50 o                         
   2   9  13       2272.11       2219.78        39.15 o                         
   3   9  13        142.70        156.45        15.99 o                         
   4   9  13        680.65        601.35        37.15 o                         
  -3  10  13        512.56        456.83        47.74 o                         
  -2  10  13        358.19        341.90        23.66 o                         
  -1  10  13        455.71        443.16        18.17 o                         
   0  10  13         44.52         41.34         9.56 o                         
   1  10  13        464.58        448.80        14.63 o                         
   2  10  13        356.07        330.68        17.95 o                         
   3  10  13        507.84        538.09        25.69 o                         
   4  10  13        207.79        183.43        40.40 o                         
  -3  11  13        363.12        307.06        56.32 o                         
  -2  11  13        145.38        136.94        20.77 o                         
  -1  11  13        725.77        757.78        28.30 o                         
   0  11  13        273.86        286.09        17.54 o                         
   1  11  13        726.07        693.33        38.29 o                         
   2  11  13        145.32        123.19        12.99 o                         
   3  11  13        362.89        374.14        44.20 o                         
  -3  12  13        122.62         35.39        39.74 o                         
  -2  12  13         34.24         15.63        20.77 o                         
  -1  12  13        134.64         50.43        22.89 o                         
   0  12  13       1140.83       1009.77        45.23 o                         
   1  12  13        137.64        113.88        16.27 o                         
   2  12  13         33.46         33.36        30.12 o                         
   3  12  13        120.68        131.40        46.57 o                         
  -2  13  13          4.89         35.43        33.49 o                         
   0  13  13          1.40          9.62        41.63 o                         
   1  13  13         70.37         95.57        37.10 o                         
   0   0  14        196.50        193.27        19.18 o                         
   1   0  14        633.41        660.91        19.42 o                         
   2   0  14       2510.38       2531.62        37.76 o                         
   3   0  14        341.72        336.97        12.16 o                         
   4   0  14        235.85        241.14        16.36 o                         
   5   0  14        116.56         77.90        39.68 o                         
  -4   1  14        176.20        173.33        15.81 o                         
  -3   1  14        396.91        413.73        15.20 o                         
  -2   1  14        136.45        129.25        11.70 o                         
  -1   1  14        980.94        977.20        20.04 o                         
   0   1  14          5.91          3.45         8.05 o                         
   1   1  14        973.51        979.00        23.48 o                         
   2   1  14        137.41        145.65        11.54 o                         
   3   1  14        400.94        376.59        15.11 o                         
   4   1  14        175.32        172.04        12.57 o                         
   5   1  14        159.64        136.94        31.65 o                         
  -4   2  14        280.29        277.25        19.48 o                         
  -3   2  14       1876.31       1858.14        30.65 o                         
  -2   2  14       3802.58       3821.20        52.25 o                         
  -1   2  14       3607.62       3598.12        44.16 o                         
   0   2  14        233.99        227.29        14.94 o                         
   1   2  14       3650.67       3586.25        46.88 o                         
   2   2  14       3814.82       3822.14        49.69 o                         
   3   2  14       1853.21       1758.94        27.44 o                         
   4   2  14        269.47        242.97        17.56 o                         
   5   2  14        361.78        358.22        46.10 o                         
  -5   3  14        200.80        254.78        58.69 o                         
  -4   3  14       1150.13       1207.01        43.48 o                         
  -3   3  14        263.46        248.57        12.80 o                         
  -2   3  14       5684.22       5813.11        62.16 o                         
  -1   3  14        381.50        393.39        13.15 o                         
   0   3  14       6241.40       6256.52        66.53 o                         
   1   3  14        383.63        369.87        14.34 o                         
   2   3  14       5683.97       5565.63        71.67 o                         
   3   3  14        262.12        258.31        14.91 o                         
   4   3  14       1150.33       1100.35        32.49 o                         
   5   3  14        201.41        223.57        52.18 o                         
  -4   4  14        595.33        549.56        25.18 o                         
  -3   4  14        405.86        399.42        15.67 o                         
  -2   4  14        595.32        617.03        17.85 o                         
  -1   4  14       1234.50       1276.19        22.06 o                         
   0   4  14       1671.54       1680.70        29.44 o                         
   1   4  14       1245.55       1251.26        30.36 o                         
   2   4  14        598.18        565.37        20.27 o                         
   3   4  14        401.48        395.13        16.40 o                         
   4   4  14        592.75        584.39        30.71 o                         
   5   4  14        383.42        305.87        58.38 o                         
  -4   5  14        130.32        124.79        15.72 o                         
  -3   5  14         68.39         61.04        10.67 o                         
  -2   5  14         35.73         36.23         8.65 o                         
  -1   5  14         42.72         38.20         7.35 o                         
   0   5  14        140.22        132.59         9.74 o                         
   1   5  14         42.45         48.63         9.76 o                         
   2   5  14         34.49         32.15        10.57 o                         
   3   5  14         68.40         62.84        10.21 o                         
   4   5  14        131.46        108.64        18.99 o                         
   5   5  14         24.31         18.50        33.30 o                         
  -4   6  14         97.17        119.60        25.12 o                         
  -3   6  14        294.33        301.45        18.74 o                         
  -2   6  14         97.49        109.79         9.72 o                         
  -1   6  14       1322.36       1345.43        28.22 o                         
   0   6  14        193.88        205.87        10.61 o                         
   1   6  14       1340.45       1376.80        28.34 o                         
   2   6  14         96.76         89.13        11.46 o                         
   3   6  14        283.54        315.64        19.86 o                         
   4   6  14         97.82         81.46        16.96 o                         
  -4   7  14         56.20         93.67        43.73 o                         
  -3   7  14        836.41        842.39        35.50 o                         
  -2   7  14        407.31        381.76        15.20 o                         
  -1   7  14       1913.24       1912.32        29.59 o                         
   0   7  14        290.90        299.27        12.61 o                         
   1   7  14       1906.38       1919.06        33.99 o                         
   2   7  14        407.26        407.00        16.61 o                         
   3   7  14        840.31        807.43        38.91 o                         
   4   7  14         56.25         41.90        17.91 o                         
  -3   8  14       1338.99       1379.24        54.00 o                         
  -2   8  14        874.02        873.46        25.55 o                         
  -1   8  14       3176.51       3258.83        42.77 o                         
   0   8  14         92.39         90.25         8.53 o                         
   1   8  14       3156.46       3187.77        42.34 o                         
   2   8  14        871.78        858.23        27.26 o                         
   3   8  14       1350.55       1429.20        41.11 o                         
   4   8  14         75.12         59.58        19.46 o                         
  -3   9  14        145.47        136.33        32.39 o                         
  -2   9  14          3.19         -9.00        12.99 o                         
  -1   9  14        166.95        194.90        13.39 o                         
   0   9  14          0.87          9.58         9.68 o                         
   1   9  14        167.92        126.12        10.38 o                         
   2   9  14          3.18          9.46        12.69 o                         
   3   9  14        144.87        138.57        16.10 o                         
   4   9  14          3.26         15.09        20.08 o                         
  -3  10  14        136.20         80.14        46.01 o                         
  -2  10  14        101.26        109.16        23.07 o                         
  -1  10  14        378.16        408.63        21.71 o                         
   0  10  14        720.54        736.51        30.32 o                         
   1  10  14        381.27        323.03        16.33 o                         
   2  10  14         99.15         87.31        16.85 o                         
   3  10  14        134.48        113.05        22.67 o                         
  -3  11  14         20.83         35.88        35.71 o                         
  -2  11  14        154.98        130.34        30.23 o                         
  -1  11  14         63.04         70.61        18.75 o                         
   0  11  14        402.20        391.40        23.48 o                         
   1  11  14         63.73         36.98        16.25 o                         
   2  11  14        155.23        134.20        27.24 o                         
   3  11  14         20.45         17.64        32.62 o                         
  -2  12  14        535.02        554.11        58.53 o                         
  -1  12  14        228.41        233.29        33.61 o                         
   0  12  14         87.75        102.12        42.51 o                         
   1  12  14        232.12        262.11        53.09 o                         
   2  12  14        534.91        425.67        66.02 o                         
   1   0  15       1668.34       1702.89        33.11 o                         
   2   0  15          0.41         -3.03         6.83 o                         
   3   0  15          4.24          0.62         9.28 o                         
   4   0  15          1.84          3.94        15.55 o                         
  -4   1  15         64.53         62.23        13.91 o                         
  -3   1  15       1558.76       1568.52        32.68 o                         
  -2   1  15        231.85        215.36        11.30 o                         
  -1   1  15       3686.16       3523.19        46.93 o                         
   0   1  15         92.70         80.75        10.95 o                         
   1   1  15       3676.05       3807.95        50.25 o                         
   2   1  15        233.07        254.98        14.39 o                         
   3   1  15       1564.04       1614.69        30.49 o                         
   4   1  15         63.41         65.95        10.55 o                         
  -4   2  15        278.50        275.66        27.59 o                         
  -3   2  15         21.82         10.55         8.44 o                         
  -2   2  15         95.73        106.03        11.35 o                         
  -1   2  15        812.06        820.00        21.80 o                         
   0   2  15        776.54        731.34        20.82 o                         
   1   2  15        809.60        822.71        19.74 o                         
   2   2  15         92.68         83.46         9.40 o                         
   3   2  15         23.13         32.77         8.76 o                         
   4   2  15        281.34        278.44        18.24 o                         
  -4   3  15         17.71         35.09        15.77 o                         
  -3   3  15          8.72          9.35         8.99 o                         
  -2   3  15        418.11        389.20        13.93 o                         
  -1   3  15        205.31        205.63        10.81 o                         
   0   3  15        104.27        102.38         9.66 o                         
   1   3  15        204.76        206.41        14.78 o                         
   2   3  15        417.80        376.95        20.63 o                         
   3   3  15          8.88         10.22         9.23 o                         
   4   3  15         17.98         34.75        13.14 o                         
  -5   4  15         36.66         41.27        41.45 o                         
  -4   4  15         68.33         84.53        17.42 o                         
  -3   4  15        256.37        260.93        14.46 o                         
  -2   4  15       1624.19       1616.56        30.22 o                         
  -1   4  15        303.00        316.43        12.22 o                         
   0   4  15         18.54         24.54         8.29 o                         
   1   4  15        299.46        290.38        20.88 o                         
   2   4  15       1625.38       1644.33        37.33 o                         
   3   4  15        258.37        251.97        17.49 o                         
   4   4  15         67.20         82.82        16.86 o                         
  -4   5  15        248.37        226.21        23.74 o                         
  -3   5  15        328.45        329.22        17.51 o                         
  -2   5  15        307.27        293.92        13.63 o                         
  -1   5  15        634.16        679.09        16.71 o                         
   0   5  15         95.18         94.60         9.08 o                         
   1   5  15        643.75        626.83        21.50 o                         
   2   5  15        308.00        293.60        15.50 o                         
   3   5  15        323.22        305.96        17.25 o                         
   4   5  15        247.67        230.08        28.97 o                         
  -4   6  15        132.45        177.73        46.19 o                         
  -3   6  15         57.35         67.57        13.92 o                         
  -2   6  15       4372.10       4443.95        51.93 o                         
  -1   6  15        278.44        267.01        11.82 o                         
   0   6  15       1417.19       1437.01        24.59 o                         
   1   6  15        274.74        274.63        14.74 o                         
   2   6  15       4371.38       4478.75        52.45 o                         
   3   6  15         59.66         51.56        16.05 o                         
   4   6  15        133.19        137.56        25.38 o                         
  -4   7  15        350.67        370.57        58.96 o                         
  -3   7  15         75.39         77.35        15.34 o                         
  -2   7  15        199.15        212.75        20.04 o                         
  -1   7  15        233.38        223.15        12.49 o                         
   0   7  15        204.90        198.35        11.65 o                         
   1   7  15        236.54        251.54        13.29 o                         
   2   7  15        202.92        183.19        13.99 o                         
   3   7  15         73.55         83.06        17.97 o                         
   4   7  15        346.94        326.54        33.47 o                         
  -3   8  15        349.20        319.10        33.00 o                         
  -2   8  15        742.59        734.06        27.89 o                         
  -1   8  15        694.34        745.77        22.03 o                         
   0   8  15        248.00        248.92        12.31 o                         
   1   8  15        707.16        718.80        26.65 o                         
   2   8  15        743.73        664.85        26.66 o                         
   3   8  15        341.36        329.48        21.00 o                         
   4   8  15         40.80         27.01        26.52 o                         
  -3   9  15          4.52         -9.10        37.05 o                         
  -2   9  15        717.10        759.92        35.13 o                         
  -1   9  15          7.15         12.83        11.45 o                         
   0   9  15        199.26        217.71        17.19 o                         
   1   9  15          7.12          0.53         9.11 o                         
   2   9  15        717.45        681.98        28.79 o                         
   3   9  15          4.54          7.22        17.54 o                         
  -3  10  15        140.78        155.30        44.72 o                         
  -2  10  15        146.50        130.51        29.06 o                         
  -1  10  15        402.74        369.87        28.98 o                         
   0  10  15         59.07         54.44        13.08 o                         
   1  10  15        395.88        306.51        23.44 o                         
   2  10  15        146.60        139.15        30.68 o                         
   3  10  15        145.31        120.04        41.87 o                         
  -2  11  15         82.88         34.60        25.83 o                         
  -1  11  15        409.84        371.49        39.35 o                         
   0  11  15        356.64        307.79        41.96 o                         
   1  11  15        406.41        343.47        33.50 o                         
   2  11  15         81.59        119.31        46.87 o                         
   0  12  15        210.30        227.93        54.50 o                         
   0   0  16       2996.97       3059.51        64.61 o                         
   1   0  16        319.48        309.86        15.12 o                         
   2   0  16       6825.05       6953.20        83.23 o                         
   3   0  16        143.53        153.30        13.55 o                         
   4   0  16        423.14        427.89        42.05 o                         
  -4   1  16        672.47        659.87        40.61 o                         
  -3   1  16        382.84        395.97        19.66 o                         
  -2   1  16        833.20        870.34        22.94 o                         
  -1   1  16        547.69        500.68        17.10 o                         
   0   1  16       1981.01       2027.47        37.17 o                         
   1   1  16        558.10        538.83        17.89 o                         
   2   1  16        835.93        794.51        28.20 o                         
   3   1  16        376.56        349.31        18.69 o                         
   4   1  16        669.88        672.39        41.62 o                         
  -4   2  16        258.50        246.89        24.29 o                         
  -3   2  16        151.11        115.56        13.19 o                         
  -2   2  16        352.86        337.32        14.48 o                         
  -1   2  16        209.71        216.14        11.46 o                         
   0   2  16        202.55        207.48        12.58 o                         
   1   2  16        212.90        184.93         9.78 o                         
   2   2  16        347.78        323.07        14.13 o                         
   3   2  16        148.86        141.42        17.48 o                         
   4   2  16        263.32        280.08        64.21 o                         
  -4   3  16        182.53        187.94        23.18 o                         
  -3   3  16        324.04        313.57        17.99 o                         
  -2   3  16         10.10         13.47         8.40 o                         
  -1   3  16        279.63        272.44        12.60 o                         
   0   3  16        827.19        759.34        20.13 o                         
   1   3  16        274.67        270.34        15.13 o                         
   2   3  16         10.81         15.49        10.31 o                         
   3   3  16        327.26        342.24        20.10 o                         
   4   3  16        181.89        165.62        47.23 o                         
  -4   4  16         64.95        101.40        26.80 o                         
  -3   4  16        693.77        700.71        27.40 o                         
  -2   4  16        165.02        169.49        11.58 o                         
  -1   4  16       1971.04       2034.75        29.65 o                         
   0   4  16         12.68          9.74         8.80 o                         
   1   4  16       1944.69       1899.86        47.36 o                         
   2   4  16        163.99        156.43        13.21 o                         
   3   4  16        708.78        645.16        29.93 o                         
   4   4  16         65.96         66.41        57.10 o                         
  -4   5  16        509.49        534.47        80.72 o                         
  -3   5  16       1225.21       1222.45        38.92 o                         
  -2   5  16         79.65         90.00        11.04 o                         
  -1   5  16       2662.22       2670.64        44.47 o                         
   0   5  16       1781.58       1759.35        29.00 o                         
   1   5  16       2658.07       2701.70        41.77 o                         
   2   5  16         77.69         70.99        11.02 o                         
   3   5  16       1227.66       1344.86        43.20 o                         
   4   5  16        511.45        580.21        45.73 o                         
  -4   6  16         93.82         57.05        35.83 o                         
  -3   6  16         54.33         55.48        17.71 o                         
  -2   6  16        978.99       1042.85        26.13 o                         
  -1   6  16        585.53        599.01        18.00 o                         
   0   6  16        489.64        495.29        15.61 o                         
   1   6  16        591.18        599.33        21.21 o                         
   2   6  16        979.48        975.07        24.94 o                         
   3   6  16         50.78         49.70        19.49 o                         
   4   6  16         93.34        100.10        41.36 o                         
  -4   7  16         13.83        -15.13        32.10 o                         
  -3   7  16        278.04        307.19        47.79 o                         
  -2   7  16        478.90        485.84        19.37 o                         
  -1   7  16        386.50        391.41        19.58 o                         
   0   7  16         49.65         53.29        10.22 o                         
   1   7  16        379.76        326.27        19.13 o                         
   2   7  16        478.13        456.87        28.15 o                         
   3   7  16        281.62        266.59        38.89 o                         
   4   7  16         14.63          8.54        34.76 o                         
  -3   8  16         28.02         27.96        36.24 o                         
  -2   8  16         12.62         -2.45        13.99 o                         
  -1   8  16        168.23        177.62        15.50 o                         
   0   8  16        526.33        521.54        20.19 o                         
   1   8  16        170.60        177.24        16.63 o                         
   2   8  16         12.21          7.71        18.64 o                         
   3   8  16         26.85         13.07        31.36 o                         
  -2   9  16        107.99         87.20        19.70 o                         
  -1   9  16        151.66        154.59        18.20 o                         
   0   9  16        189.63        206.26        19.71 o                         
   1   9  16        147.27        111.53        18.72 o                         
   2   9  16        107.92        116.76        30.47 o                         
  -2  10  16        631.03        621.53        52.46 o                         
  -1  10  16        727.11        617.05        47.68 o                         
   0  10  16         35.39         -4.11        32.15 o                         
   1  10  16        724.39        739.39        53.81 o                         
   2  10  16        632.46        611.10        76.39 o                         
  -1  11  16        457.74        498.74        66.50 o                         
   0  11  16         17.27         17.65        37.44 o                         
   1  11  16        464.25        350.29        52.97 o                         
   1   0  17        271.26        257.26        15.67 o                         
   2   0  17          6.92         15.27        11.18 o                         
   3   0  17         55.61         49.74        11.89 o                         
   4   0  17         13.29        -18.06        31.91 o                         
  -4   1  17        243.65        275.41        48.95 o                         
  -3   1  17        244.17        250.97        17.78 o                         
  -2   1  17        102.41         98.58        12.98 o                         
  -1   1  17         52.41         55.12         7.49 o                         
   0   1  17        794.04        777.11        21.63 o                         
   1   1  17         50.75         44.77         9.16 o                         
   2   1  17        100.61         83.18        12.52 o                         
   3   1  17        245.14        259.03        17.82 o                         
   4   1  17        245.45        199.84        31.88 o                         
  -4   2  17         60.21         59.07        37.80 o                         
  -3   2  17        800.09        781.42        26.53 o                         
  -2   2  17        233.75        236.53        14.63 o                         
  -1   2  17       1744.43       1704.84        30.68 o                         
   0   2  17          2.28          0.77         9.22 o                         
   1   2  17       1761.21       1746.01        32.88 o                         
   2   2  17        235.62        245.21        22.28 o                         
   3   2  17        790.68        810.67        36.71 o                         
   4   2  17         58.37         53.38        25.63 o                         
  -4   3  17        403.36        339.18        61.31 o                         
  -3   3  17        761.22        774.33        33.67 o                         
  -2   3  17        299.39        295.29        16.57 o                         
  -1   3  17        103.15         96.67        11.30 o                         
   0   3  17       1794.88       1857.59        36.08 o                         
   1   3  17        106.17         86.74        11.20 o                         
   2   3  17        299.48        297.02        17.40 o                         
   3   3  17        759.22        771.16        31.33 o                         
   4   3  17        403.23        451.64        41.99 o                         
  -4   4  17        230.72        161.28        47.64 o                         
  -3   4  17        461.91        422.53        23.74 o                         
  -2   4  17        185.37        192.57        15.84 o                         
  -1   4  17       1138.60       1169.84        26.64 o                         
   0   4  17        222.14        224.66        13.99 o                         
   1   4  17       1142.54       1176.80        33.11 o                         
   2   4  17        189.66        176.96        13.79 o                         
   3   4  17        459.70        467.15        28.84 o                         
   4   4  17        226.38        182.49        51.47 o                         
  -3   5  17        461.27        455.08        37.44 o                         
  -2   5  17        311.39        296.63        18.10 o                         
  -1   5  17        277.85        252.67        16.34 o                         
   0   5  17        273.73        283.93        17.31 o                         
   1   5  17        271.50        261.03        17.28 o                         
   2   5  17        311.63        271.73        15.02 o                         
   3   5  17        465.17        425.46        31.55 o                         
   4   5  17         59.32         67.28        42.26 o                         
  -3   6  17          4.76         24.84        39.75 o                         
  -2   6  17        551.70        530.03        23.18 o                         
  -1   6  17         35.15         25.07        10.61 o                         
   0   6  17         29.37         21.32        10.94 o                         
   1   6  17         34.80         20.65        14.02 o                         
   2   6  17        551.55        567.09        77.13 o                         
  -2   7  17         20.53         19.12        15.03 o                         
  -1   7  17        216.31        212.71        17.81 o                         
   0   7  17        802.45        773.29        27.13 o                         
   1   7  17        220.75        216.97        19.61 o                         
   2   7  17         20.07         17.99        30.95 o                         
   3   7  17        132.82         86.99        37.99 o                         
  -2   8  17        123.38        170.03        45.28 o                         
  -1   8  17         90.62         98.15        20.02 o                         
   0   8  17        307.35        267.98        24.32 o                         
   1   8  17         88.96         95.99        15.60 o                         
   2   8  17        121.82        140.95        42.97 o                         
  -2   9  17        364.19        360.04        59.00 o                         
  -1   9  17         67.70         76.14        52.58 o                         
   0   9  17       2410.26       2375.37        68.81 o                         
   1   9  17         67.40         78.69        29.02 o                         
  -1  10  17        172.37        102.84        40.97 o                         
   1  10  17        169.12        161.91        31.68 o                         
   0   0  18        680.68        679.20        36.50 o                         
   1   0  18         93.06         90.63         9.79 o                         
   2   0  18         35.81         28.33        13.85 o                         
   3   0  18         65.67         53.70        16.01 o                         
  -4   1  18        112.09        167.95        41.60 o                         
  -3   1  18        556.35        527.80        40.00 o                         
  -2   1  18        106.19        105.23        15.15 o                         
  -1   1  18        684.44        690.23        27.13 o                         
   0   1  18         54.65         39.90        10.73 o                         
   1   1  18        698.88        695.92        26.63 o                         
   2   1  18        104.21        102.86        19.54 o                         
   3   1  18        547.47        546.71        34.11 o                         
   4   1  18        114.11        142.32        46.19 o                         
  -3   2  18        434.08        466.40        31.84 o                         
  -2   2  18        468.52        473.31        20.56 o                         
  -1   2  18        989.98       1006.72        30.50 o                         
   0   2  18       1479.34       1503.95        34.48 o                         
   1   2  18        984.17        964.83        32.10 o                         
   2   2  18        466.92        451.96        58.01 o                         
   3   2  18        437.56        426.31        27.62 o                         
   4   2  18        442.52        352.20        59.44 o                         
  -3   3  18        316.40        342.15        27.73 o                         
  -2   3  18        486.40        452.69        20.72 o                         
  -1   3  18        217.24        193.64        15.32 o                         
   0   3  18       3651.04       3676.20        62.24 o                         
   1   3  18        212.24        181.68        18.83 o                         
   2   3  18        485.82        460.37        22.16 o                         
   3   3  18        319.53        258.53        55.16 o                         
  -3   4  18        105.75        115.20        20.99 o                         
  -2   4  18        495.88        493.95        23.02 o                         
  -1   4  18         59.20         34.61        11.52 o                         
   0   4  18        464.54        442.82        24.05 o                         
   1   4  18         57.63         63.93        18.03 o                         
   2   4  18        495.27        527.30        30.43 o                         
   3   4  18        106.48        151.73        48.16 o                         
  -3   5  18         10.21          4.89        24.27 o                         
  -2   5  18        290.79        269.16        23.04 o                         
  -1   5  18         47.80         47.59        13.05 o                         
   0   5  18        263.47        280.68        17.91 o                         
   1   5  18         48.30         36.98        14.02 o                         
   2   5  18        293.48        303.97        48.25 o                         
   3   5  18          9.99        -16.65        38.04 o                         
  -2   6  18         13.24         -1.62        22.69 o                         
  -1   6  18         79.30         76.67        16.05 o                         
   0   6  18          3.38          7.29        15.13 o                         
   1   6  18         77.14         80.04        17.93 o                         
  -2   7  18          1.71         17.24        22.77 o                         
  -1   7  18       1090.83       1034.15        43.41 o                         
   0   7  18        511.81        514.04        32.38 o                         
   1   7  18       1105.10       1044.62        41.79 o                         
  -2   8  18         16.39         33.83        35.17 o                         
  -1   8  18        883.13        907.28        46.01 o                         
   0   8  18        211.04        208.21        27.17 o                         
   1   8  18        886.78        735.78        75.09 o                         
   1   9  18         84.01         74.15        41.31 o                         
   1   0  19         15.24         14.54        11.09 o                         
   2   0  19          0.29         -7.62        37.70 o                         
  -2   1  19        199.25        212.01        20.43 o                         
  -1   1  19       1345.20       1447.29        63.04 o                         
   0   1  19        379.53        368.72        22.95 o                         
   1   1  19       1353.89       1335.51        92.92 o                         
   2   1  19        198.09        162.23        32.14 o                         
  -3   2  19        115.04        130.97        40.25 o                         
  -2   2  19         32.62         60.19        15.43 o                         
  -1   2  19         13.20         11.39        15.19 o                         
   0   2  19          7.77         12.89        11.86 o                         
   1   2  19         12.90         13.99        17.44 o                         
   2   2  19         32.79         32.88        23.38 o                         
  -3   3  19        178.46        177.35        38.81 o                         
  -2   3  19         11.44         19.09        15.60 o                         
  -1   3  19        198.08        214.02        20.06 o                         
   0   3  19        247.69        246.54        19.81 o                         
   1   3  19        199.60        184.06        22.33 o                         
   2   3  19         12.17          3.39        21.52 o                         
  -3   4  19         29.10         16.16        25.78 o                         
  -2   4  19        108.84        112.37        20.10 o                         
  -1   4  19         47.66         46.07        17.00 o                         
   0   4  19        332.89        334.18        23.60 o                         
   1   4  19         47.89         25.06        15.53 o                         
   2   4  19        108.62        128.65        29.95 o                         
  -2   5  19        105.75         93.64        26.50 o                         
  -1   5  19        453.17        398.91        26.66 o                         
   0   5  19        143.11        123.31        23.86 o                         
   1   5  19        444.07        431.64        29.26 o                         
  -2   6  19        677.94        578.63        65.75 o                         
  -1   6  19         36.53         31.89        19.47 o                         
   0   6  19       1361.95       1276.76        52.95 o                         
   1   6  19         36.70         40.03        19.18 o                         
  -1   7  19        114.68        134.11        41.49 o                         
   0   7  19         19.35         29.78        21.72 o                         
   1   7  19        111.79        178.02        49.87 o                         
   0   0  20       1328.80       1334.66       111.48 o                         
   1   0  20        171.17        121.57        39.29 o                         
   2   0  20       1050.75       1032.41       106.60 o                         
  -2   1  20        717.68        651.17        75.53 o                         
  -1   1  20        323.68        380.61        51.08 o                         
   0   1  20        410.96        487.22        75.44 o                         
   1   1  20        318.03        333.07        78.47 o                         
   2   1  20        716.36        635.75        95.60 o                         
  -1   2  20         13.29         -7.61        44.29 o                         
   0   2  20          3.01         50.12        39.86 o                         
   1   2  20         13.42          8.62        38.03 o                         
   2   2  20         46.62         28.66        24.13 o                         
  -2   3  20        373.47        404.14        61.22 o                         
  -1   3  20        131.05        121.41        31.49 o                         
   0   3  20          9.25         -7.07        23.37 o                         
   1   3  20        132.87        162.90        32.42 o                         
  -1   4  20        668.32        712.84        53.52 o                         
   0   4  20         20.54         26.36        23.61 o                         
   1   4  20        666.96        600.46        40.19 o                         
   0   5  20         24.78         19.68        24.08 o                         
   1   5  20        701.39        649.93        41.01 o                         
   0   2  21          6.32        -14.68        32.96 o                         
                                                                                
